# Supplementary material for: Transcriptome Analysis of ppdnmt2 and Identification of Superoxide Dismutase as a Novel Interactor of DNMT2 in the Moss Physcomitrella patens
Source: Front Plant Sci. 2020 Aug 5;11:1185. doi: 10.3389/fpls.2020.01185 (PMC7419982; doi:10.3389/fpls.2020.01185)
Supplement: Supplementary file 3 [file Table_2.xlsx]

## Sheet: FPKM_Matrix
Table S2: Normalized reads (FPKM) in biological replicates of ppdnmt2 (M81-3) wild type (WT1-3)
Gene ID	M8-2	M8-3	M8-1	WT-1	WT-2	WT-3	Protein name
Pp3c3_1510	27.5085	9.7156	21.5036	37.991	20.2767	7.51289	K14509 - ethylene receptor (ETR, ERS) (1 of 7)
Pp3c1_23810	2.98911	0.55694	4.63997	4.28021	3.03827	0.374338	K08838 - serine/threonine-protein kinase 24/25/MST4 [EC:2.7.11.1] (STK24_25_MST4) (1 of 1)
Pp3c2_34120	60.4566	50.7124	52.0169	86.3429	46.5797	29.0324	K02939 - large subunit ribosomal protein L9 (RP-L9, MRPL9, rplI) (1 of 5)
Pp3c26_12660	41.1166	23.0481	36.9422	43.8427	34.0104	16.2814	K07950 - ADP-ribosylation factor-like protein 5B (ARL5B) (1 of 2)
Pp3c6_102	0.000119937	0.000116636	0.000102715	0.000100774	8.80364e-05	0.000124494	PF11891 - Domain of unknown function (DUF3411) (DUF3411) (1 of 14)
Pp3c20_3750	2.71386	1.42169	3.24718	1.31824	2.97353	1.19702	NA
Pp3c3_17420	0	0.963307	0.0847635	0.0620367	0.165593	1.11795	NA
Pp3c1_6180	4.63219	1.03106	4.31295	6.27641	2.83458	1.06282	PTHR13989:SF14 - CST COMPLEX SUBUNIT STN1 (1 of 1)
Pp3c3_32390	0.485574	0.559497	0.84274	0.179232	0.223905	0.145228	PTHR31439:SF2 - GB (1 of 13)
Pp3c16_4250	0.314477	0.0990989	0.0792044	1.1424	0.121556	0.215145	NA
Pp3c16_20190	1.45416	1.51901	1.98976	1.41124	1.43289	1.48272	PF00560//PF08263 - Leucine Rich Repeat (LRR_1) // Leucine rich repeat N-terminal domain (LRRNT_2) (1 of 5)
Pp3c8_7940	3.86935	1.56262	6.36084	5.52954	4.28146	1.24255	PTHR37406:SF1 - T4-TYPE LYSOZYME 1-RELATED (1 of 2)
Pp3c14_4070	4.47993	1.61268	3.92913	6.59472	3.38098	1.00743	K14797 - essential nuclear protein 1 (ENP1, BYSL) (1 of 1)
Pp3c15_4460	24.3756	17.9996	27.1053	36.79	18.7176	10.5917	PTHR31906:SF5 - PLASTID-LIPID-ASSOCIATED PROTEIN 3, CHLOROPLASTIC-RELATED (1 of 3)
Pp3c15_3960	41.2745	53.0201	42.4218	37.8248	29.0793	11.5791	NA
Pp3c6_24180	0.935849	0.544845	1.96792	4.15392	2.18187	1.38712	3.1.26.4 - Ribonuclease H / RNase H (1 of 53)
Pp3c26_7220	128.201	163.214	152.18	178.574	249.595	275.511	K00549 - 5-methyltetrahydropteroyltriglutamate--homocysteine methyltransferase (metE) (1 of 3)
Pp3c4_7910	9.87688	2.49525	4.78953	10.0974	8.78152	2.4077	PTHR11932:SF27 - CULLIN-4, ISOFORM A (1 of 3)
Pp3c9_20380	33.303	12.9691	28.6662	42.0204	32.0809	12.9798	K13343 - peroxin-14 (PEX14) (1 of 1)
Pp3c22_14560	4.07453	1.63733	4.91324	8.53336	4.37932	1.94756	PTHR22870//PTHR22870:SF206 - REGULATOR OF CHROMOSOME CONDENSATION // SUBFAMILY NOT NAMED (1 of 3)
Pp3c1_6240	1.81482	0.950812	1.91536	2.76193	2.27769	0.572544	PTHR31513:SF1 - GLYCINE-RICH PROTEIN (1 of 5)
Pp3c2_18140	5.51365	2.13167	6.20116	5.56997	5.02043	1.42646	K12392 - AP-1 complex subunit beta-1 (AP1B1) (1 of 3)
Pp3c13_23650	3.20852	0.832479	2.74993	8.3913	2.88191	1.12468	K09874 - aquaporin NIP (NIP) (1 of 5)
Pp3c17_16690	13.3496	5.53877	13.0869	19.9927	10.3007	2.72146	K00766 - anthranilate phosphoribosyltransferase (trpD) (1 of 1)
Pp3c16_16250	0	0	0	0.110141	0.59551	0.546863	NA
Pp3c21_8710	0	0	0	0.081851	0	0	PF00847 - AP2 domain (AP2) (1 of 150)
Pp3c15_17070	0.169476	0.222321	0.153992	0.458345	0.129529	0.591759	2.7.7.49 - RNA-directed DNA polymerase / Revertase (1 of 489)
Pp3c6_11990	2.51628	0.256295	2.40242	3.04374	0.252733	0.481405	NA
Pp3c27_3570	158.483	65.9471	292.804	41.4949	138.104	14.2042	NA
Pp3c12_4490	2.37479	0.783002	0.94459	8.64366	3.3197	0.707129	2.4.1.101 - Alpha-1,3-mannosyl-glycoprotein 2-beta-N-acetylglucosaminyltransferase / 1,2-N-acetylglucosaminyltransferase (1 of 2)
Pp3c24_1050	0	0	0	0	0.0274157	0	PF05564 - Dormancy/auxin associated protein (Auxin_repressed) (1 of 5)
Pp3c17_21740	0	0	0	0	0.15265	0	PF00931//PF07714 - NB-ARC domain (NB-ARC) // Protein tyrosine kinase (Pkinase_Tyr) (1 of 13)
Pp3c12_5760	656.624	808.483	744.656	1096.95	1171.33	343.416	K02977 - small subunit ribosomal protein S27Ae (RP-S27Ae, RPS27A) (1 of 4)
Pp3c1_25260	1.47923	0.627657	1.3689	1.88103	1.08878	0.0340842	NA
Pp3c22_20330	0.603339	0.357963	1.01372	1.00253	0.584986	0.0316937	NA
Pp3c3_30150	8.20135	11.7989	6.63888	6.7756	3.61495	2.74884	PF02325 - YGGT family (YGGT) (1 of 5)
Pp3c3_24710	4.17755	3.14814	2.73321	3.11159	4.67859	1.43676	NA
Pp3c21_11690	5.40654	2.91874	6.59642	9.27078	8.95971	2.38515	NA
Pp3c11_14260	16.0666	9.08509	13.3544	28.8257	13.4503	3.69627	K14565 - nucleolar protein 58 (NOP58) (1 of 3)
Pp3c7_551	0.46717	0.000317415	0.000294456	2.92257e-05	2.59579e-05	3.68896e-05	NA
Pp3c2_27880	4.53525	0.780829	4.40505	6.72319	4.47888	0.525066	K14773 - U3 small nucleolar RNA-associated protein 23 (UTP23) (1 of 1)
Pp3c5_1860	1.83418e-15	0	0	0	0	0	NA
Pp3c9_1920	0.0827174	0.0314359	0.0996511	0.0233362	0.0825071	0	PTHR24115:SF417 - PHRAGMOPLAST ORIENTING KINESIN-1 (1 of 17)
Pp3c1_12070	55.1902	30.2513	58.7267	53.1389	50.4971	22.2259	K07897 - Ras-related protein Rab-7A (RAB7A) (1 of 3)
Pp3c1_10100	10.0591	1.86014	9.29175	19.5632	8.62379	2.28482	2.6.1.16 - Glutamine--fructose-6-phosphate transaminase (isomerizing) / L-glutamine-D-fructose-6-phosphate amidotransferase (1 of 2)
Pp3c6_16310	17.5466	14.5734	17.0738	26.3882	20.0179	7.59914	PTHR31245:SF1 - UBIQUITIN SYSTEM COMPONENT CUE PROTEIN (1 of 3)
Pp3c15_20130	3.91494	2.31984	8.34331	11.5318	8.10487	2.1269	NA
Pp3c24_11600	8.82202	5.11188	5.33616	1.14827	4.70725	3.59319	PTHR11802:SF71 - SERINE CARBOXYPEPTIDASE-LIKE 26-RELATED (1 of 6)
Pp3c26_10990	97.0573	59.754	107.585	142.994	98.7168	34.7556	K02935 - large subunit ribosomal protein L7/L12 (RP-L7, MRPL12, rplL) (1 of 8)
Pp3c6_10360	44.5236	33.9928	53.7035	52.7216	33.7767	16.7433	K12160 - small ubiquitin-related modifier (SUMO, SMT3) (1 of 2)
Pp3c15_20020	0	0	0.188973	0	0	0	NA
Pp3c19_14760	0.573206	1.4639	1.61468	0.138411	0.978464	0.0758768	NA
Pp3c12_8850	6.97832	2.24076	3.75232	11.5516	2.81874	1.72472	PTHR24089:SF190 - THYLAKOID ADP,ATP CARRIER PROTEIN, CHLOROPLASTIC-RELATED (1 of 2)
Pp3c17_11290	26.6715	20.0572	25.5374	24.7306	29.1738	11.373	K15455 - diphthamide biosynthesis protein 3 (KTI11, DPH3) (1 of 1)
Pp3c11_23310	47.0547	21.072	44.6759	50.4985	39.079	13.1614	NA
Pp3c5_26660	4.09333	1.4654	4.38442	6.36986	3.53667	0.805242	2.3.3.10 - Hydroxymethylglutaryl-CoA synthase / Hydroxymethylglutaryl coenzyme alpha-condensing enzyme (1 of 2)
Pp3c3_3475	0	0.116058	0.172328	0.134531	0.119534	0	NA
Pp3c22_3916	0.0380406	0.0687268	0.2754	0.161321	0	0	NA
Pp3c11_9580	0.352174	0.0954671	0.170933	0.902427	0.439809	0.125546	NA
Pp3c16_11390	5.89672	1.65141	5.89853	7.8775	4.9212	1.65261	PTHR13165 - ARSENITE-RESISTANCE PROTEIN 2 (1 of 3)
Pp3c23_12970	7.21204	3.44478	8.47969	10.3768	7.18166	2.54334	K18953 - factor associated with neutral sphingomyelinase activation (NSMAF, FAN) (1 of 2)
Pp3c3_18100	0.178178	0	0.312093	1.5206	1.10576	0	NA
Pp3c24_14480	1.13134	0.686366	0.85628	2.15721	1.00821	0.60494	NA
Pp3c16_5840	26.4249	13.339	39.4861	30.5553	21.6551	7.3638	PTHR11132//PTHR11132:SF73 - SOLUTE CARRIER FAMILY 35 // SUBFAMILY NOT NAMED (1 of 3)
Pp3c23_15670	0.854792	0.100871	0.547712	1.3092	0.889252	0.182245	PTHR23213 - FORMIN-RELATED (1 of 10)
Pp3c3_16760	0.141758	0.0434485	0.474715	0.909455	0.719143	0	K14493 - gibberellin receptor GID1 (GID1) (1 of 1)
Pp3c21_13990	7.44603	4.4037	13.6026	15.0721	20.9685	4.79203	PTHR21717//PTHR21717:SF30 - TELOMERIC REPEAT BINDING PROTEIN // SUBFAMILY NOT NAMED (1 of 3)
Pp3c16_940	47.1702	19.4938	14.4456	61.9562	49.5993	25.9577	1.13.11.5 - Homogentisate 1,2-dioxygenase / Homogentisicase (1 of 1)
Pp3c6_21520	15.4423	4.05325	7.44257	6.4321	3.35506	4.23065	1.13.11.70 - All-trans-10-apo-beta-carotenal 13,14-cleaving dioxygenase / Carotenoid cleavage dioxygenase 8 (1 of 1)
Pp3c9_21250	12.9477	4.43305	10.747	23.065	13.6211	4.60164	PTHR22847:SF424 - TOPLESS-RELATED PROTEIN 2-RELATED (1 of 2)
Pp3c1_6940	1.17606	0.198949	2.4284	6.87655	1.26045	0.100393	PTHR12542:SF16 - EXO70-G1 PROTEIN (1 of 5)
Pp3c20_16000	63.0191	32.9849	54.6574	62.1197	56.8112	22.1467	K02145 - V-type H+-transporting ATPase subunit A (ATPeV1A, ATP6A) (1 of 3)
Pp3c6_20720	0.176908	0.0230436	0.184216	0.302053	0.213988	0.0750381	1.16.1.7 - Ferric-chelate reductase (NADH) / NADH:Fe(3+)-EDTA reductase (1 of 7)
Pp3c3_4360	0	0	0	0.293044	0	0	NA
Pp3c25_3370	0.120068	0	0.181307	0.392595	0.198486	0	PTHR10887:SF140 - PROTEIN ERI-7 (1 of 3)
Pp3c2_14665	0.100823	0	0	0.128346	0.222877	0	NA
Pp3c13_10570	13.7449	3.4474	9.07175	21.3495	7.45505	2.94662	NA
Pp3c2_38120	54.5236	30.7615	41.98	95.9362	63.513	43.049	PF05678 - VQ motif (VQ) (1 of 27)
Pp3c7_20200	13.9479	19.7913	2.60153	7.20628	29.1683	8.27549	PTHR31190:SF30 - ETHYLENE-RESPONSIVE TRANSCRIPTION FACTOR 15-RELATED (1 of 9)
Pp3c17_15690	6.41815	6.25311	5.09586	11.5912	11.0178	9.23178	K11584 - serine/threonine-protein phosphatase 2A regulatory subunit B (PPP2R5) (1 of 5)
Pp3c13_9240	17.6882	9.63936	7.58252	14.9448	12.7023	7.15875	PTHR13833:SF42 - NHL DOMAIN-CONTAINING PROTEIN (1 of 1)
Pp3c7_15950	5.17616	3.74474	4.20402	7.00772	7.12186	3.4058	PTHR11439//PTHR11439:SF185 - GAG-POL-RELATED RETROTRANSPOSON // SUBFAMILY NOT NAMED (1 of 71)
Pp3c16_16398	0	0	0.110694	0	0	0	NA
Pp3c17_5570	3.52113	2.0513	2.42825	4.54337	4.08443	1.34622	PTHR22883:SF59 - PROTEIN S-ACYLTRANSFERASE 22-RELATED (1 of 3)
Pp3c19_17660	3.19157	1.0008	4.95596	3.63204	4.25143	0.469245	K14492 - two-component response regulator ARR-A family (ARR-A) (1 of 7)
Pp3c20_5990	0.168302	0.0274029	0.259599	0.110825	0.133031	0	PTHR24115:SF339 - DI-GLUCOSE BINDING PROTEIN WITH KINESIN MOTOR DOMAIN (1 of 2)
Pp3c2_20160	7.99527	3.62334	9.28637	13.363	7.09637	3.66769	PTHR31970:SF0 - MOLYBDATE TRANSPORTER 2 (1 of 2)
Pp3c21_9890	19.7192	4.18149	42.1018	25.5821	7.64819	3.9397	NA
Pp3c8_15630	9.44159	5.72102	11.4192	12.8527	13.8588	4.38613	PTHR15430 - FKBP-ASSOCIATED PROTEIN (1 of 2)
Pp3c2_1421	0.127136	0.0413812	0.423125	0.574462	0.30222	0.0898585	NA
Pp3c8_16570	0.0828536	0	0.023671	0.334929	0.14327	0.142657	PTHR21493:SF122 - PROTEIN F42G9.6, ISOFORM B (1 of 3)
Pp3c20_5780	26.0346	16.8484	38.5297	17.7303	34.5632	8.15583	PF01357//PF03330 - Pollen allergen (Pollen_allerg_1) // Rare lipoprotein A (RlpA)-like double-psi beta-barrel (DPBB_1) (1 of 40)
Pp3c21_18859	0.0888795	0.318086	0.0514689	0.301348	0.0445584	0	NA
Pp3c7_21930	1.10023	1.15605	1.96975	0.583686	1.27729	0.545571	NA
Pp3c5_270	0.210034	0.203901	0	0.358723	0	0	NA
Pp3c17_19050	68.7224	40.4652	90.4526	59.1107	71.943	15.4734	PTHR11260:SF144 - F21J9.4 (1 of 5)
Pp3c9_4780	1.37458	1.18075	1.76104	3.5058	3.01172	0.770494	NA
Pp3c2_12640	37.1069	13.7746	38.4632	37.328	25.7625	8.81668	KOG3399 - Predicted Yippee-type zinc-binding protein (1 of 5)
Pp3c14_5030	0.812782	0.626566	1.74779	0.640745	0.307416	0.123016	NA
Pp3c10_12260	0.325907	0.114815	0.447664	0.508279	0.124871	0.049761	NA
Pp3c3_7219	0.41006	0.222175	0.277289	0.811766	0.481284	0.241391	NA
Pp3c16_20530	0.359661	1.39926	1.18041	1.00237	1.27726	0.719145	NA
Pp3c18_20480	0.48709	0.350876	1.92268	1.94128	2.13951	0.272337	NA
Pp3c5_26190	21.4938	11.163	14.3722	25.7677	15.5233	7.60045	K12844 - U4/U6 small nuclear ribonucleoprotein PRP31 (PRPF31) (1 of 1)
Pp3c23_17210	25.1475	9.27157	16.6263	34.7725	17.4312	10.501	6.2.1.20//6.2.1.3 - Long-chain-fatty-acid--[acyl-carrier-protein] ligase / Acyl-[acyl-carrier-protein] synthetase // Long-chain-fatty-acid--CoA ligase / Lignoceroyl-CoA synthase (1 of 1)
Pp3c15_21940	19.1704	11.3677	17.0594	35.8313	35.9526	15.2921	KOG4660 - Protein Mei2, essential for commitment to meiosis, and related proteins (1 of 5)
Pp3c15_25940	23.3143	12.1835	22.1399	22.7968	23.7709	13.3281	PTHR23131 - METALLO-BETA-LACTAMASE RELATED (1 of 1)
Pp3c15_21690	0.384525	0	0.73681	22.361	0.700921	0.407162	NA
Pp3c20_6850	18.9507	11.9634	14.7336	19.5178	17.8571	4.14178	PTHR11654:SF96 - PEPTIDE TRANSPORTER FAMILY 1 (1 of 3)
Pp3c2_20660	1.9258	1.78412	2.41031	2.97921	2.19707	0.989274	PTHR23316:SF29 - IMPORTIN SUBUNIT ALPHA-2 (1 of 2)
Pp3c9_14720	136.652	303.564	95.4479	122.889	176.436	117.842	K02885 - large subunit ribosomal protein L19e (RP-L19e, RPL19) (1 of 8)
Pp3c5_24660	123.011	73.057	145.269	145.876	125.059	39.3685	PTHR11911 - INOSINE-5-MONOPHOSPHATE DEHYDROGENASE RELATED (1 of 15)
Pp3c21_8500	1.04303	0.482832	2.86275	2.45365	1.05624	0.641973	PTHR31585:SF2 - FOLATE-BIOPTERIN TRANSPORTER 7-RELATED (1 of 4)
Pp3c10_50	4.00709	0.635625	4.11584	13.4334	6.87578	0.884343	PF00931//PF05659 - NB-ARC domain (NB-ARC) // Arabidopsis broad-spectrum mildew resistance protein RPW8 (RPW8) (1 of 1)
Pp3c10_7010	4.69291	1.75677	4.13008	4.75026	4.32863	1.95915	PTHR13302 - CONSERVED OLIGOMERIC GOLGI COMPLEX COMPONENT 3 (1 of 2)
Pp3c5_5690	0.694246	0.238438	1.45589	1.15347	0.616115	0.213002	PTHR20961//PTHR20961:SF8 - GLYCOSYLTRANSFERASE // SUBFAMILY NOT NAMED (1 of 5)
Pp3c9_11010	0.0812118	0.118834	0.211761	0.654373	0.091818	0	3.1.1.11 - Pectinesterase / Pectin methylesterase (1 of 50)
Pp3c2_28570	2.86615	2.33177	4.21799	4.31227	2.0597	0.759991	PTHR12608:SF6 - GDT1-LIKE PROTEIN 1, CHLOROPLASTIC (1 of 2)
Pp3c24_6040	0.515292	0.153056	1.2418	2.33883	0.396491	0.228927	K17815 - exonuclease V [EC:3.1.-.-] (EXO5) (1 of 1)
Pp3c5_7310	15.9871	5.72419	18.4227	21.4609	16.1495	3.31342	PTHR23315//PTHR23315:SF126 - BETA CATENIN-RELATED ARMADILLO REPEAT-CONTAINING // SUBFAMILY NOT NAMED (1 of 1)
Pp3c2_30990	46.9071	46.7772	53.5104	51.7039	49.2011	28.658	K12668 - oligosaccharyltransferase complex subunit epsilon (OST2, DAD1) (1 of 2)
Pp3c3_38019	0.252059	0.19661	0.39457	0	0.380752	0	NA
Pp3c1_23930	5.84866	1.19269	4.44947	4.85009	4.89278	0.725983	PTHR31802:SF3 - 32 KDA HEAT SHOCK PROTEIN (1 of 3)
Pp3c6_5830	19.1274	9.50332	22.4681	23.6741	16.8374	5.13916	PTHR10209:SF146 - 2-OXOGLUTARATE (2OG) AND FE(II)-DEPENDENT OXYGENASE SUPERFAMILY PROTEIN-RELATED (1 of 2)
Pp3c16_25870	8.89652	2.63034	12.8357	10.2424	7.25975	1.46665	PTHR12280//PTHR12280:SF31 - PANTOTHENATE KINASE // SUBFAMILY NOT NAMED (1 of 1)
Pp3c23_13260	13.2498	12.3605	8.83741	20.9908	14.8145	8.74119	K14863 - ribosome biogenesis protein YTM1 (YTM1, WDR12) (1 of 1)
Pp3c15_20810	1.34891	0.36056	1.19744	1.84082	1.04744	0.286482	KOG0580 - Serine/threonine protein kinase (1 of 5)
Pp3c18_13650	81.7941	56.9008	88.2929	69.9194	61.2477	34.9516	K02736 - 20S proteasome subunit beta 7 (PSMB4) (1 of 2)
Pp3c2_17520	0	0	0	0.151003	0.0669733	0	PTHR31236:SF2 - DEHYDRATION-RESPONSIVE PROTEIN RD22 (1 of 3)
Pp3c11_4310	0.141954	0.200666	0.369909	2.37741	0.438017	0.202356	PTHR10795:SF335 - SUBTILISIN-LIKE PROTEASE (1 of 6)
Pp3c6_22490	0.178584	0	0.0392842	0.529513	0.315682	0.079568	PTHR23155//PTHR23155:SF403 - LEUCINE-RICH REPEAT-CONTAINING PROTEIN // SUBFAMILY NOT NAMED (1 of 1)
Pp3c23_12060	17.3193	6.7375	5.39875	28.0454	16.486	3.46594	NA
Pp3c24_6410	0.207577	0.202757	0.295863	0.567135	0.306536	0.220102	PTHR31355:SF7 - MICROTUBULE-ASSOCIATED PROTEIN SPIRAL2-LIKE-RELATED (1 of 4)
Pp3c4_17440	8.00413	3.78918	6.88363	11.1915	10.6447	3.11243	PTHR24012:SF318 - RNA-BINDING (RRM/RBD/RNP MOTIFS) FAMILY PROTEIN (1 of 3)
Pp3c16_6500	0.392447	0	0	0	0	0	NA
Pp3c23_16670	10.3996	5.42147	9.76369	12.6236	9.5916	3.53262	PTHR24356//PTHR24356:SF215 - SERINE/THREONINE-PROTEIN KINASE // SUBFAMILY NOT NAMED (1 of 3)
Pp3c24_13760	4.46205	1.28282	3.22719	4.14824	3.79798	1.37066	PTHR33981:SF3 - EXPRESSED PROTEIN (1 of 3)
Pp3c17_930	9.30116	6.71718	8.11851	20.961	12.5111	5.3359	PTHR24411:SF35 - BTB/POZ AND MATH DOMAIN-CONTAINING PROTEIN 1-RELATED (1 of 4)
Pp3c4_10900	0.26954	0.26175	0	0	0.103616	0	NA
Pp3c2_35310	8.83805	4.00635	9.31573	11.711	8.6586	2.72628	K08488 - syntaxin 7 (STX7) (1 of 4)
Pp3c3_36140	0.373501	0.12095	0.322834	0.13501	0.286542	0	NA
Pp3c13_2040	0.233712	0	0.0347785	0.222856	0	0	NA
Pp3c27_8695	0.353765	0.106682	0.189723	0.141995	0.133413	1.37459e-05	PF06985 - Heterokaryon incompatibility protein (HET) (HET) (1 of 25)
Pp3c19_14410	0.257225	0.222645	0.415899	0.294933	0.379746	0.0270532	PTHR22957//PTHR22957:SF327 - TBC1 DOMAIN FAMILY MEMBER GTPASE-ACTIVATING PROTEIN // SUBFAMILY NOT NAMED (1 of 4)
Pp3c8_19980	8.25827	5.28646	8.28062	10.9641	5.9107	3.1682	NA
Pp3c2_31380	0.0293086	0	0.0452968	0	0	0	PTHR14154:SF5 - EARLY LIGHT-INDUCED PROTEIN 1, CHLOROPLASTIC-RELATED (1 of 20)
Pp3c4_10740	4.52952	2.63043	5.69104	7.49912	4.19038	1.7065	5.1.99.1 - Methylmalonyl-CoA epimerase / Methylmalonyl-CoA racemase (1 of 4)
Pp3c20_5465	0	0.769452	0	0	0	0	NA
Pp3c11_18753	7.36741	4.48416	4.96079	4.71698	6.18694	3.95223	PTHR15160:SF4 - PROTEIN F23H11.5 (1 of 3)
Pp3c21_170	0	0.0954561	0	0.541057	0	0	NA
Pp3c17_5660	2.53977	0.70617	2.38658	4.0121	2.48925	0.542921	PTHR22731 - RIBONUCLEASES P/MRP PROTEIN SUBUNIT POP1 (1 of 6)
Pp3c21_10620	43.2012	18.1964	43.2679	101.108	19.197	9.71819	PTHR10900 - PERIOSTIN-RELATED (1 of 3)
Pp3c11_7470	3.8963	9.98901	3.64426	2.81593	1.30903	1.89781	PF14368 - Probable lipid transfer (LTP_2) (1 of 63)
Pp3c14_4110	68.7056	76.2383	62.4942	82.6598	59.9862	34.133	PTHR12899//PTHR12899:SF7 - 39S RIBOSOMAL PROTEIN L18, MITOCHONDRIAL // SUBFAMILY NOT NAMED (1 of 1)
Pp3c18_8820	5.29398	2.10324	18.3878	4.40406	5.33313	0.344675	1.14.13.129 - Beta-carotene 3-hydroxylase / Beta-carotene 3,3-monooxygenase (1 of 3)
Pp3c11_5760	2.9525	1.84046	2.69088	4.11531	5.3951	1.94955	PTHR24349:SF167 - CALCIUM-DEPENDENT PROTEIN KINASE 10-RELATED (1 of 4)
Pp3c22_10010	387.043	211.786	501.609	432.265	441.038	212.104	PTHR10795 - PROPROTEIN CONVERTASE SUBTILISIN/KEXIN (1 of 24)
Pp3c26_1430	0.124036	0.101366	0.24011	0.39074	0.389958	0	1.3.5.6 - 9,9-di-cis-zeta-carotene desaturase / Zeta-carotene desaturase (1 of 3)
Pp3c16_9330	1.53131	0.276828	4.32587	3.88046	2.12613	0.237878	PF03364 - Polyketide cyclase / dehydrase and lipid transport (Polyketide_cyc) (1 of 11)
Pp3c8_16440	0.242507	0.150675	0.283615	0.159828	0.310075	0.0875676	2.7.11.1 - Non-specific serine/threonine protein kinase / Threonine-specific protein kinase (1 of 736)
Pp3c4_1190	0.232124	0.168956	0.274816	0.139612	0.108455	0.0305759	K00430 - peroxidase (E1.11.1.7) (1 of 54)
Pp3c14_10350	1.89147	1.02266	1.55898	2.20382	1.4684	0.708751	PTHR22849:SF8 - U-BOX DOMAIN-CONTAINING PROTEIN 45-RELATED (1 of 2)
Pp3c21_670	5.19226	2.21125	2.50455	9.18664	2.85399	1.23543	K11752 - diaminohydroxyphosphoribosylaminopyrimidine deaminase / 5-amino-6-(5-phosphoribosylamino)uracil reductase (ribD) (1 of 4)
Pp3c24_12530	45.2376	33.2732	41.8407	46.8945	47.897	22.7793	PTHR15680:SF9 - 39S RIBOSOMAL PROTEIN L19, MITOCHONDRIAL (1 of 1)
Pp3c9_14700	0	0	0	0.0652629	0	0	PF00122//PF00690//PF13246 - E1-E2 ATPase (E1-E2_ATPase) // Cation transporter/ATPase, N-terminus (Cation_ATPase_N) // Cation transport ATPase (P-type) (Cation_ATPase) (1 of 1)
Pp3c3_20200	16.7255	4.90675	11.5023	28.1726	15.9772	4.73602	K10609 - cullin 4 (CUL4) (1 of 2)
Pp3c20_1720	59.1034	25.8185	25.9818	135.568	73.7473	46.6316	K00167 - 2-oxoisovalerate dehydrogenase E1 component beta subunit (BCKDHB, bkdA2) (1 of 1)
Pp3c14_11740	6.15792	2.47019	7.06448	9.20109	7.90407	1.58105	K00967 - ethanolamine-phosphate cytidylyltransferase (PCYT2) (1 of 2)
Pp3c14_24190	36.405	22.6953	29.3008	51.4717	36.8786	25.1841	PF02701 - Dof domain, zinc finger (zf-Dof) (1 of 27)
Pp3c26_6480	0.0947679	0.0411465	0.00107551	0.0713239	0.0394318	0	PTHR12112 - BNIP - RELATED (1 of 7)
Pp3c23_15420	23.7862	9.77846	21.6634	35.3447	15.2164	9.36683	PTHR11220//PTHR11220:SF22 - HEME-BINDING PROTEIN-RELATED // SUBFAMILY NOT NAMED (1 of 1)
Pp3c12_12390	32.6015	9.22776	25.3102	43.7298	22.658	8.85184	K00382 - dihydrolipoamide dehydrogenase (DLD, lpd, pdhD) (1 of 4)
Pp3c26_4880	12.7998	5.11865	11.3891	17.5656	11.4552	4.28022	PF01713//PF08590 - Smr domain (Smr) // Domain of unknown function (DUF1771) (DUF1771) (1 of 4)
Pp3c10_680	8.84162	2.75659	6.77368	11.4587	7.57371	1.9813	NA
Pp3c22_1410	13.1407	7.62614	12.2897	10.7605	11.3238	5.31441	K14003 - prolactin regulatory element-binding protein (PREB, SEC12) (1 of 3)
Pp3c20_1690	4.64704	4.41324	2.96844	7.64021	4.38218	3.47837	NA
Pp3c10_4230	0.603709	0.2047	0.52272	1.96068	1.58296	0.214242	PTHR23084 - PHOSPHATIDYLINOSITOL-4-PHOSPHATE 5-KINASE RELATED (1 of 7)
Pp3c12_15100	0.211786	0	0.101245	0.777569	0.109689	0	K03245 - translation initiation factor 3 subunit J (EIF3J) (1 of 5)
Pp3c15_2550	1.01773	0.307551	0.505005	1.99172	0.50965	0.770653	NA
Pp3c19_6189	1.86557	0.453248	4.47849	2.88002	2.58979	0.24672	NA
Pp3c23_12540	3.36408	2.04126	2.95364	5.49371	3.47716	1.55364	PF12796//PF13962 - Ankyrin repeats (3 copies) (Ank_2) // Domain of unknown function (PGG) (1 of 2)
Pp3c10_3320	0.0551011	0.161363	0.143572	0.606476	0.165675	0	NA
Pp3c3_5990	11.1237	3.80004	10.9176	9.32942	8.84787	1.72776	PTHR24349//PTHR24349:SF90 - SERINE/THREONINE-PROTEIN KINASE // SUBFAMILY NOT NAMED (1 of 5)
Pp3c18_16020	1.20464	0.1278	1.3368	3.11932	1.71058	0.255512	PTHR10794:SF47 - ALPHA/BETA-HYDROLASES SUPERFAMILY PROTEIN (1 of 1)
Pp3c5_1470	0.328897	0	0.432827	0.18669	0.75462	0.34801	NA
Pp3c7_1410	33.7306	17.397	63.0303	42.7988	25.8401	11.4645	PF07876 - Stress responsive A/B Barrel Domain (Dabb) (1 of 6)
Pp3c7_9490	19.3342	16.4483	15.7981	13.3778	8.77741	4.58795	K01674 - carbonic anhydrase (cah) (1 of 14)
Pp3c25_6490	10.5895	5.81845	11.1479	14.0245	8.81056	3.51507	PTHR12934:SF12 - 39S RIBOSOMAL PROTEIN L15, MITOCHONDRIAL (1 of 1)
Pp3c23_11820	2.24954	0.661772	2.40486	3.63827	3.22552	0.593982	KOG3087 - Serine/threonine protein kinase (1 of 5)
Pp3c3_17660	1.67877	0.872276	1.59381	2.15709	2.10806	0.577027	PF13540 - Regulator of chromosome condensation (RCC1) repeat (RCC1_2) (1 of 1)
Pp3c15_20578	0.118433	0	0.102932	0	0.0594972	0	NA
Pp3c22_2630	2.03071	0.423466	2.67863	4.33907	1.93639	0.825379	K01267 - aspartyl aminopeptidase [EC:3.4.11.21] (DNPEP) (1 of 4)
Pp3c23_15370	0.993994	0.28193	1.28344	2.26468	1.15133	0.192281	PTHR24078//PTHR24078:SF289 - DNAJ HOMOLOG SUBFAMILY C MEMBER // SUBFAMILY NOT NAMED (1 of 2)
Pp3c2_9420	9.80981	4.22107	8.47815	8.13786	6.98962	2.17672	NA
Pp3c25_13090	0.0326294	0	0	0	0	0	NA
Pp3c24_17130	0.947283	0.251744	1.12296	0.81665	0.780132	0.127236	PTHR33427:SF2 - GENOMIC DNA, CHROMOSOME 3, P1 CLONE:MQD17 (1 of 3)
Pp3c10_7910	0	0.54331	0	0.451074	0	0	NA
Pp3c23_20200	1.75874	0.531564	1.54511	4.18624	1.38305	1.13208	K00134 - glyceraldehyde 3-phosphate dehydrogenase (GAPDH, gapA) (1 of 10)
Pp3c13_7000	376.159	280.72	607.544	164.569	603.056	130.194	1.1.3.9 - Galactose oxidase / Beta-galactose oxidase (1 of 36)
Pp3c2_3200	3.87196	2.18365	3.7368	6.34485	3.79528	1.73294	2.5.1.31 - Ditrans,polycis-undecaprenyl-diphosphate synthase ((2E,6E)-farnesyl- diphosphate specific) / UPP synthetase (1 of 1)
Pp3s48_50	24.4018	15.3107	25.5492	28.0241	31.2527	11.2214	K11600 - exosome complex component RRP41 (RRP41, EXOSC4, SKI6) (1 of 1)
Pp3c21_16320	57.0362	45.0731	60.933	55.814	73.5849	33.769	K17255 - Rab GDP dissociation inhibitor (GDI1_2) (1 of 4)
Pp3c5_7180	66.3812	77.0216	394.915	26.7196	203.869	30.6531	K08912//K08913 - light-harvesting complex II chlorophyll a/b binding protein 1 (LHCB1) // light-harvesting complex II chlorophyll a/b binding protein 2 (LHCB2) (1 of 8)
Pp3c7_5570	3.71521	2.84188	2.71931	4.95074	3.22693	1.96708	PTHR27000:SF205 - LRR RECEPTOR-LIKE SERINE/THREONINE-PROTEIN KINASE RPK2 (1 of 1)
Pp3c12_14169	0.185364	0.180913	0.322049	0.235698	0.534487	0.753168	NA
Pp3c18_4740	0.563547	0.000118555	0.656861	0.000113412	0.867552	0.867071	PTHR12553:SF43 - NUCLEAR RIBONUCLEASE Z (1 of 3)
Pp3c18_18090	13.6771	6.24886	13.0671	13.2176	15.2353	4.16184	K12393 - AP-1 complex subunit mu (AP1M) (1 of 2)
Pp3c14_5190	1.62721	0.456059	1.78184	5.31704	1.81862	0.538666	PTHR31182:SF2 - F26K24.5 PROTEIN (1 of 2)
Pp3c8_14460	9.70466	3.59306	8.70377	9.56274	7.80185	1.38703	PTHR11922:SF42 - CLASS I GLUTAMINE AMIDOTRANSFERASE DOMAIN-CONTAINING PROTEIN-RELATED (1 of 1)
Pp3c12_4990	4.3707	1.40912	4.62477	5.49604	3.44981	0.97821	K09008 - NADH dehydrogenase [ubiquinone] 1 alpha subcomplex assembly factor 3 (NDUFAF3) (1 of 1)
Pp3c4_14290	2.1127	0.763876	3.28449	6.26649	2.27357	0.912436	PTHR33033:SF11 - RNASE H DOMAIN-CONTAINING PROTEIN (1 of 2)
Pp3c17_5710	0.592146	0.647545	0.722234	1.63849	0.986238	1.03595	K00276 - primary-amine oxidase (AOC3, AOC2, tynA) (1 of 5)
Pp3c5_5006	2.27423	1.20587	1.93754	3.38169	2.72905	0.577259	K15505 - DNA repair protein RAD5 [EC:3.6.4.-] (RAD5) (1 of 2)
Pp3c23_7625	0.7457	0.0923477	0.754009	1.10526	0.0533087	0	NA
Pp3c1_8060	16.3727	4.00258	20.039	21.9692	22.3381	3.93136	PTHR15351:SF3 - PROTEIN ERL-1 (1 of 2)
Pp3c11_23530	2.50668	0.784422	3.78806	5.4686	2.74524	0.439923	K11426 - SET and MYND domain-containing protein (SMYD) (1 of 4)
Pp3c14_6480	8.25651	1.26079	7.41855	16.5306	10.7476	1.91691	K15601 - lysine-specific demethylase 3 [EC:1.14.11.-] (KDM3) (1 of 4)
Pp3c5_9860	2.23706	1.65943	3.97523	8.44256	1.79449	2.31298	NA
Pp3c20_9330	0.625246	0.36504	0.339372	0.905192	1.05713	0.132509	PF03195 - Protein of unknown function DUF260 (DUF260) (1 of 34)
Pp3c24_8100	7.49827	4.45535	7.70722	8.48602	8.6876	3.65845	K08337 - ubiquitin-like modifier-activating enzyme ATG7 (ATG7) (1 of 1)
Pp3c21_20630	210.968	386.122	163.439	192.705	321.629	312.774	K02960 - small subunit ribosomal protein S16e (RP-S16e, RPS16) (1 of 5)
Pp3c5_20880	9.17891	3.26117	5.41148	11.8907	6.49682	3.59927	K18182 - cytochrome c oxidase assembly protein subunit 16 (COX16) (1 of 1)
Pp3c8_15360	1.53392	0.41298	1.54434	2.79185	2.09772	0.581155	PTHR31741:SF6 - O-FUCOSYLTRANSFERASE-LIKE PROTEIN (1 of 1)
Pp3c4_14900	0.0591337	0.0577175	0.0513651	0.0751851	0	0	NA
Pp3c6_7160	2.17576	0.926093	2.42511	2.01286	2.45084	0.314485	PF12708 - Pectate lyase superfamily protein (Pectate_lyase_3) (1 of 9)
Pp3c4_7680	255.79	122.07	363.328	426.009	509.338	171.848	PTHR30249 - PUTATIVE SEROTONIN TRANSPORTER (1 of 2)
Pp3c1_27710	11.6844	3.50302	9.36108	21.7428	10.247	3.82503	PTHR31190:SF27 - ETHYLENE-RESPONSIVE TRANSCRIPTION FACTOR CRF1-RELATED (1 of 7)
Pp3c2_13720	0	0	0.157318	0	0	0	NA
Pp3c1_18259	0.0831474	0	0	0	0	0	NA
Pp3c26_310	0.283284	0.207536	0.479392	0.320021	0.477774	0.0901141	PTHR31081:SF2 - UREIDE PERMEASE 1-RELATED (1 of 2)
Pp3c15_12430	35.9401	33.333	39.5005	44.5719	30.6438	12.4688	KOG3450 - Huntingtin interacting protein HYPK (1 of 1)
Pp3c4_25403	0.714501	0	0	0	0	0	NA
Pp3c7_12836	0.128574	0.0418034	0	0	0.193912	0	NA
Pp3c21_15340	1.67379	0.48783	5.13015	0.0367991	0.750086	0	1.14.18.1 - Tyrosinase / Tyrosine-dopa oxidase (1 of 3)
Pp3c5_9540	0.960332	0.255614	0.895974	1.58954	0.872025	0.0154144	PTHR22298:SF39 - ENDOGLUCANASE 7 (1 of 5)
Pp3c5_16761	0.272037	0	0.316168	0.154268	0	0	NA
Pp3c9_18660	0	0	0.0526669	0	0.0916222	0	NA
Pp3c1_35228	0.0108364	0.0105869	0.0846243	0.064227	0.0649368	0	NA
Pp3c27_3700	2.13657	1.19922	2.23799	7.2895	2.24544	1.30188	PTHR31052:SF3 - COBRA-LIKE PROTEIN 7-RELATED (1 of 10)
Pp3c3_23400	6.0385	1.21182	5.10765	11.5913	5.33886	1.42174	KOG3702 - Nuclear polyadenylated RNA binding protein (1 of 1)
Pp3c7_7150	42.1253	22.0408	40.9743	117.811	49.6687	29.318	K06928 - nucleoside-triphosphatase (NTPCR) (1 of 1)
Pp3c26_15180	2.61235	0.474361	0.711543	0.79291	0.0845108	0.317089	NA
Pp3c6_2080	24.0864	17.2184	16.0392	29.0395	21.4184	13.1037	NA
Pp3c1_27830	4.91062	3.03911	12.507	17.5221	5.22214	1.02987	K10532 - heparan-alpha-glucosaminide N-acetyltransferase (HGSNAT) (1 of 2)
Pp3c7_6990	0.141364	0.111331	0.0742999	0.145008	0.152031	0	PTHR23029:SF12 - PHOSPHOMUTASE PMU1-RELATED (1 of 4)
Pp3c9_2330	6.47768	2.11816	11.483	12.3701	5.95588	2.0798	PTHR22763//PTHR22763:SF48 - RING ZINC FINGER PROTEIN // SUBFAMILY NOT NAMED (1 of 2)
Pp3c15_7730	0.35812	0.0822576	0.384088	0.392648	0.490232	0	KOG0617 - Ras suppressor protein (contains leucine-rich repeats) (1 of 11)
Pp3c2_3349	0	0	0.150331	0.0489	0.130704	0.061014	NA
Pp3c1_21570	0	0.111116	0.0577882	0	0.175158	0	NA
Pp3c1_21660	12.5219	3.12061	13.7427	13.9673	7.95777	2.05467	K03035 - 26S proteasome regulatory subunit N5 (PSMD12, RPN5) (1 of 2)
Pp3c1_42480	0	0.168196	0.0856185	0.208875	0	0	NA
Pp3c20_21470	5.07326	2.79279	2.47036	10.9823	10.967	7.19087	NA
Pp3c21_1120	20.657	5.51396	18.1885	44.3478	13.6259	6.46774	NA
Pp3c9_23810	0.0819105	0	0.66846	0	0	0	NA
Pp3c14_17370	0	0	0.0666322	0	0	0	NA
Pp3c22_11100	2.13474	0.724387	2.3399	3.46329	1.5879	0.498709	K10885 - ATP-dependent DNA helicase 2 subunit 2 (XRCC5, KU80, G22P2) (1 of 1)
Pp3c11_25580	20.6071	13.1441	18.3521	27.2465	15.9956	4.86231	PTHR28039:SF7 - FATTY-ACID-BINDING PROTEIN 1 (1 of 1)
Pp3c20_4530	0.840503	0.272909	6.65556	19.3924	3.98868	4.19336	NA
Pp3c4_32160	54.2132	45.7781	63.5215	101.624	69.6089	35.2911	PTHR11699:SF180 - ALDEHYDE DEHYDROGENASE FAMILY 2 MEMBER B7, MITOCHONDRIAL (1 of 2)
Pp3c6_29290	0	0.127197	0.0849239	0	0	0	K13508 - glycerol-3-phosphate acyltransferase (GPAT) (1 of 3)
Pp3c14_10150	2.59803	0.723658	3.18209	2.74519	2.0034	0.280862	NA
Pp3c16_14380	2.8728	1.07136	2.45401	5.13743	2.19489	1.16189	NA
Pp3c2_13990	0.0103086	0.0806403	0.062663	0.174723	0.162288	0	PTHR32370:SF6 - ROOT PHOTOTROPISM PROTEIN 3 (1 of 16)
Pp3c12_12460	0.761646	0.356807	0.95274	0.671452	0.618691	0.129156	PF00847 - AP2 domain (AP2) (1 of 150)
Pp3c9_24820	67.4097	45.2712	21.2434	226.522	124.577	76.0718	K18550 - IMP and pyridine-specific 5-nucleotidase (ISN1) (1 of 6)
Pp3c15_12840	0.493942	0.185831	2.08333	1.36993	0.548999	0.125038	PTHR19443:SF16 - HEXOKINASE A, ISOFORM A-RELATED (1 of 5)
Pp3c3_13590	6.38979	2.46994	6.26231	8.05108	5.68957	2.05286	K13137 - serine-threonine kinase receptor-associated protein (STRAP, UNRIP) (1 of 2)
Pp3c15_2710	0	0	0.337987	0	0	0	NA
Pp3c7_23750	3.09787	0.465764	2.95985	3.15017	3.55225	0.848948	KOG0003//KOG0005 - Ubiquitin/60s ribosomal protein L40 fusion // Ubiquitin-like protein (1 of 1)
Pp3c2_30420	0.868888	0.365777	1.13279	2.05567	0.603442	0.235257	NA
Pp3c3_14850	4.87497	1.99626	6.10488	7.99068	5.10765	0.934514	K11673 - actin-related protein 8 (ACTR8, ARP8, INO80N) (1 of 1)
Pp3c17_11050	6.73242	1.76509	6.9778	7.09879	7.1841	1.95368	PTHR31307:SF4 - 6B-INTERACTING PROTEIN 1-LIKE 1-RELATED (1 of 12)
Pp3c13_3830	4.87684	3.72182	3.74792	42.0817	9.86044	2.09439	PTHR31194//PTHR31194:SF1 - SHN SHINE , DNA BINDING / TRANSCRIPTION FACTOR // SUBFAMILY NOT NAMED (1 of 10)
Pp3c10_3750	0.0429272	0.125775	0	0.619097	0.0161099	0.113791	2.7.11.1 - Non-specific serine/threonine protein kinase / Threonine-specific protein kinase (1 of 736)
Pp3c4_1860	6.14091	2.29318	10.6753	14.4069	5.60345	2.27109	PTHR12514 - ENHANCER OF YELLOW 2 TRANSCRIPTION FACTOR (1 of 3)
Pp3c14_22130	0.0527512	0	0	0	0	0	NA
Pp3c12_12980	0.756482	0.159368	0.616871	1.8672	1.10132	0.163342	PTHR15678 - ANTIGEN MLAA-22-RELATED (1 of 1)
Pp3c26_4030	19.7347	10.609	38.7782	17.1426	13.9996	5.31255	NA
Pp3c11_2540	402.666	548.045	382.612	407.423	673.838	466.461	K02962 - small subunit ribosomal protein S17e (RP-S17e, RPS17) (1 of 6)
Pp3c2_21380	2.38402e-34	0	0	0	0.0359937	0	K02150 - V-type H+-transporting ATPase subunit E (ATPeV1E, ATP6E) (1 of 3)
Pp3c5_13170	17.8485	7.11738	14.6817	33.7742	13.1412	7.39112	NA
Pp3c20_1870	2.78678	1.38151	2.45677	4.86738	2.49441	0.999983	PTHR19446//PTHR19446:SF383 - REVERSE TRANSCRIPTASES // SUBFAMILY NOT NAMED (1 of 2)
Pp3c1_39250	3.46608	1.67867	2.07743	6.33225	3.04385	0.892467	K03452 - magnesium/proton exchanger (MHX) (1 of 2)
Pp3c8_18170	3.19681	1.84617	3.322	11.1309	4.96808	1.5911	PTHR11005:SF17 - AB-HYDROLASE ASSOCIATED LIPASE REGION CONTAINING PROTEIN (1 of 4)
Pp3c4_24700	11.8646	9.18598	19.2052	15.3796	17.08	8.33142	PTHR10766:SF54 - ENDOMEMBRANE FAMILY PROTEIN 70 (1 of 3)
Pp3c15_23870	1.33814	0.328529	1.78985	3.39834	1.44057	0.230899	K16803 - cytoskeleton-associated protein 5 (CKAP5, XMAP215) (1 of 1)
Pp3c26_2730	0	0	0.178697	0	0	0	K06966 - uncharacterized protein (K06966) (1 of 10)
Pp3c22_5840	1.06953	0.130575	1.30548	0.905893	1.00266	0.17719	PF00069//PF07714 - Protein kinase domain (Pkinase) // Protein tyrosine kinase (Pkinase_Tyr) (1 of 14)
Pp3c8_1720	0	0	0.045927	0.0924405	0.0682246	0	PTHR21461:SF12 - F21O3.9 PROTEIN-RELATED (1 of 10)
Pp3c16_12410	12.1898	8.11231	11.601	17.7476	9.39496	5.27295	K14563 - rRNA 2-O-methyltransferase fibrillarin (NOP1, FBL) (1 of 6)
Pp3c9_4810	4.23743	3.4487	3.1265	3.97813	4.8871	2.11537	NA
Pp3c1_100	5.16131	2.79922	19.7405	26.973	3.80008	2.84621	PTHR19139//PTHR19139:SF147 - AQUAPORIN TRANSPORTER // SUBFAMILY NOT NAMED (1 of 1)
Pp3c2_200	71.531	43.1274	70.8062	96.5048	80.287	34.1374	1.13.12.16 - Nitronate monooxygenase / NMO (1 of 1)
Pp3c15_7150	24.4591	16.5203	54.2763	14.0281	39.0702	9.56363	PTHR13301:SF63 - CELLULOSE SYNTHASE A CATALYTIC SUBUNIT 4 [UDP-FORMING] (1 of 3)
Pp3c1_2710	24.3818	10.7881	3.70929	19.6727	16.6032	6.71325	K17686 - Cu+-exporting ATPase (copA, ATP7) (1 of 9)
Pp3c13_11070	3.7106	1.01773	5.02814	4.8087	2.40221	0.49404	PTHR22957//PTHR22957:SF206 - TBC1 DOMAIN FAMILY MEMBER GTPASE-ACTIVATING PROTEIN // SUBFAMILY NOT NAMED (1 of 2)
Pp3c19_15110	2.90145	1.76989	2.32944	2.94867	2.35253	1.09564	PF00069//PF00560//PF08263//PF13855 - Protein kinase domain (Pkinase) // Leucine Rich Repeat (LRR_1) // Leucine rich repeat N-terminal domain (LRRNT_2) // Leucine rich repeat (LRR_8) (1 of 16)
Pp3c7_18570	0.103219	0.129691	0.143376	0.175749	0.0619784	0.0656575	NA
Pp3c26_8530	9.23385	7.54825	12.1015	32.9008	22.3209	7.82162	NA
Pp3c8_7520	10.6286	4.5792	8.2561	12.3747	10.6549	3.3679	PTHR31319:SF1 - CCT MOTIF FAMILY PROTEIN (1 of 4)
Pp3c9_18680	61.7432	37.6032	130.071	79.4743	66.57	20.2198	4.1.2.13 - Fructose-bisphosphate aldolase / Fructose-1,6-bisphosphate triosephosphate-lyase (1 of 11)
Pp3c12_22330	6.63652	6.47323	2.27038	1.96128	1.09775	4.76397	PF02987 - Late embryogenesis abundant protein (LEA_4) (1 of 3)
Pp3c6_10550	3.13237	0.981758	5.94068	3.45876	2.70082	0.274145	PTHR12863 - FATTY ACID HYDROXYLASE (1 of 6)
Pp3c1_40890	0.165778	0.20214	0.396278	2.32025	0.374936	0	1.13.11.53 - Acireductone dioxygenase (Ni(2+)-requiring) / E-2 (1 of 4)
Pp3c2_20550	354.508	496.754	287.168	473.834	566.193	339.595	K02872 - large subunit ribosomal protein L13Ae (RP-L13Ae, RPL13A) (1 of 5)
Pp3c14_22530	3.39473	0.37708	3.63165	6.6875	2.128	0.851094	K11583 - serine/threonine-protein phosphatase 2A regulatory subunit B (PPP2R3) (1 of 6)
Pp3c24_10937	0.0221259	0	0	0	0	0	NA
Pp3c4_23930	3.38085	5.59385	10.3866	4.08826	5.15349	0.649348	PF00847 - AP2 domain (AP2) (1 of 150)
Pp3c3_33250	1.29297	0.557411	1.08962	1.98643	1.30189	0.322697	PTHR31485:SF7 - PEPTIDYL SERINE ALPHA-GALACTOSYLTRANSFERASE (1 of 2)
Pp3c3_5650	31.1551	19.7715	34.0658	35.9173	28.4302	13.895	NA
Pp3c3_15669	0	0	0.106017	0	0.186174	0	NA
Pp3c21_200	2.1667	0.948181	1.23273	1.96365	0.748346	0.237597	K08900 - mitochondrial chaperone BCS1 (BCS1) (1 of 6)
Pp3c17_12970	0.245922	0	0.641054	0	0.158697	0	PTHR31692:SF3 - BETA EXPANSIN 6-RELATED (1 of 7)
Pp3c1_14663	2.89832	1.43212	2.80192	6.4145	2.68219	0.57071	PTHR15271 - CHROMATIN ASSEMBLY FACTOR 1 SUBUNIT B (1 of 2)
Pp3c27_2940	4.2752	1.29476	3.97722	7.28571	4.2107	1.8466	K15166 - mediator of RNA polymerase II transcription subunit 23 (MED23) (1 of 1)
Pp3c11_4890	17.9216	7.19269	30.4278	21.9113	16.052	4.57254	NA
Pp3c18_5160	4.07636	1.2163	4.92905	4.96617	5.07591	1.16124	PTHR31311:SF4 - GLYCOSYLTRANSFERASE 3-RELATED (1 of 9)
Pp3c10_14262	0	0	0.0306	0.0149302	0.053028	0	NA
Pp3c4_24414	17.4462	6.78228	9.93971	22.4022	15.9272	4.96003	K03252 - translation initiation factor 3 subunit C (EIF3C) (1 of 5)
Pp3c12_21830	8.93038	4.83718	6.25802	17.9258	8.76356	4.44183	PTHR13871 - THIOREDOXIN (1 of 4)
Pp3c8_24950	42.2656	22.8711	53.2007	49.4963	36.9554	11.6042	PTHR13085 - MICROSOMAL SIGNAL PEPTIDASE 25 KDA SUBUNIT (1 of 2)
Pp3c24_1540	2.6901	0.608191	1.44124	1.53402	1.35852	0.423241	PTHR23241:SF54 - LATE EMBRYOGENESIS ABUNDANT (LEA) PROTEIN-RELATED (1 of 1)
Pp3c1_1820	1.4758	0.998753	2.38572	8.46354	3.58415	2.02908	PTHR10366:SF461 - CINNAMOYL-COA:NADP OXIDOREDUCTASE-LIKE 1-RELATED (1 of 4)
Pp3c26_12120	0.244095	0.0970264	0.21847	0.506948	0.3203	0.0580981	NA
Pp3c1_32310	495.342	671.124	553.579	471.552	819.72	493.513	K02920 - large subunit ribosomal protein L36e (RP-L36e, RPL36) (1 of 3)
Pp3c24_19800	0.0478319	5.0501	2.13303	2.11105	0	0	NA
Pp3c2_17340	0	0	0.237693	0	0.426754	0	PTHR24031:SF301 - ATP-DEPENDENT RNA HELICASE DDX18 (1 of 3)
Pp3c20_15680	1.6427	0.978226	2.26485	3.21215	1.85277	0.595536	K00131 - glyceraldehyde-3-phosphate dehydrogenase (NADP+) (gapN) (1 of 6)
Pp3c15_22880	8.86433	5.54227	12.0363	12.4602	9.24836	3.97443	NA
Pp3c7_15070	2.31455	1.26908	2.03518	5.15356	2.10976	1.4872	PTHR15664//PTHR15664:SF3 - C20ORF30 PROTEIN // SUBFAMILY NOT NAMED (1 of 3)
Pp3c4_27598	0.442081	0.429134	0	0.251318	0.113593	0	NA
Pp3c4_6925	0	0.280206	0	0	0.0732205	0	NA
Pp3c3_26120	18.4368	11.7602	21.2329	13.9736	11.7896	8.17236	1.14.13.88 - Flavonoid 3,5-hydroxylase / F35H (1 of 9)
Pp3c8_22100	11.5849	8.58543	0.80894	52.1422	14.3754	18.1806	PTHR16201:SF43 - PQ-LOOP REPEAT FAMILY PROTEIN / TRANSMEMBRANE FAMILY PROTEIN (1 of 2)
Pp3c4_17990	36.1147	32.0496	34.83	42.4677	39.295	22.8225	K03942 - NADH dehydrogenase (ubiquinone) flavoprotein 1 (NDUFV1) (1 of 3)
Pp3c3_12090	27.0546	20.3412	31.4991	35	20.978	6.82454	K02879 - large subunit ribosomal protein L17 (RP-L17, MRPL17, rplQ) (1 of 4)
Pp3c24_17430	3.12526	0.762071	3.19343	5.85827	2.95063	0.413675	K08864 - tousled-like kinase [EC:2.7.11.1] (TLK) (1 of 1)
Pp3c3_720	2.82949	0.455715	2.52454	4.70866	3.94178	0.765369	PF13837 - Myb/SANT-like DNA-binding domain (Myb_DNA-bind_4) (1 of 53)
Pp3c5_20780	2.35001	0.670176	2.19809	5.69704	1.44074	0.533531	PTHR11361:SF81 - DNA MISMATCH REPAIR PROTEIN MUTS, TYPE 2 (1 of 1)
Pp3c14_16330	0.147359	0	0	0.37163	0	0	NA
Pp3c2_1270	19.9396	8.38117	14.1297	38.6357	15.1084	6.37528	6.3.2.2 - Glutamate--cysteine ligase / Gamma-glutamylcysteine synthetase (1 of 3)
Pp3c14_11120	6.23868	1.37088	5.87831	14.3069	6.35095	1.69169	PTHR14009:SF9 - LETM1-LIKE PROTEIN (1 of 3)
Pp3c15_5370	2.63874	0.751903	2.16326	0.591996	1.49549	0.615284	1.10.3.1 - Catechol oxidase / Tyrosinase (1 of 11)
Pp3c21_4750	64.1537	36.4328	70.282	85.4353	82.7817	26.5971	K14811 - ATP-dependent RNA helicase DBP3 [EC:3.6.4.13] (DBP3) (1 of 1)
Pp3c26_11780	0.86704	0.151408	0.741611	0.83035	0.404154	0.289024	NA
Pp3c9_8260	0.226667	1.14459e-20	0	0.213302	0.235847	0.0542714	NA
Pp3c3_25460	43.3392	20.0298	51.893	47.9772	37.9501	14.0537	PTHR11178:SF1 - NFU1 IRON-SULFUR CLUSTER SCAFFOLD HOMOLOG, MITOCHONDRIAL (1 of 2)
Pp3c1_2350	8.31739	5.8536	10.6914	11.4265	9.47931	2.87517	PTHR31071:SF6 - GB (1 of 1)
Pp3c26_9330	1.44781	1.06016	3.9064	1.38394	1.61181	0.638394	3.2.1.177//3.2.1.20 - Alpha-D-xyloside xylohydrolase / Alpha-xylosidase // Alpha-glucosidase / Maltase-glucoamylase (1 of 11)
Pp3c8_300	2.41968	1.27494	3.11725	3.71935	1.67672	0.514288	NA
Pp3c14_8750	16.2442	5.56507	14.9997	20.1389	9.28626	2.25585	PTHR21477:SF12 - CF9 PROTEIN-RELATED (1 of 2)
Pp3c3_10220	0.294329	0.143523	0.303041	0.267793	0.387597	0.0389535	PTHR27003:SF93 - RECEPTOR LIKE PROTEIN 4 (1 of 8)
Pp3c4_5240	5.86401	1.44646	5.74548	11.0294	6.39829	1.74962	K15501 - serine/threonine-protein phosphatase 6 regulatory subunit 3 (PPP6R3, SAPS3) (1 of 3)
Pp3c17_21250	12.5341	10.1256	11.0724	10.5776	4.71694	6.74299	PF07883 - Cupin domain (Cupin_2) (1 of 38)
Pp3c1_23331	0.0951861	0	0	0	0.14515	0	NA
Pp3c5_15090	0.895823	0.101949	0.424634	1.7085	0.644451	0.101184	PF01535//PF13041//PF14432 - PPR repeat (PPR) // PPR repeat family (PPR_2) // DYW family of nucleic acid deaminases (DYW_deaminase) (1 of 9)
Pp3c2_28040	53.7775	22.8038	46.1061	57.636	47.3423	14.288	K03969 - phage shock protein A (pspA) (1 of 3)
Pp3c22_21710	13.9213	9.33269	20.0274	21.1505	18.789	5.37126	PTHR31132:SF2 - EXPRESSED PROTEIN (1 of 4)
Pp3c17_13440	1.02962	0.371732	1.57318	0.777038	0.494632	0.0949276	PTHR15751 - HUNTINGTIN ASSOCIATED PROTEIN 1/LATERAL SCLEROSIS-RELATED (1 of 4)
Pp3c20_6200	2.35963	1.73163	4.20179	4.39578	2.64391	0.407067	K17777 - mitochondrial import inner membrane translocase subunit TIM9 (TIM9) (1 of 2)
Pp3c17_13490	9.84142	2.03622	12.6176	19.8209	12.0883	2.94035	KOG2330 - Splicing factor 3b, subunit 2 (1 of 2)
Pp3c2_2500	0.537223	0.191443	0.544621	1.59663	0.662042	0.0623492	PF14389 - Leucine-zipper of ternary complex factor MIP1 (Lzipper-MIP1) (1 of 18)
Pp3c21_19980	0.557804	0.262607	0.560286	1.24009	0.35208	0.283838	NA
Pp3c7_15370	0.489505	0.128818	0.434837	1.3709	0.343535	0.256501	NA
Pp3c15_24010	12.2296	4.6726	13.7152	17.7793	10.8617	3.7599	K11340 - actin-like protein 6A (ACTL6A, INO80K) (1 of 2)
Pp3c2_15200	19.4726	13.8805	17.9633	24.6562	21.8878	9.66176	1.1.3.9 - Galactose oxidase / Beta-galactose oxidase (1 of 36)
Pp3c4_11850	3.3348	1.22775	4.14169	6.66984	2.79353	1.2403	PTHR22904//PTHR22904:SF10 - TPR REPEAT CONTAINING PROTEIN // SUBFAMILY NOT NAMED (1 of 3)
Pp3c2_33420	5.49763	2.77064	4.73439	6.14562	4.99881	2.23666	PTHR10794:SF58 - CAAX AMINO TERMINAL PROTEASE FAMILY PROTEIN (1 of 2)
Pp3c23_6980	3.64362	1.24306	2.82053	5.05834	3.04873	0.651564	PTHR12558:SF8 - ANAPHASE-PROMOTING COMPLEX SUBUNIT 7 (1 of 1)
Pp3c11_12260	22.1893	14.9082	22.0406	34.8133	30.8773	9.32819	PTHR31747:SF1 - PROTEIN LOL1 (1 of 2)
Pp3c1_6930	43.5125	25.9216	53.7375	44.0651	38.4845	17.1316	K17278 - membrane-associated progesterone receptor component (PGRMC1_2) (1 of 4)
Pp3c1_20830	0.138473	0.297639	0.800849	0.173667	0	0	2.7.11.15 - [Beta-adrenergic-receptor] kinase / Beta-receptor kinase (1 of 2)
Pp3c8_22140	0.470562	0.167154	0.447849	0.529933	0.222242	0.448487	PTHR13555 - C2H2 ZINC FINGER CGI-62-RELATED (1 of 6)
Pp3c6_21852	5.24175	3.74422	8.21326	7.28582	7.03189	1.69797	NA
Pp3c7_20120	33.7716	17.77	77.243	61.9203	43.1941	13.5437	K02929 - large subunit ribosomal protein L44e (RP-L44e, RPL44) (1 of 5)
Pp3c21_3970	0.4782	0	1.02952	0.502314	0.588466	0.0811196	NA
Pp3c12_9850	0.427126	0	0	0.0604861	0	0	NA
Pp3c19_19770	18.074	12.1112	18.7092	26.1674	22.9998	13.8606	K03133 - transcription initiation factor TFIID subunit 9B (TAF9B, TAF9) (1 of 1)
Pp3c13_21610	60.0574	51.0198	76.0304	60.8613	79.9744	33.9983	PTHR11851//PTHR11851:SF145 - METALLOPROTEASE // SUBFAMILY NOT NAMED (1 of 1)
Pp3c19_22420	1.69323	0.554246	1.17305	2.36227	1.976	0.305229	PTHR11767 - INWARD RECTIFIER POTASSIUM CHANNEL (1 of 6)
Pp3c1_40410	22.5801	10.6173	13.6519	27.5442	20.8529	8.49882	K11594 - ATP-dependent RNA helicase DDX3X (DDX3X, bel) (1 of 4)
Pp3c17_5760	0.134234	0.118859	0.861443	0.303884	0.199485	0	NA
Pp3c4_28230	0.828669	0.391826	0.660459	1.91285	1.09091	0.730709	K04730 - interleukin-1 receptor-associated kinase 1 (IRAK1) (1 of 25)
Pp3c17_13250	3.77486	0.363291	3.48466	9.4383	1.67524	0.590899	PF12899 - Alkaline and neutral invertase (Glyco_hydro_100) (1 of 8)
Pp3c15_15840	0.143406	0.0839859	0.0996473	0	0	0.119515	PTHR31419:SF1 - AUXIN EFFLUX CARRIER FAMILY PROTEIN (1 of 3)
Pp3c5_3820	28.1273	25.1396	32.1905	38.716	34.2954	27.1922	K01810 - glucose-6-phosphate isomerase (GPI, pgi) (1 of 5)
Pp3c22_4780	0.139016	0	0.157387	0.251084	0.0208195	0.00982815	PTHR23120 - MAESTRO-RELATED HEAT DOMAIN-CONTAINING (1 of 2)
Pp3c17_14620	0.167428	0	0.146552	0	0.0647983	0	NA
Pp3c8_18670	7.36157	2.82479	3.24912	6.13548	11.3817	2.55366	PTHR24223:SF246 - ABC TRANSPORTER C FAMILY MEMBER 14-RELATED (1 of 3)
Pp3c15_11110	4.40117	2.19692	5.20025	9.02746	3.65102	1.55052	PTHR11728:SF8 - GLYCEROL-3-PHOSPHATE DEHYDROGENASE [NAD(+)], CYTOPLASMIC (1 of 1)
Pp3c23_13360	0.251725	0	0.0728472	0.586479	0.0787303	0.0667165	K09285 - AP2-like factor, ANT lineage (OVM, ANT) (1 of 9)
Pp3c23_1370	14.1983	24.5083	13.7597	1.60501	2.51673	1.69089	PF07883 - Cupin domain (Cupin_2) (1 of 38)
Pp3c4_4150	0	0	0	0.0496822	0	0	NA
Pp3c17_23380	20.1317	10.6758	20.8937	32.5175	19	8.03531	PTHR17130:SF20 - PROTEIN LOW PSII ACCUMULATION 1, CHLOROPLASTIC (1 of 1)
Pp3c17_6500	18.0384	13.2906	14.9074	11.4651	20.4449	12.3661	2.6.1.27//2.6.1.99 - Tryptophan transaminase / Tryptophan aminotransferase (1 of 3)
Pp3c18_7270	3.35793	2.70571	5.56721	6.60026	8.7527	2.45698	NA
Pp3c1_34000	2.51672	0.533097	2.12087	6.37786	2.80317	0.421169	PTHR31161:SF2 - SEC1/MUNC18-LIKE (SM) FAMILY PROTEIN (1 of 15)
Pp3c2_28480	4.9029	1.6186	3.91742	7.73051	5.03214	1.90913	PTHR24362:SF258 - SERINE/THREONINE-PROTEIN KINASE NEK5 (1 of 1)
Pp3c13_12110	0.495441	0.185035	0.948499	0.802153	0.950361	0.0772527	PTHR11566:SF44 - DYNAMIN-LIKE PROTEIN C (1 of 2)
Pp3c6_11980	0.143861	0	0.187405	0.219312	0.140643	0.0763218	NA
Pp3c26_2070	1.84515	0.855659	1.37817	1.93815	1.6186	0.260054	2.6.1.85 - Aminodeoxychorismate synthase / ADC synthase (1 of 1)
Pp3c7_23699	0.548612	0.288147	0.917082	0.57275	1.11366	0.626079	NA
Pp3c8_17710	2.5167	0.818131	1.76051	5.13942	4.17691	1.07378	K11644 - paired amphipathic helix protein Sin3a (SIN3A) (1 of 4)
Pp3c3_20400	20.3579	19.6201	15.2143	27.6603	20.9844	12.9896	PTHR11071:SF174 - PEPTIDYL-PROLYL CIS-TRANS ISOMERASE CYP37, CHLOROPLASTIC (1 of 2)
Pp3c14_16340	0.775153	0.0288845	0.807162	0.701302	0.410164	0.203829	PF04842 - Plant protein of unknown function (DUF639) (DUF639) (1 of 6)
Pp3c3_15330	5.08782	1.84166	2.73711	12.8039	3.084	1.08581	PF13450 - NAD(P)-binding Rossmann-like domain (NAD_binding_8) (1 of 26)
Pp3c1_22520	5.63873	2.23926	5.36385	5.5651	5.52314	2.43648	K06940 - uncharacterized protein (K06940) (1 of 1)
Pp3c24_6290	12.257	3.64841	14.5906	14.6383	11.6297	2.78509	PTHR11767 - INWARD RECTIFIER POTASSIUM CHANNEL (1 of 6)
Pp3c14_13580	451.88	876.515	424.403	468.999	598.388	344.538	K02975 - small subunit ribosomal protein S25e (RP-S25e, RPS25) (1 of 4)
Pp3c22_2140	0.180642	0.0174002	0.536086	0.60931	0.172475	0.0386338	PF00931//PF07714 - NB-ARC domain (NB-ARC) // Protein tyrosine kinase (Pkinase_Tyr) (1 of 13)
Pp3c11_24780	0.251194	0	0.873812	0.0426323	0.11383	0	NA
Pp3c18_18970	6.1895	1.83718	4.2982	17.4096	6.28127	1.43915	PF01426 - BAH domain (BAH) (1 of 17)
Pp3c11_24960	11.4068	3.39319	7.81657	18.6689	9.40589	3.02164	PTHR22792:SF68 - LA-RELATED PROTEIN 1A (1 of 2)
Pp3c3_18580	0.0794003	0	0	0	0	0	NA
Pp3c21_18180	0	0.133719	0	0	0	0.436999	NA
Pp3c3_14640	0.286732	0	0.601311	0	0	0	NA
Pp3c17_19830	4.49151	0.873143	3.10429	7.86325	4.90189	1.06643	KOG4282 - Transcription factor GT-2 and related proteins, contains trihelix DNA-binding/SANT domain (1 of 15)
Pp3c5_13100	2.01516	0.505083	1.54025	5.92321	1.97385	0.746793	NA
Pp3c9_4230	1.87209	0.338182	1.62411	6.53259	1.87251	0.450458	K10357 - myosin V (MYO5) (1 of 6)
Pp3c23_1910	0.248294	0.16521	0.432321	0.297806	1.35654	0	NA
Pp3c1_24760	0.320894	0.13012	0.556786	1.58351	0.51815	0.0824177	K02349 - DNA polymerase theta [EC:2.7.7.7] (POLQ) (1 of 2)
Pp3c5_4470	4.5604	2.39995	2.28526	2.61211	2.13824	0.318373	KOG3292 - Predicted membrane protein (1 of 2)
Pp3c11_14450	13.453	5.00854	9.93208	21.6683	14.1636	5.37445	K12828 - splicing factor 3B subunit 1 (SF3B1, SAP155) (1 of 1)
Pp3c14_15140	0.712479	0.746687	3.02367	2.70571	0.740635	1.08221	K08341 - GABA(A) receptor-associated protein (GABARAP, ATG8, LC3) (1 of 7)
Pp3c1_22560	1.59484	1.01337	2.35544	1.24245	2.51789	0.222426	PF00069//PF00560//PF08263//PF13855 - Protein kinase domain (Pkinase) // Leucine Rich Repeat (LRR_1) // Leucine rich repeat N-terminal domain (LRRNT_2) // Leucine rich repeat (LRR_8) (1 of 16)
Pp3c20_1830	9.51519	5.07618	10.8727	14.0551	7.41052	2.64463	K02887 - large subunit ribosomal protein L20 (RP-L20, MRPL20, rplT) (1 of 1)
Pp3c15_10270	21.0251	11.0519	25.6157	19.0146	16.3083	4.42264	K08472 - mlo protein (MLO) (1 of 8)
Pp3c7_5410	11.9361	9.62207	17.8559	13.1934	20.5923	7.26241	PTHR11132//PTHR11132:SF104 - SOLUTE CARRIER FAMILY 35 // SUBFAMILY NOT NAMED (1 of 2)
Pp3c10_22789	0.0746246	0.121425	0	0.0210789	0	0	NA
Pp3c18_21700	3.92782	2.27967	3.46424	3.36192	2.67857	1.04338	K04506 - E3 ubiquitin-protein ligase SIAH1 (SIAH1) (1 of 4)
Pp3c8_1610	6.40779	1.94771	5.25066	5.4085	6.46513	0.876483	K14775 - ribosome biogenesis protein UTP30 (UTP30, RSL1D1) (1 of 2)
Pp3c18_6360	20.1126	7.53994	27.0243	29.21	24.6333	6.87505	6.2.1.12 - 4-coumarate--CoA ligase / 4-coumaryl-CoA synthetase (1 of 6)
Pp3c26_14610	0.0385787	0	0	0.106369	0	0	PTHR10362 - HISTIDINE AMMONIA-LYASE (1 of 27)
Pp3c12_22970	2.20163	2.27267	2.55288	3.51965	2.43697	0.646643	PF13855 - Leucine rich repeat (LRR_8) (1 of 135)
Pp3c12_22360	6.75775	2.21842	6.3345	9.5086	5.89436	1.24488	K04688 - p70 ribosomal S6 kinase (RPS6KB) (1 of 3)
Pp3c26_5960	3.75134	2.44281	5.02972	4.70547	4.10906	1.18918	PTHR23177:SF24 - RHO GTPASE-ACTIVATING PROTEIN 3-RELATED (1 of 6)
Pp3c18_16800	29.9887	9.72168	4.61206	24.3006	16.8999	10.4676	PTHR11711//PTHR11711:SF184 - ADP RIBOSYLATION FACTOR-RELATED // SUBFAMILY NOT NAMED (1 of 1)
Pp3c26_12060	4.7921	1.81039	3.78749	6.36309	4.1598	1.41411	KOG1931 - Putative transmembrane protein (1 of 1)
Pp3c17_13590	155.878	169.413	176.741	296.779	212.211	84.6379	K02912 - large subunit ribosomal protein L32e (RP-L32e, RPL32) (1 of 5)
Pp3c2_21430	1.86919	1.08704	2.04794	2.62311	1.66379	0.688406	K03549 - KUP system potassium uptake protein (kup) (1 of 15)
Pp3c27_30	0.169507	0	0.59077	0.216192	1.78279	0.358882	NA
Pp3c10_12910	4.55551	2.43096	4.36841	10.4069	6.16533	1.59524	K17479 - glutaredoxin domain-containing cysteine-rich protein 1 (GRXCR1) (1 of 3)
Pp3c22_15579	0	0	0.346262	0	0	0	NA
Pp3c23_20770	380.012	454.99	665.437	318.081	634.901	311.967	PTHR33222:SF4 - PROTEIN CURVATURE THYLAKOID 1A, CHLOROPLASTIC (1 of 3)
Pp3c15_5090	0.544235	0.195715	0.671748	0	0.107679	0	PF02298 - Plastocyanin-like domain (Cu_bind_like) (1 of 28)
Pp3c1_23680	3.22582	3.51341	4.4832	7.28385	2.88959	1.65693	K07447 - putative holliday junction resolvase (ruvX) (1 of 2)
Pp3c12_20740	0	0	0.0316654	0.0309001	0	0	NA
Pp3c4_13840	0.0137744	0	0.0478162	0	0	0	PTHR13789:SF245 - ZEAXANTHIN EPOXIDASE, CHLOROPLASTIC (1 of 3)
Pp3c19_14309	0	0.14497	0	0	0.460704	0	NA
Pp3c21_18770	0.0651271	0.074253	0.0940298	0.307796	0.158372	0.028779	K12604 - CCR4-NOT transcription complex subunit 1 (CNOT1, NOT1) (1 of 3)
Pp3c17_790	1.24042	0.49143	1.30489	2.2003	1.25972	0.317355	PTHR10663:SF114 - PROTEIN MON2 HOMOLOG (1 of 1)
Pp3c10_13280	0.272905	0.0380192	0.0338713	0.132253	0	0	KOG1577 - Aldo/keto reductase family proteins (1 of 8)
Pp3c2_20510	1.50709	0.383397	1.61147	1.96151	1.30984	0.233822	1.1.1.35 - 3-hydroxyacyl-CoA dehydrogenase / Beta-keto-reductase (1 of 3)
Pp3c4_24280	0.520131	0.465123	1.64692	1.84514	0.936865	0.60122	PTHR21470 - NTKL-BINDING PROTEIN 1 (1 of 1)
Pp3c19_16000	7.82867	1.52101	8.36383	17.2741	7.20162	1.41024	K05768 - gelsolin (GSN) (1 of 1)
Pp3c2_36460	15.4746	14.4458	39.69	9.2776	9.77099	2.16843	2.3.1.74 - Naringenin-chalcone synthase / Flavonone synthase (1 of 35)
Pp3c15_9880	7.7078	3.6209	8.29024	25.7264	7.77235	5.00494	PTHR22847:SF424 - TOPLESS-RELATED PROTEIN 2-RELATED (1 of 2)
Pp3c2_6560	8.63329	3.88265	4.13328	9.79993	11.2467	4.63076	PTHR24064:SF245 - ORGANIC CATION/CARNITINE TRANSPORTER 7 (1 of 2)
Pp3c15_16690	1072.35	824.905	1823.38	669.1	1133.72	398.879	K14332 - photosystem I subunit PsaO (psaO) (1 of 1)
Pp3c7_110	0.196671	0.0822749	0.341638	0.238128	0.126728	0.148911	NA
Pp3c5_20400	8.15236	4.0672	12.8419	16.4107	8.32849	1.663	K03686 - molecular chaperone DnaJ (dnaJ) (1 of 9)
Pp3c26_14940	23.625	12.7803	28.318	30.5179	19.2041	7.84978	PTHR11260:SF220 - GST-CONTAINING FLYWCH ZINC-FINGER PROTEIN (1 of 8)
Pp3c9_12900	5.74507	1.86377	6.3603	6.94574	5.27569	1.19761	PTHR13803//PTHR13803:SF10 - SEC24-RELATED PROTEIN // SUBFAMILY NOT NAMED (1 of 2)
Pp3c26_2110	0	0	0.22115	0.107688	0.408613	0	PTHR32133:SF124 - F-BOX ONLY PROTEIN 13 (1 of 45)
Pp3c11_21850	2.30304	0.765429	2.17976	4.34463	2.65997	0.680723	PTHR24361:SF268 - SERINE/THREONINE-PROTEIN KINASE 3 (1 of 1)
Pp3c26_120	4.09415	5.35116	27.7224	5.34104	9.52219	2.11712	PF06369 - Sea anemone cytotoxic protein (Anemone_cytotox) (1 of 3)
Pp3c26_5731	0.14506	0.730146	0.01366	5.88123	0.536155	0.0830241	NA
Pp3c7_2470	6.33409	6.80645	2.3781	5.29823	8.6548	6.90994	4.1.3.1 - Isocitrate lyase / Isocitritase (1 of 2)
Pp3c8_22450	1.88603	0.641808	1.43867	3.81777	2.23225	0.506796	PF00249 - Myb-like DNA-binding domain (Myb_DNA-binding) (1 of 157)
Pp3c19_9110	0	0	0.0525944	0	0	0	PTHR11863:SF33 - LATHOSTEROL OXIDASE (1 of 2)
Pp3c8_5610	95.3339	103.668	84.0927	97.2349	138.489	89.8452	PTHR24193//PTHR24193:SF88 - ANKYRIN REPEAT PROTEIN // SUBFAMILY NOT NAMED (1 of 4)
Pp3c3_37640	6.65246	2.32782	5.93394	14.1447	6.72583	2.32755	PF00651//PF03000 - BTB/POZ domain (BTB) // NPH3 family (NPH3) (1 of 26)
Pp3c8_17100	6.05605	3.30599	7.06085	11.1915	8.1397	2.75284	PF00651//PF03000 - BTB/POZ domain (BTB) // NPH3 family (NPH3) (1 of 26)
Pp3c3_13650	9.4698	5.7577	10.6681	10.6992	7.26889	3.36124	K12669 - oligosaccharyltransferase complex subunit gamma (OST3, OST6) (1 of 3)
Pp3c3_280	5.19325	1.2484	6.8864	18.3312	8.29384	0.940636	PTHR13100:SF10 - CELL GROWTH-REGULATING NUCLEOLAR PROTEIN (1 of 1)
Pp3c1_6360	7.03067	3.47158	8.34667	9.91935	6.27157	1.53339	K01892 - histidyl-tRNA synthetase (HARS, hisS) (1 of 2)
Pp3c5_25980	17.4678	8.43359	8.66953	21.5528	6.65723	4.64213	NA
Pp3c2_9080	4.14466	4.02366	14.7257	10.7447	6.31044	2.92807	PF12023 - Domain of unknown function (DUF3511) (DUF3511) (1 of 4)
Pp3c21_7978	0	0.0646021	0	0.0280618	0	0	NA
Pp3c16_19170	0.683843	0.40085	0.272541	1.60099	0.240712	0.82039	PTHR11945:SF173 - MADS-BOX FAMILY PROTEIN (1 of 8)
Pp3c20_17330	2.21139	0.954831	2.43312	4.73445	2.86993	0.727326	PTHR36024:SF1 - ANKYRIN REPEAT PROTEIN SKIP35 (1 of 8)
Pp3c1_33050	3.39961	4.32807	6.0031	0.617644	2.48336	0.243002	NA
Pp3c17_22930	12.7712	7.21437	20.5253	18.9585	12.6493	2.1526	K02366 - glucuronyl/N-acetylglucosaminyl transferase EXT1 (EXT1) (1 of 5)
Pp3c2_25170	6.25816	1.93516	5.86705	9.06057	5.59305	1.18219	PTHR33033:SF11 - RNASE H DOMAIN-CONTAINING PROTEIN (1 of 2)
Pp3c8_13040	15.5802	4.95106	15.4948	26.0861	10.3058	5.67437	KOG4234 - TPR repeat-containing protein (1 of 3)
Pp3c18_20531	19.857	4.20284	16.9339	25.2355	14.5933	3.34428	PTHR11566:SF80 - DYNAMIN-RELATED PROTEIN 1C (1 of 9)
Pp3c3_30560	104.801	46.7519	236.221	55.1663	112.815	16.1604	PTHR31321:SF8 - PECTINESTERASE 8-RELATED (1 of 15)
Pp3c5_3300	78.8207		128.311	89.4879	120.982	26.1671	4.2.1.92 - Hydroperoxide dehydratase / Hydroperoxide isomerase (1 of 3)
Pp3c6_8930	7.68151	4.90065	14.5815	13.7593	6.58846	2.16183	KOG3918 - Predicted membrane protein (1 of 2)
Pp3c19_16649	0.0805621	0	0	0.0684886	0	0	NA
Pp3c10_380	70.7724	32.067	81.6375	66.0757	43.6333	10.8111	K03564 - peroxiredoxin Q/BCP (BCP, PRXQ, DOT5) (1 of 3)
Pp3c1_26880	0.949105	0.0404282	0.916617	1.62657	1.06159	0.109769	2.4.1.227 - Undecaprenyldiphospho-muramoylpentapeptide beta-N- acetylglucosaminyltransferase / Undecaprenyl-PP-MurNAc-pentapeptide-UDPGlcNAc GlcNAc transferase (1 of 1)
Pp3s1147_12	15.9718	14.4035	19.0582	19.5429	40.9089	24.9177	NA
Pp3c11_6590	1.1999	0.778523	2.2448	0.79366	0.645815	0.129234	PTHR21254:SF1 - C2 DOMAIN-CONTAINING PROTEIN 3 (1 of 1)
Pp3c20_110	62.9207	171.578	45.0387	41.3278	91.989	201.491	NA
Pp3c7_5900	43.4431	22.6745	44.0043	51.9503	42.4025	16.3766	PTHR13832:SF345 - PROTEIN PHOSPHATASE 2C 9-RELATED (1 of 1)
Pp3c15_8640	1.52495	0.380363	0.793754	1.80651	1.30681	0.468829	NA
Pp3c22_7980	18.3357	5.6741	13.2313	24.8787	20.2072	5.00424	PTHR24096:SF221 - PROTEIN ACS-13, ISOFORM C (1 of 5)
Pp3c27_3300	7.20427	1.46913	7.37712	11.4156	9.52906	1.55028	PTHR33917:SF1 - PROTEIN EXECUTER 1, CHLOROPLASTIC (1 of 4)
Pp3c27_8249	0.105661	0.154513	0.459508	0	0	0	NA
Pp3c7_19554	0.173454	0.00995632	0.278488	0.241893	0.0496668	0.0378612	PTHR24115:SF413 - KINESIN-LIKE PROTEIN KIN12A-RELATED (1 of 6)
Pp3c6_8521	2.37598	0.775512	2.34617	6.44274	2.07858	0.338021	2.7.7.48 - RNA-directed RNA polymerase / RNA nucleotidyltransferase (RNA-directed) (1 of 5)
Pp3c6_4500	13.0905	8.60095	13.1852	10.8235	11.5333	5.79494	PTHR30345 - RIBOSE-5-PHOSPHATE ISOMERASE B (1 of 1)
Pp3c4_15559	0.183062	0.0487622	0.274455	0.19734	0.0748856	0.0529363	PF03106 - WRKY DNA -binding domain (WRKY) (1 of 38)
Pp3c21_19280	2.31752	1.28553	5.35944	3.26668	4.29821	0.629013	K00844 - hexokinase (HK) (1 of 9)
Pp3c12_25580	12.0631	4.55873	8.96131	14.406	13.2523	1.9657	PTHR10283:SF95 - TRANSPORTER ARSB-RELATED (1 of 3)
Pp3c25_3020	3.26235	1.64483	4.07278	2.1678	1.40906	0.497325	PTHR30508:SF1 - UPF0051 PROTEIN ABCI8, CHLOROPLASTIC-RELATED (1 of 4)
Pp3c5_28640	8.09778	3.08879	4.31708	7.74747	6.09042	1.93933	K13118 - protein DGCR14 (DGCR14) (1 of 1)
Pp3c11_19410	6.15685	2.30951	11.4369	6.24981	6.24375	1.42121	K09480 - digalactosyldiacylglycerol synthase (E2.4.1.241) (1 of 3)
Pp3c12_5000	0.0803281	2.7064e-14	4.02753	0.878573	3.13784	0.00024951	NA
Pp3c16_22830	59.7211	31.7833	43.9694	61.8494	48.064	26.9156	PTHR11911 - INOSINE-5-MONOPHOSPHATE DEHYDROGENASE RELATED (1 of 15)
Pp3c8_21770	2.13882	1.65396	1.71289	7.88658	0.751681	0.912767	K13051 - beta-aspartyl-peptidase (threonine type) [EC:3.4.19.5] (iaaA, ASRGL1) (1 of 3)
Pp3c17_19890	60.7575	32.5802	77.4618	68.2825	39.5678	17.3896	PTHR11695:SF269 - ALCOHOL DEHYDROGENASE CLASS-3 (1 of 2)
Pp3c20_9340	3.58288	2.74024	4.51941	7.78863	7.48373	2.2506	K13508 - glycerol-3-phosphate acyltransferase (GPAT) (1 of 3)
Pp3c4_11290	8.48444	6.02966	9.70951	15.7726	9.86257	3.93882	PTHR31348:SF3 - EID1-LIKE F-BOX PROTEIN 3 (1 of 1)
Pp3c20_6229	0.259483	0	0	1.10115	0	0.21993	NA
Pp3c10_4299	0.0792395	0	0	0.0336023	0.0895696	0	NA
Pp3c22_11160	1.62951	0.572182	2.54297	1.5199	1.46975	0.388243	K10781 - fatty acyl-ACP thioesterase B (FATB) (1 of 7)
Pp3c24_4180	24.1439	5.08968	37.9108	64.6682	25.2904	6.99478	PTHR16201:SF34 - LYSOSOMAL AMINO ACID TRANSPORTER 1 (1 of 2)
Pp3c13_19950	7.00943	3.8006	4.52296	8.34854	4.06843	2.13012	K05542 - tRNA-dihydrouridine synthase 1 [EC:1.3.1.88] (DUS1) (1 of 2)
Pp3c4_32079	0.170231	0.166116	0.295809	0.0865979	0.43565	0.0721699	NA
Pp3c23_21510	15.0824	4.20424	13.4521	22.8845	15.3093	3.21289	K06695 - 26S proteasome regulatory subunit, ATPase 3, interacting protein (PSMC3IP) (1 of 1)
Pp3c10_3550	9.57879	5.71535	3.55594	15.9187	9.76507	5.81327	PTHR22950:SF237 - AMINO ACID TRANSPORTER-RELATED (1 of 4)
Pp3c11_1660	4.30641	3.48751	5.43798	6.35239	4.96648	1.57428	PTHR14969:SF13 - AT30094P (1 of 4)
Pp3c8_16180	15.2587	4.47807	12.804	24.5129	16.0553	4.00211	K13127 - RING finger protein 113A (RNF113A, CWC24) (1 of 1)
Pp3c2_30280	1.13006	0.215693	0.717926	0.836093	1.30416	0.627707	NA
Pp3c1_33480	2.32207	0.938465	4.48744	7.42437	1.69086	0.723969	PTHR19211//PTHR19211:SF56 - ATP-BINDING TRANSPORT PROTEIN-RELATED // SUBFAMILY NOT NAMED (1 of 1)
Pp3c25_14400	15.898	9.1802	15.6825	13.0968	16.413	5.47579	PF05212 - Protein of unknown function (DUF707) (DUF707) (1 of 11)
Pp3c16_11930	0.518625	0.140617	0.350662	0.342288	0	0.0305398	PTHR10168:SF44 - GLUTAREDOXIN DOMAIN-CONTAINING CYSTEINE-RICH PROTEIN CG12206-RELATED (1 of 7)
Pp3c23_14630	11.3811	11.1601	7.50952	8.56589	13.3092	11.2409	PTHR31301:SF2 - LOB DOMAIN-CONTAINING PROTEIN 15 (1 of 2)
Pp3c12_10500	1.24042	0.774069	1.03555	2.14737	1.04912	0.683406	NA
Pp3c1_15210	4.75993	0.933996	4.57992	10.2509	5.92902	0.874864	K14835 - ribosomal RNA methyltransferase Nop2 [EC:2.1.1.-] (NOP2) (1 of 1)
Pp3c5_8580	0.93491	0.567194	1.16046	0.271746	0.982911	0.270136	PTHR31194:SF0 - ETHYLENE-RESPONSIVE TRANSCRIPTION FACTOR CRF3-RELATED (1 of 3)
Pp3c11_10040	1.51272	3.04524	0.486656	7.26475	6.11439	4.79877	NA
Pp3c14_2320	0.797104	1.3113	0.365059	0.999545	0.949521	1.16232	NA
Pp3c1_200	11.7721	6.11048	12.0958	17.6838	11.2024	4.23259	PTHR12320:SF7 - PROTEIN PHOSPHATASE 2C 26-RELATED (1 of 2)
Pp3c18_12780	2.60993	1.23534	3.42434	0.990508	2.02705	0.656913	PTHR24343:SF15 - 5-AMP-ACTIVATED PROTEIN KINASE CATALYTIC SUBUNIT ALPHA-2 (1 of 3)
Pp3c17_20140	4.90916	1.83939	7.24041	5.04043	4.0183	1.18028	PTHR24016:SF0 - CONSERVED OLIGOMERIC GOLGI COMPLEX SUBUNIT 4 (1 of 1)
Pp3c24_13910	95.2475	39.4789	37.009	58.9416	44.3357	31.7997	K03264 - translation initiation factor 6 (EIF6) (1 of 2)
Pp3c18_4400	7.71884	2.84545	5.56245	14.3498	6.66035	1.27748	KOG2058 - Ypt/Rab GTPase activating protein (1 of 2)
Pp3c1_36180	2.16887	0.989026	5.40345	4.15036	2.45852	0.43461	NA
Pp3c21_20462	4.1844	3.74054	4.98259	5.8153	4.85099	3.03631	NA
Pp3c16_21677	0	0	0	0	0.0379436	0.212914	NA
Pp3c5_5210	10.4145	4.53868	10.3019	17.0622	10.6842	3.27447	PF05205 - COMPASS (Complex proteins associated with Set1p) component shg1 (COMPASS-Shg1) (1 of 1)
Pp3c4_15190	4.31988	2.24811	6.76744	6.14404	4.04942	0.837461	PTHR12358:SF43 - SPHINGOID LONG-CHAIN BASES KINASE 2, MITOCHONDRIAL (1 of 2)
Pp3c16_5970	6.2322	3.9324	3.95987	29.6647	7.10994	3.95113	PTHR22593:SF8 - PARALLEL SPINDLE 1 PROTEIN (1 of 4)
Pp3c16_12380	1.18247	0.440875	0.565448	1.46326	0.727508	0.712685	KOG1571 - Predicted E3 ubiquitin ligase (1 of 3)
Pp3c14_14160	34.5318	26.8606	38.693	40.9799	33.7984	16.2534	NA
Pp3c3_2860	5.52611	3.71466	6.43882	6.90916	6.64288	2.57409	KOG1315 - Predicted DHHC-type Zn-finger protein (1 of 4)
Pp3c3_37490	4.28588	2.39323	5.20862	1.70956	5.51326	0.704583	PF14108 - Domain of unknown function (DUF4281) (DUF4281) (1 of 2)
Pp3c11_23810	43.7136	29.2631	27.3563	47.8548	43.0376	24.9911	PF07223 - Protein of unknown function (DUF1421) (DUF1421) (1 of 4)
Pp3c8_17730	0.374959	5.0375e-09	0.474328	7.09399e-05	0.394589	1.74159e-07	NA
Pp3c5_6630	3.35369	1.62442	6.39377	4.76961	4.44261	1.39631	KOG4650 - Predicted steroid reductase (1 of 4)
Pp3c5_23320	1.0147	1.29326	0.748625	1.19485	0.95502	0.49638	NA
Pp3c7_2500	0.813926	0.448158	1.28223	1.77615	1.16269	0.270225	PTHR24223:SF246 - ABC TRANSPORTER C FAMILY MEMBER 14-RELATED (1 of 3)
Pp3c15_15960	0.577179	0.23451	1.01998	1.83535	0.771422	0.946265	PTHR10641:SF674 - MYB DOMAIN PROTEIN 42 (1 of 4)
Pp3c18_13110	0	0	0	0.217031	0.0647266	0.0900664	PTHR23356:SF0 - DPY-30-LIKE 1-RELATED (1 of 3)
Pp3c6_3830	0.0605148	0	0	0	0	0	PTHR22814:SF105 - HEAVY METAL TRANSPORT/DETOXIFICATION DOMAIN-CONTAINING PROTEIN (1 of 59)
Pp3c13_18820	0.0268159	0.0261806	0	0.0682586	0	0.0853828	3.2.1.14 - Chitinase / Poly-beta-glucosaminidase (1 of 21)
Pp3c14_23490	1.0657	0.127195	0.626206	1.0473	1.06935	0.000237866	NA
Pp3c1_18910	0	0	0	10.9666	0	0	NA
Pp3c18_6530	0.991123	0	0.395549	1.25434	0	0.724423	NA
Pp3c9_15250	7.77995	2.79303	6.49226	10.7575	6.73048	2.14991	PTHR32166:SF20 - HAT TRANSPOSON SUPERFAMILY PROTEIN (1 of 3)
Pp3c22_14740	12.6354	5.37072	4.86242	12.4558	10.3747	4.79215	NA
Pp3c17_17300	1.27135	0.597689	3.32828	0.85589	1.94806	0.461618	NA
Pp3c22_13330	0.151582	0	0	0.171522	0	0.107067	NA
Pp3c16_2570	48.7885	54.5665	44.3535	63.2763	79.9511	35.4648	K11353 - NADH dehydrogenase (ubiquinone) 1 alpha subcomplex subunit 13 (NDUFA13) (1 of 2)
Pp3c1_8463	10.1511	3.61299	5.95963	17.0476	8.50994	2.57699	6.1.1.4 - Leucine--tRNA ligase / Leucyl-tRNA synthetase (1 of 3)
Pp3c3_1710	0	0	1.69584e-21	0	0	0	2.7.7.49 - RNA-directed DNA polymerase / Revertase (1 of 489)
Pp3c20_10930	0.0255364	0	0.0443207	0.0336814	0	0	3.2.1.37//3.2.1.55 - Xylan 1,4-beta-xylosidase / Xylobiase // Non-reducing end alpha-L-arabinofuranosidase / Arabinosidase (1 of 2)
Pp3c10_22600	0.265297	0.174612	0.25281	0.49584	0.328772	0.220138	PTHR10071//PTHR10071:SF161 - TRANSCRIPTION FACTOR GATA GATA BINDING FACTOR // SUBFAMILY NOT NAMED (1 of 4)
Pp3c11_23000	6.13347	2.235	4.88993	5.70099	4.70047	2.31292	PTHR23042:SF59 - TRANSCRIPTION FACTOR BHLH11 (1 of 2)
Pp3c20_21820	9.99898	6.4487	6.28891	4.79284	13.4307	3.29537	1.14.11.23 - Flavonol synthase / FLS (1 of 9)
Pp3c12_20580	3.96566	2.4092	9.9121	4.63586	3.27286	0.305284	K10735 - GINS complex subunit 4 (GINS4, SLD5) (1 of 1)
Pp3c5_24450	0	0.0998078	0.177471	0.069272	0.0767145	0	PTHR33143:SF6 - F16F4.1 PROTEIN-RELATED (1 of 7)
Pp3c9_9180	59.0696	25.4683	59.8861	80.0481	39.6972	15.8223	K02990 - small subunit ribosomal protein S6 (RP-S6, MRPS6, rpsF) (1 of 3)
Pp3c18_14610	0.506542	0	0.65236	0.960198	0.493645	0.0330704	K11518 - mitochondrial import receptor subunit TOM40 (TOM40) (1 of 3)
Pp3c19_3038	1.62449	0.725324	1.59092	2.7025	1.84713	0.931924	NA
Pp3c21_21510	432.795	410.581	508.651	603.96	597.036	249.315	K02984 - small subunit ribosomal protein S3Ae (RP-S3Ae, RPS3A) (1 of 8)
Pp3c3_22870	14.8368	6.15323	9.64153	65.3985	13.015	7.51022	PF01062 - Bestrophin, RFP-TM, chloride channel (Bestrophin) (1 of 12)
Pp3c1_41270	6.91991	1.29729	4.66229	10.022	5.40538	1.20153	NA
Pp3c6_8150	0	0	0	0	9.08478e-07	0	PF00560//PF00931 - Leucine Rich Repeat (LRR_1) // NB-ARC domain (NB-ARC) (1 of 1)
Pp3c6_7780	26.6928	9.37932	26.0852	44.9784	20.7288	8.04892	PTHR33926:SF2 - PROTEIN TIC 22, CHLOROPLASTIC (1 of 2)
Pp3c6_3390	4.07695	1.4825	4.1801	11.1614	4.07435	1.996	PF06941 - 5 nucleotidase, deoxy (Pyrimidine), cytosolic type C protein (NT5C) (NT5C) (1 of 2)
Pp3c2_24250	3.84131	1.67999	2.38669	6.27595	3.61686	1.6188	K15683 - NF-X1-type zinc finger protein NFXL1 (NFXL1, OZFP) (1 of 1)
Pp3c5_25710	8.37815	2.51238	4.40506	9.80528	5.95271	2.55823	PF04031 - Las1-like (Las1) (1 of 2)
Pp3c7_23970	20.3128	10.6592	24.3139	24.6164	22.0962	6.66133	PTHR12286:SF5 - SACCHAROPINE DEHYDROGENASE-LIKE OXIDOREDUCTASE (1 of 2)
Pp3c13_4480	28.9634	23.0925	36.2361	21.5473	29.3125	10.5358	3.2.1.14 - Chitinase / Poly-beta-glucosaminidase (1 of 21)
Pp3c3_31110	7.57561	1.86303	10.2731	9.25119	6.15934	1.51308	K08498 - syntaxin 6 (STX6) (1 of 3)
Pp3c11_17602	0	0	0	0	0	0.225848	NA
Pp3c26_9350	2.91572	2.0414	4.16225	3.04183	2.89663	0.311511	PTHR13683:SF224 - ASPARTYL PROTEASE FAMILY PROTEIN-RELATED (1 of 4)
Pp3c7_17190	0	0	0.096022	0	0	0	K09753 - cinnamoyl-CoA reductase (CCR) (1 of 2)
Pp3c2_32100	13.2354	3.33849	21.4416	21.9525	12.3395	1.72815	K12195 - charged multivesicular body protein 6 (CHMP6, VPS20) (1 of 1)
Pp3c1_25790	2.1004	1.27128	1.33641	8.95508	4.50623	0.540652	NA
Pp3c21_22540	0.0912426	0	0.0397679	0	0	0	NA
Pp3c21_16630	2.7314	0.839959	8.82532	0.183044	0.381489	0.0760019	2.7.1.107 - Diacylglycerol kinase (ATP) / Diglyceride kinase (1 of 16)
Pp3c19_23170	2.19977	0.807893	1.92593	1.76348	1.42606	0.77017	PTHR11695//PTHR11695:SF571 - ALCOHOL DEHYDROGENASE RELATED // SUBFAMILY NOT NAMED (1 of 2)
Pp3c16_6340	0.422922	0	0.147408	0.719249	0	0	NA
Pp3c17_2090	1.1664	2.85563	1.8895	3.53461	2.47926	2.19231	NA
Pp3c27_2590	39.4795	27.331	35.707	41.3143	38.936	15.1148	PTHR19282:SF136 - BCDNA.LD19727 (1 of 3)
Pp3c7_23000	6.85622	1.20003	4.9477	12.3308	4.43762	0.877838	K01280 - tripeptidyl-peptidase II [EC:3.4.14.10] (TPP2) (1 of 2)
Pp3c10_16100	12.4882	8.63283	7.69734	15.2462	10.4462	6.94319	PTHR19370:SF120 - FERREDOXIN-1, CHLOROPLASTIC-RELATED (1 of 1)
Pp3c17_2050	0.627006	0.0759387	0.313372	0	0	0	PTHR23314 - SPERM-ASSOCIATED ANTIGEN 6 ARMADILLO REPEAT-CONTAINING (1 of 4)
Pp3c2_19660	27.9893	10.4375	23.7293	72.6074	16.863	12.2897	K07300 - Ca2+:H+ antiporter (chaA, CAX) (1 of 4)
Pp3c15_13410	18.5163	18.0559	18.2085	20.5852	25.4818	19.3876	K09500 - T-complex protein 1 subunit theta (CCT8) (1 of 2)
Pp3c9_20180	6.77299	3.40747	7.44311	8.80491	4.02128	1.27282	PTHR35279:SF1 - ARABINANASE/LEVANSUCRASE/INVERTASE (1 of 4)
Pp3c1_28310	0.856754	0.56145	3.09353	2.76007	1.2797	0.3248	PTHR31742:SF1 - RPA-INTERACTING PROTEIN (1 of 1)
Pp3c26_14600	1.35428	1.23072	1.3226	2.69277	1.59475	0.638164	PTHR27001:SF183 - PROTEIN LYK5 (1 of 10)
Pp3c2_6660	0.287063	0	0	0	0	0	PTHR33317:SF1 - POLYNUCLEOTIDYL TRANSFERASE/ RIBONUCLEASE H-LIKE PROTEIN (1 of 2)
Pp3c22_2470	4.07362	1.80148	4.4944	6.16314	3.66252	0.765288	PTHR32227:SF20 - GLUCAN ENDO-1,3-BETA-GLUCOSIDASE 5 (1 of 7)
Pp3c5_15490	0.44063	0.51906	1.04572	1.07551	0.545049	0.233616	1.1.1.3//2.7.2.4 - Aspartate kinase / Aspartokinase (1 of 4)
Pp3c11_23650	1.59134	0.678059	1.0107	2.39532	2.25774	0.400664	NA
Pp3c9_9100	30.9701	9.06353	41.4152	49.6529	43.3223	11.9711	PTHR22814:SF105 - HEAVY METAL TRANSPORT/DETOXIFICATION DOMAIN-CONTAINING PROTEIN (1 of 59)
Pp3c10_5480	8.78379	6.85896	11.8902	15.0263	10.4361	3.09945	3.2.1.39 - Glucan endo-1,3-beta-D-glucosidase / Laminarinase (1 of 43)
Pp3c1_7870	10.0434	1.93504	11.5263	19.4018	6.66679	2.73293	K05931 - histone-arginine methyltransferase CARM1 [EC:2.1.1.125] (CARM1, PRMT4) (1 of 2)
Pp3c7_13600	0.119427	0.0673295	0.368053	0.14451	0	0	PTHR20961:SF0 - EGF DOMAIN-SPECIFIC O-LINKED N-ACETYLGLUCOSAMINE TRANSFERASE (1 of 1)
Pp3c20_14420	0.710132	0.383776	0.638716	1.50087	0.438269	0.201644	NA
Pp3c3_1164	30.0772	14.5159	28.4458	40.0902	27.0366	16.5781	PTHR13105 - MYELOID LEUKEMIA FACTOR (1 of 2)
Pp3c1_2270	2.66658	0.892908	6.51206	2.42478	4.23762	0.969564	K07893 - Ras-related protein Rab-6A (RAB6A) (1 of 7)
Pp3c15_5860	519.151	771.779	450.954	470.941	825.314	660.094	K02875 - large subunit ribosomal protein L14e (RP-L14e, RPL14) (1 of 4)
Pp3c23_6300	67.3127	57.1297	72.6522	100.356	87.301	55.6277	NA
Pp3c19_14181	0.375595	4.78413e-06	1.38037	0.448113	0.703713	4.96544e-06	PTHR28637:SF1 - DNA REPLICATION FACTOR CDT1 (1 of 4)
Pp3c17_13877	19.2734	8.57773	16.0954	31.1777	20.3894	6.15765	KOG1161 - Protein involved in vacuolar polyphosphate accumulation, contains SPX domain (1 of 4)
Pp3c22_10170	3.38869	1.72358	2.56281	3.04242	2.89046	0.83268	NA
Pp3c1_32590	3.95412	1.32808	3.4662	7.88926	4.08578	1.40589	K05925 - mRNA (2-O-methyladenosine-N6-)-methyltransferase [EC:2.1.1.62] (METTL3_14) (1 of 1)
Pp3c3_9960	6.58477	3.493	6.92393	7.54117	5.81562	1.67693	PTHR19856 - WD-REPEATCONTAINING PROTEIN WDR1 (1 of 1)
Pp3c10_2340	8.49828	6.20042	8.48362	17.5612	16.6036	5.52528	PTHR27001:SF164 - RECEPTOR PROTEIN KINASE TMK1-RELATED (1 of 3)
Pp3c1_19220	0.1714	0.130185	0.562127	0.306531	0.142899	0	K02202 - cyclin-dependent kinase 7 (CDK7) (1 of 3)
Pp3c7_20820	4.93122	1.82345	4.63942	6.51995	3.7399	0.851495	K12347 - natural resistance-associated macrophage protein (SLC11A, NRAMP) (1 of 3)
Pp3c9_19048	0	0	0	0	0.256107	0	NA
Pp3c16_14950	1.53081	0.615586	1.59581	3.16588	2.78053	0.859258	PTHR10938//PTHR10938:SF2 - TRANSLATION INITIATION FACTOR IF-3 // SUBFAMILY NOT NAMED (1 of 2)
Pp3c24_20100	0.47117	0.0862272	0.460426	0.898019	0.0442875	0.717941	NA
Pp3c20_17110	2.77197	1.00721	3.78207	4.13126	1.3347	0.357254	PTHR30480 - BETA-HEXOSAMINIDASE-RELATED (1 of 1)
Pp3c22_13510	0.218808	0.35604	0.316675	1.21547	0.620921	0.386602	NA
Pp3c26_860	1.63248	0.622236	2.03328	3.09361	2.54097	1.08983	2.7.11.1 - Non-specific serine/threonine protein kinase / Threonine-specific protein kinase (1 of 736)
Pp3c9_13080	34.8614	29.7844	33.7246	41.7544	43.0054	21.1751	PTHR12124//PTHR12124:SF45 - POLYMYOSITIS/SCLERODERMA AUTOANTIGEN-RELATED // SUBFAMILY NOT NAMED (1 of 2)
Pp3c23_10130	0.672968	0.3457	1.06323	0.735405	0.705224	0.0938248	1.6.3.1 - NAD(P)H oxidase (H(2)O(2)-forming) / Thyroid oxidase 2 (1 of 5)
Pp3c26_450	10.6168	6.66558	15.3135	17.3011	13.5304	4.78838	PTHR22055 - 28 KDA HEAT- AND ACID-STABLE PHOSPHOPROTEIN PDGF-ASSOCIATED PROTEIN (1 of 3)
Pp3c21_14727	0	0.0996117	0.0221524	0.108084	0	0	NA
Pp3c13_14440	2.10891	0.535538	1.37145	4.74549	3.26478	0.930854	K11647 - SWI/SNF-related matrix-associated actin-dependent regulator of chromatin subfamily A member 2/4 [EC:3.6.4.-] (SMARCA2_4) (1 of 3)
Pp3c16_14160	2.1577	0.208351	4.83238	3.5704	2.06092	0.563	NA
Pp3c12_21929	0.0313559	0	0.190675	0.132905	0.0471765	0	NA
Pp3c22_1290	0.82309	0.908384	1.39335	1.97016	0.695001	0.301306	K18588 - coenzyme Q-binding protein COQ10 (COQ10) (1 of 2)
Pp3c22_300	11.999	4.55563	13.5656	6.27044	7.83619	1.86408	3.1.1.32 - Phospholipase A(1) / Phospholipase A1 (1 of 12)
Pp3c2_23100	15.5868	7.94423	14.4144	20.6851	13.1584	3.66918	PTHR27001:SF83 - LRR RECEPTOR-LIKE SERINE/THREONINE-PROTEIN KINASE MRH1-RELATED (1 of 7)
Pp3c2_6730	22.4834	24.197	25.3297	18.7045	21.1834	13.6486	K02980 - small subunit ribosomal protein S29e (RP-S29e, RPS29) (1 of 3)
Pp3c9_15020	0.938565	0.0977945	1.55293	2.19019	1.02034	0.0928837	K15450 - tRNA wybutosine-synthesizing protein 3 [EC:2.1.1.282] (TYW3) (1 of 1)
Pp3c16_15040	1.32889	0.60701	1.46154	2.41109	2.13427	0.568301	PTHR10378:SF9 - CHIP, ISOFORM B (1 of 3)
Pp3c11_7360	4.5504	10.4859	3.21904	3.34027	1.19026	3.48063	PF14368 - Probable lipid transfer (LTP_2) (1 of 63)
Pp3c16_13180	427.468	458.826	409.921	515.614	636.538	299.037	K14753 - guanine nucleotide-binding protein subunit beta-2-like 1 protein (RACK1) (1 of 3)
Pp3c3_5960	0.0303833	0	0.0410074	0.0759109	0.0192027	0	PTHR33604:SF2 - GLYCOSYLTRANSFERASE FAMILY PROTEIN 2 (1 of 4)
Pp3c14_26420	49.9066	20.8508	25.7957	69.3406	39.2861	16.5568	1.3.1.102 - 2-alkenal reductase (NADP(+)) / NADPH-dependent alkenal/one oxidoreductase (1 of 2)
Pp3c22_16380	31.7477	4.43097	75.1196	81.068	53.5151	8.08289	NA
Pp3c23_7100	8.50095	1.40473	7.91491	12.4106	7.91754	1.11348	PF15375 - Domain of unknown function (DUF4602) (DUF4602) (1 of 1)
Pp3c12_4160	57.3773	27.5821	26.3177	103.879	38.5004	15.2321	PTHR13596 - SMALL EDRK-RICH FACTOR 1 (1 of 4)
Pp3c3_13220	40.9584	11.2658	36.9363	67.7505	32.7746	8.01919	K09839 - violaxanthin de-epoxidase (VDE, NPQ1) (1 of 1)
Pp3c1_28690	3.80849	0.691455	5.1263	8.40621	5.09661	0.982011	NA
Pp3c11_10220	0	0	0	0.0757967	0	0	PTHR19446 - REVERSE TRANSCRIPTASES (1 of 36)
Pp3c4_17110	8.06584	1.78917	9.5592	13.8701	8.85741	2.65209	K18726 - FAS-associated factor 2 (FAF2, UBXD8) (1 of 3)
Pp3c2_27650	8.30359	3.71108	9.11737	13.1625	11.5752	1.11394	PTHR11689:SF92 - H(+)/CL(-) EXCHANGE TRANSPORTER 7 (1 of 3)
Pp3c9_1880	3.53568	2.12664	6.95129	9.67296	7.38531	2.13371	PTHR31945:SF11 - TRANSCRIPTION FACTOR ABORTED MICROSPORES (1 of 6)
Pp3c25_1440	144.213	144.785	175.163	159.052	104.662	48.6019	K02935 - large subunit ribosomal protein L7/L12 (RP-L7, MRPL12, rplL) (1 of 8)
Pp3c21_6450	241.127	212.157	231.391	211.057	179.22	114.141	K02914 - large subunit ribosomal protein L34 (RP-L34, MRPL34, rpmH) (1 of 3)
Pp3c7_20550	0	0	0.0508437	0	0	0	PTHR19876:SF6 - COATOMER SUBUNIT BETA-1 (1 of 4)
Pp3c23_910	1.11931	0.196095	0.673075	1.17199	0.258943	0.243376	1.11.2.3 - Plant seed peroxygenase / Soybean peroxygenase (1 of 3)
Pp3c19_20070	42.6766	19.0503	27.8325	59.7097	29.8292	13.9048	PTHR23264:SF29 - PROTEIN HIGH CHLOROPHYLL FLUORESCENCE 101 (1 of 2)
Pp3c6_6410	4.89943	2.00563	6.27267	7.72209	4.95433	1.78287	PTHR22939:SF95 - SERINE PROTEASE HTRA2, MITOCHONDRIAL (1 of 1)
Pp3c19_9550	3.75813	1.91322	4.03264	9.17314	8.49934	3.19664	PTHR13742 - RETINOBLASTOMA-ASSOCIATED PROTEIN RB -RELATED (1 of 5)
Pp3c16_2850	5.09837	3.41825	12.9402	14.2092	11.2689	3.72872	PF06219 - Protein of unknown function (DUF1005) (DUF1005) (1 of 3)
Pp3c8_3720	3.97809	1.85172	3.7698	5.02286	4.12886	1.55712	K14312 - nuclear pore complex protein Nup155 (NUP155, NUP170, NUP157) (1 of 2)
Pp3c18_16190	6.5082	3.37421	14.1633	10.4439	8.28335	1.85695	PTHR10217:SF504 - POTASSIUM CHANNEL AKT1-RELATED (1 of 4)
Pp3c25_8840	0.0310674	0	0.0422	0	0	0	NA
Pp3c3_28300	1.50889	0.835146	3.36172	2.44227	1.9599	0.289788	NA
Pp3c15_18290	0.114595	0	0.149546	0	0	0.303485	NA
Pp3c23_10780	59.6974	34.93	96.3973	72.6689	64.4369	21.5604	K06630 - 14-3-3 protein epsilon (YWHAE) (1 of 11)
Pp3c13_8100	2.06869	1.33859	13.8498	0.964127	0.754406	0	PF10604 - Polyketide cyclase / dehydrase and lipid transport (Polyketide_cyc2) (1 of 17)
Pp3c3_12310	46.263	16.7113	45.3729	49.2287	40.8638	12.3544	PTHR10381:SF15 - ATP-DEPENDENT CLP PROTEASE PROTEOLYTIC SUBUNIT-RELATED PROTEIN 2, CHLOROPLASTIC (1 of 2)
Pp3c3_11930	0.441916	1.37609	1.0828	0.487114	2.38488e-07	0.00860333	NA
Pp3c2_20190	104.312	104.494	121.351	89.4451	120.605	62.3875	K02129 - F-type H+-transporting ATPase subunit e (ATPeF0E, ATP5I) (1 of 2)
Pp3c16_6920	14.0953	6.19257	19.4322	25.9463	11.5672	8.14622	PF03350 - Uncharacterized protein family, UPF0114 (UPF0114) (1 of 3)
Pp3c4_3650	3.10369	1.47987	4.72165	7.48208	0.939736	0.765181	PTHR31348:SF4 - PHYTOCHROME A-ASSOCIATED F-BOX PROTEIN (1 of 2)
Pp3c1_26730	51.4527	15.8491	43.0235	87.5257	52.3836	21.7705	PTHR22939:SF76 - PROTEASE DO-LIKE 5, CHLOROPLASTIC (1 of 3)
Pp3c15_6350	43.3316	25.8171	58.6085	60.1058	52.8059	20.0719	PTHR10683:SF10 - TRANSALDOLASE-LIKE PROTEIN (1 of 1)
Pp3c16_21630	4.88956	2.00938	2.60886	5.84011	3.41375	1.54593	PTHR18959 - CALPONIN/TRANSGELIN (1 of 4)
Pp3c4_24490	1.10645	0.0750107	0.903254	3.21051	0.662999	0.117118	PTHR22904//PTHR22904:SF383 - TPR REPEAT CONTAINING PROTEIN // SUBFAMILY NOT NAMED (1 of 1)
Pp3c23_5250	0	0	0	0.092006	0	0	2.7.11.1 - Non-specific serine/threonine protein kinase / Threonine-specific protein kinase (1 of 736)
Pp3c2_6609	0.0430254	0.105436	0.0938969	0.0916268	0.0542431	0.114524	NA
Pp3c5_750	2.78302	2.254	5.88922	3.61374	2.38226	1.06701	K07252 - dolichyldiphosphatase (E3.6.1.43) (1 of 2)
Pp3c4_1620	0.108342	0.0227054	0.264306	0.312097	0.213266	0	K04733 - interleukin-1 receptor-associated kinase 4 (IRAK4) (1 of 56)
Pp3c1_11090	73.6904	45.947	60.1097	94.3623	74.6634	32.519	1.1.1.267//2.2.1.7 - 1-deoxy-D-xylulose-5-phosphate reductoisomerase / DXP-reductoisomerase // 1-deoxy-D-xylulose-5-phosphate synthase / DXP-synthase (1 of 2)
Pp3c8_15580	1.15583	0.579818	0.592537	2.32241	2.10748	0.38946	NA
Pp3c13_18710	0.20403	0.0724562	0.193215	0.204256	0.194824	0.117994	6.3.4.2 - CTP synthase (glutamine hydrolyzing) / UTP--ammonia ligase (1 of 3)
Pp3c11_12270	3.98468	0.864069	2.62449	4.76917	4.28239	1.16888	K18442 - brefeldin A-inhibited guanine nucleotide-exchange protein (ARFGEF, BIG) (1 of 2)
Pp3c11_840	16.2833	6.3688	14.9904	20.2996	16.223	7.27082	PTHR22847//PTHR22847:SF490 - WD40 REPEAT PROTEIN // SUBFAMILY NOT NAMED (1 of 1)
Pp3c12_22849	0	0.170528	0	0.0745129	0	0	NA
Pp3c15_14570	4.05715	2.52292	4.46801	4.30571	4.29608	1.49412	PTHR21433 - TRANSMEMBRANE PROTEIN INDUCED BY TUMOR NECROSIS FACTOR ALPHA (1 of 4)
Pp3c14_3280	0.476226	0.188614	0.375805	0.644296	0.851404	0.496669	PTHR31190:SF27 - ETHYLENE-RESPONSIVE TRANSCRIPTION FACTOR CRF1-RELATED (1 of 7)
Pp3c1_5940	0.0765043	0	0.140654	0	0.116655	0	PTHR10942 - LEISHMANOLYSIN-LIKE PEPTIDASE (1 of 4)
Pp3c2_3730	73.6903	38.3126	99.8796	102.673	52.1609	13.9238	2.3.3.8 - ATP citrate synthase / Citric cleavage enzyme (1 of 4)
Pp3s51_220	2.67259	5.72726	2.35391	0.197111	1.08094	0.620036	PF14368 - Probable lipid transfer (LTP_2) (1 of 63)
Pp3c23_8360	42.047	24.3168	45.5528	63.4422	45.9628	22.6329	NA
Pp3c2_14140	4.36463	3.98086	5.26393	4.22002	3.3288	2.7344	PTHR23273//PTHR23273:SF11 - REPLICATION FACTOR A 1, RFA1 // SUBFAMILY NOT NAMED (1 of 1)
Pp3c11_5410	0.774597	0.157487	0.420587	2.76517	1.02016	0.068417	PTHR10641:SF479 - MYB-RELATED TRANSCRIPTION FACTOR-LIKE PROTEIN-RELATED (1 of 1)
Pp3c23_11010	0.31919	0.386324	0.294108	0.489133	0.338614	0.191561	PTHR31314:SF2 - MYB-LIKE HTH TRANSCRIPTIONAL REGULATOR-LIKE PROTEIN (1 of 10)
Pp3c19_4310	0.572351	0.277557	2.65821	0.467263	0.275775	1.29457e-06	PTHR22814:SF105 - HEAVY METAL TRANSPORT/DETOXIFICATION DOMAIN-CONTAINING PROTEIN (1 of 59)
Pp3c8_19190	261.177	147.862	247.935	471.702	345.121	114.051	K03626 - nascent polypeptide-associated complex subunit alpha (EGD2, NACA) (1 of 4)
Pp3c5_28160	0.627052	0.0805921	0.672388	2.2573	0.60483	0	NA
Pp3c16_15880	41.8541	13.5053	65.6912	18.8801	22.7732	4.73235	K00366 - ferredoxin-nitrite reductase (nirA) (1 of 2)
Pp3c25_710	28.4409	11.9877	25.1163	31.7663	23.3818	8.37078	K07877 - Ras-related protein Rab-2A (RAB2A) (1 of 5)
Pp3c27_2930	0.807126	0.543372	0.701253	2.4806	0.683403	0.571631	PF00069//PF03822 - Protein kinase domain (Pkinase) // NAF domain (NAF) (1 of 3)
Pp3c23_2628	4.57577	10.2911	4.23469	0.535511	11.975	0.925412	NA
Pp3c8_14531	0.346213	0.0481993	0.331218	1.37216	0.220984	0.521502	3.4.17.11 - Glutamate carboxypeptidase / Carboxypeptidase G2 (1 of 4)
Pp3c8_16270	11.2681	4.52679	12.2518	4.62431	8.33341	4.27716	PTHR11132//PTHR11132:SF34 - SOLUTE CARRIER FAMILY 35 // SUBFAMILY NOT NAMED (1 of 1)
Pp3c4_12690	288.586	495.161	255.433	265.524	501.034	408.799	K02938 - large subunit ribosomal protein L8e (RP-L8e, RPL8) (1 of 6)
Pp3c6_28410	9.40581	4.09279	6.86541	16.0882	9.05208	3.39356	NA
Pp3c13_5590	1.52532	0.71106	0.999804	1.83243	1.09592	0.38643	PF14009 - Domain of unknown function (DUF4228) (DUF4228) (1 of 19)
Pp3c2_5398	0.304881	0.887745	0.666651	1.30011	0.470532	0.322495	NA
Pp3c1_33410	2.4343	0.783508	6.35419	7.3806	4.26438	0.767196	PTHR34043:SF1 - ALPHA/BETA-HYDROLASES SUPERFAMILY PROTEIN (1 of 4)
Pp3c26_8600	0.461896	1.05131	0.245445	0.538325	1.19047	0.0241543	NA
Pp3c12_25130	8.73538	6.24253	7.04609	12.0682	7.91839	3.63708	2.4.1.143 - Alpha-1,6-mannosyl-glycoprotein 2-beta-N-acetylglucosaminyltransferase / 1->6-acetylglucosaminyltransferase (1 of 2)
Pp3c24_12820	0.166798	0	0.100977	0.416561	0.071752	0.176468	NA
Pp3c26_15760	0.192978	0.0269107	0.0239438	0.315427	0	0.0292234	NA
Pp3c21_2499	0.0213536	0	0.0370792	0.00904568	0	0	NA
Pp3c15_13560	15.4948	9.49723	17.1924	12.1265	12.2891	4.059	PF13259 - Protein of unknown function (DUF4050) (DUF4050) (1 of 5)
Pp3c3_11570	1.5784	0.353906	0.848139	3.20652	1.21013	0.385341	NA
Pp3c17_15540	1.29076	0.65708	0.939203	2.69525	0.592896	0.788604	NA
Pp3c17_23430	0.0305937	0	0.053152	0.0778008	0.161078	0	NA
Pp3c10_13290	0.0432737	0	0.0187858	0.0549948	0.0487315	0	2.7.11.1 - Non-specific serine/threonine protein kinase / Threonine-specific protein kinase (1 of 736)
Pp3c8_11160	1.56792	0.619403	2.58582	3.99508	1.96648	0.412491	PTHR26402:SF507 - TWO-COMPONENT RESPONSE REGULATOR ARR8-RELATED (1 of 2)
Pp3c2_5380	4.88785	2.21926	4.08401	6.22976	5.49397	1.53392	K14950 - cation-transporting ATPase 13A1 (ATP13A1) (1 of 1)
Pp3c15_17110	0.117375	0	0	0	0.539476	0	NA
Pp3c2_14290	26.3864	7.38216	18.5841	30.919	26.5502	9.35593	PTHR31414:SF1 - TRANSMEMBRANE PROTEIN DDB_G0292058 (1 of 7)
Pp3c27_2700	9.11773	2.91667	6.62618	11.7886	7.14913	3.32661	NA
Pp3c1_40790	68.4751	44.0245	24.3288	84.8998	74.9064	48.6	K13071 - pheophorbide a oxygenase (PAO, ACD1) (1 of 2)
Pp3c21_4230	1064.82	977.894	1498.53	723	1066.52	401.122	K02638 - plastocyanin (petE) (1 of 3)
Pp3c7_5390	14.8469	5.93058	15.4418	12.8007	11.7216	4.31486	PTHR13832//PTHR13832:SF303 - PROTEIN PHOSPHATASE 2C // SUBFAMILY NOT NAMED (1 of 1)
Pp3c8_16979	0.029547	0.144197	0	0	0.0222191	0	NA
Pp3c20_20040	23.7792	33.9479	46.0056	6.45074	8.73507	6.08464	NA
Pp3c1_7215	1.65456e-05	1.71908e-05	1.58097e-05	1.28671e-05	0	0	PTHR24221:SF119 - ABC TRANSPORTER B FAMILY MEMBER 1 (1 of 2)
Pp3c16_22550	0.872315	0.574094	1.31697	13.4295	1.2379	0.321691	K03320 - ammonium transporter, Amt family (amt, AMT, MEP) (1 of 12)
Pp3c6_23861	0	0	0	0	0.01452	0	NA
Pp3c1_8110	0.00149559	0.00146065	2.58824	0.00126389	3.60563	0.00159103	K13510 - lysophosphatidylcholine acyltransferase / lyso-PAF acetyltransferase (LPCAT1_2) (1 of 9)
Pp3c25_9800	2.07657	1.16519	1.40974	3.07437	1.55087	0.791303	2.7.11.1 - Non-specific serine/threonine protein kinase / Threonine-specific protein kinase (1 of 736)
Pp3c25_6580	168.738	58.7964	209.148	176.916	87.8707	31.7483	K08770 - ubiquitin C (UBC) (1 of 16)
Pp3c11_1579	0	0	0	0.0589649	0	0	NA
Pp3c22_10680	0.551962	0.560868	0.713433	1.62402	1.3403	0.0263848	NA
Pp3c1_4720	0	0	0.0820998	0.0801175	0	0	NA
Pp3c12_12730	3.18476	0.685742	3.03976	6.95971	5.10021	1.06927	PTHR14304 - P30 DBC PROTEIN (1 of 2)
Pp3c14_20240	12.1981	2.4211	10.3314	17.8993	11.6103	2.20801	NA
Pp3c1_23940	0.702101	0.176297	1.16682	1.15561	1.02375	0.212675	K08486 - syntaxin 1B/2/3 (STX1B_2_3) (1 of 11)
Pp3c16_1160	13.5168	5.58408	9.30128	14.0936	12.4095	4.55131	1.1.3.9 - Galactose oxidase / Beta-galactose oxidase (1 of 36)
Pp3c18_18530	40.5987	20.3824	4.09708	1119.54	176.983	55.6033	NA
Pp3c12_4290	1.91315	1.50108	1.35869	2.71931	2.2251	0.823917	PF00651 - BTB/POZ domain (BTB) (1 of 70)
Pp3c22_4890	2.76518	0.555363	2.25852	5.89821	2.72777	0.645882	PTHR10992:SF731 - HYDROLASE, ALPHA/BETA FOLD FAMILY PROTEIN (1 of 6)
Pp3c5_21130	1.59435	0.801696	2.46107	1.49352	1.15753	0.339567	PTHR33873:SF1 - TRANSCRIPTION FACTOR VOZ1 (1 of 3)
Pp3c3_2990	9.00456	6.45559	13.4726	11.5549	11.6151	2.78066	K15919 - hydroxypyruvate reductase 2 (HPR2) (1 of 2)
Pp3c1_25410	5.63177	1.22502	4.71175	7.18012	4.78318	0.981968	PTHR13068:SF24 - MITOCHONDRIAL TRANSCRIPTION TERMINATION FACTOR-LIKE PROTEIN BELAYA SMERT (1 of 4)
Pp3c25_11210	0.694885	0.372935	0.513207	1.56133	0.653894	0.11047	PTHR22814:SF105 - HEAVY METAL TRANSPORT/DETOXIFICATION DOMAIN-CONTAINING PROTEIN (1 of 59)
Pp3c3_24390	4.50176	2.27879	4.29861	7.1536	4.29823	1.63883	PTHR22883:SF92 - PROTEIN S-ACYLTRANSFERASE 16-RELATED (1 of 2)
Pp3c4_11590	0.794013	0.26727	0.755691	2.64145	0.90552	0.261959	NA
Pp3c11_21940	24.5967	15.6638	20.1397	26.7668	29.7316	12.866	PTHR23336:SF10 - B3 DOMAIN-CONTAINING TRANSCRIPTION REPRESSOR VAL1-RELATED (1 of 5)
Pp3c5_11779	0	0	0	0	0.0338125	0	NA
Pp3c15_21680	3.52875	1.49331	2.33168	4.86616	2.60404	1.10163	PTHR11751//PTHR11751:SF435 - SUBGROUP I AMINOTRANSFERASE RELATED // SUBFAMILY NOT NAMED (1 of 1)
Pp3c11_11190	2.90758	0.513492	2.48376	4.8775	3.44087	0.59069	PTHR19306:SF6 - PROTEIN C23H4.6, ISOFORM A-RELATED (1 of 1)
Pp3c25_11670	0.477234	0.0265451	1.21612	0.37134	0.513438	0.230614	K16538 - progesterone-induced-blocking factor 1 (PIBF1, CEP90) (1 of 1)
Pp3c5_570	18.1842	8.60626	4.70579	11.7969	23.1135	3.91203	PTHR31744:SF3 - GENOMIC DNA, CHROMOSOME 3, P1 CLONE: MYF24 (1 of 2)
Pp3c18_21007	0.0523904	0	0	0.133399	0	0	NA
Pp3c18_16640	0	0	0	0	0.108455	0	PTHR31140:SF1 - B3 DOMAIN-CONTAINING TRANSCRIPTION FACTOR ABI3 (1 of 9)
Pp3c20_9750	15.9716	7.02437	21.5857	20.2531	11.4371	4.1094	PF13202//PF13833 - EF hand (EF-hand_5) // EF-hand domain pair (EF-hand_8) (1 of 4)
Pp3c19_13800	0.465465	0.360962	0.368049	0.808106	0.599808	0.22415	NA
Pp3c14_1520	0.227638	0.360192	0.579062	0.132117	0.168939	0.0300747	PTHR11817:SF28 - PLASTIDIAL PYRUVATE KINASE 4, CHLOROPLASTIC (1 of 2)
Pp3s959_10	13.1043	30.0951	7.66048	6.32115	15.3659	39.0673	NA
Pp3c7_2590	1.36281	0.804799	2.00806	2.16219	1.69921	0.455471	NA
Pp3c16_21680	0.0131927	0.0824847	0.0489301	0.145472	0	0	PTHR11514:SF28 - TRANSCRIPTION FACTOR TT8 (1 of 9)
Pp3c17_18420	0.0816076	0.069736	0.23971	0.146941	0.0889907	0	PTHR24115:SF416 - PHRAGMOPLAST-ASSOCIATED KINESIN-RELATED PROTEIN 2 (1 of 2)
Pp3c13_17670	3.05968	1.69044	4.96718	2.7698	2.88895	1.29664	K07342 - protein transport protein SEC61 subunit gamma and related proteins (SEC61G, SSS1, secE) (1 of 4)
Pp3c1_7930	0	0.100136	0	0	0	0	PTHR23024:SF128 - ESTERASE/LIPASE/THIOESTERASE DOMAIN-CONTAINING PROTEIN (1 of 2)
Pp3c4_29379	0	0	0.207759	0.20274	0	0	NA
Pp3c21_20710	0.611108	0	1.45779	1.18873	0.49186	0.248778	NA
Pp3c21_8090	3.63631	2.03954	3.32943	6.21501	2.92646	0.792916	2.4.99.12 - Lipid IV(A) 3-deoxy-D-manno-octulosonic acid transferase / Lipid IV(A) KDO transferase (1 of 1)
Pp3c11_12230	0.436411	8.54078e-07	1.43543	0.35728	0.224877	1.05532e-06	NA
Pp3c20_21550	0.685234	1.79003	0.72341	1.18835	2.10678	0.410607	NA
Pp3c3_9410	14.4552	9.63765	12.078	4.35449	15.3086	4.44007	NA
Pp3c13_19680	2.96593	0.877704	1.84287	4.97636	3.75154	1.07042	PTHR10799:SF725 - IMMUNOGLOBULIN E-SET DOMAIN-CONTAINING PROTEIN (1 of 2)
Pp3c23_22030	40.3271	23.2177	45.1472	47.6445	35.1431	13.3817	NA
Pp3c9_25209	0.0919807	0.179406	0.119958	0	0.0694072	0.0974628	NA
Pp3c1_34820	2.62608	0.70179	3.45333	5.33916	1.95845	0.56473	K02540 - DNA replication licensing factor MCM2 (MCM2) (1 of 1)
Pp3c16_6580	19.7602	14.096	18.5122	56.6424	24.9582	9.9669	PTHR30523//PTHR30523:SF8 - PHOSPHOENOLPYRUVATE CARBOXYLASE // SUBFAMILY NOT NAMED (1 of 3)
Pp3c25_4810	0.594093	0.221373	0.559317	1.28571	0.196424	0.127664	1.13.11.51 - 9-cis-epoxycarotenoid dioxygenase / VP14 (1 of 3)
Pp3c24_15640	6.52375	2.75193	7.09072	4.91528	6.04272	1.11794	PTHR23315//PTHR23315:SF92 - BETA CATENIN-RELATED ARMADILLO REPEAT-CONTAINING // SUBFAMILY NOT NAMED (1 of 2)
Pp3c16_8540	21.6455	19.7354	43.3426	9.83259	22.2554	5.64496	PF02469 - Fasciclin domain (Fasciclin) (1 of 19)
Pp3c23_10340	5.91389	3.03509	3.70011	19.9946	3.91638	1.11572	K04708 - 3-dehydrosphinganine reductase (E1.1.1.102) (1 of 4)
Pp3c2_19990	0.482937	0.020501	1.13025	0.428071	0.340098	0	PF01476//PF01551 - LysM domain (LysM) // Peptidase family M23 (Peptidase_M23) (1 of 4)
Pp3c20_20250	4.38978	1.11904	4.00359	7.26512	5.24063	0.960289	PTHR21736:SF20 - PROTEIN OBERON 1-RELATED (1 of 2)
Pp3c17_4600	0.138323	0	0.403446	0	0	0	NA
Pp3c7_20230	25.83	24.5029	23.4114	1.40428	18.0487	1.79738	PF14368 - Probable lipid transfer (LTP_2) (1 of 63)
Pp3c9_4350	0.558179	0.215131	0.42311	0.941299	0.471866	0.166815	PTHR10566:SF74 - ABC TRANSPORTER-LIKE (1 of 2)
Pp3c10_22940	29.6031	24.393	28.4885	33.8018	31.6228	18.1242	K11086 - small nuclear ribonucleoprotein B and B (SNRPB, SMB) (1 of 5)
Pp3c6_29200	3.43889	0.862156	2.98717	3.67885	3.14211	1.00939	PTHR15486:SF0 - ANCIENT UBIQUITOUS PROTEIN 1 (1 of 3)
Pp3c26_14710	0.169182	0.130017	0.528841	0.229032	0.253112	0.356438	K09286 - EREBP-like factor (EREBP) (1 of 16)
Pp3c7_22150	9.6894	14.401	12.1818	5.74724	4.66953	1.44128	K11254 - histone H4 (H4) (1 of 14)
Pp3c3_8190	14.6757	3.81653	10.7087	23.476	11.6724	4.91344	NA
Pp3c27_6610	6.04892	4.63799	6.59797	1.71252	3.8358	0.829549	K00366 - ferredoxin-nitrite reductase (nirA) (1 of 2)
Pp3c6_2440	4.88538	1.10302	2.88169	8.40481	5.45853	1.24815	K01191 - alpha-mannosidase (E3.2.1.24) (1 of 2)
Pp3c14_4190	0.148849	0.0967567	0.0431468	0.420235	0	0	PF04535 - Domain of unknown function (DUF588) (DUF588) (1 of 24)
Pp3c26_1220	39.0813	17.0038	51.9105	33.2417	42.1542	10.529	NA
Pp3c27_7020	426.313	330.254	662.617	304.858	533.201	244.748	K08909 - light-harvesting complex I chlorophyll a/b binding protein 3 (LHCA3) (1 of 4)
Pp3c23_3890	0.488499	0.505775	1.13813	0.496318	0.635956	0	K01213 - galacturan 1,4-alpha-galacturonidase (E3.2.1.67) (1 of 1)
Pp3c26_4830	0.735961	0.28705	1.27997	2.21389	0.922868	0.138334	NA
Pp3c1_36780	4.48798	1.20087	4.63495	7.9402	4.44883	1.24437	PTHR23056:SF41 - CALCINEURIN B-LIKE PROTEIN 9 (1 of 3)
Pp3c4_10850	0.459311	0.0583206	0.216641	0.928475	0.393525	0.0452236	PTHR23336:SF10 - B3 DOMAIN-CONTAINING TRANSCRIPTION REPRESSOR VAL1-RELATED (1 of 5)
Pp3c3_5420	697.808	590.994	313.013	497.898	682.577	412.907	NA
Pp3c2_17412	0.0806799	0.204883	0.154059	0	0.108902	0.0342182	NA
Pp3c3_17090	0.496726	0.305372	0.215983	0.168608	0.0375083	0.40858	PF04927 - Seed maturation protein (SMP) (1 of 4)
Pp3c9_12740	114.334	76.9884	176.813	132.186	111.841	53.4243	NA
Pp3c17_19320	5.40794	3.00648	5.49085	8.15605	5.26695	1.55014	PTHR22778:SF18 - RHODANESE-LIKE DOMAIN-CONTAINING PROTEIN 8, CHLOROPLASTIC (1 of 1)
Pp3c3_3301	0.80764	0.224264	1.00711	1.17919	0.530071	1.95313	NA
Pp3c9_16960	0.76012	0.304721	0.933924	1.2481	0.68874	0.295812	PTHR21535//PTHR21535:SF50 - MAGNESIUM AND COBALT TRANSPORT PROTEIN/MITOCHONDRIAL IMPORT INNER MEMBRANE TRANSLOCASE SUBUNIT TIM8 // SUBFAMILY NOT NAMED (1 of 3)
Pp3c6_29380	2.3002	0.994914	3.19697	5.66167	2.65054	0.929887	4.2.2.23 - Rhamnogalacturonan endolyase / Rhamnogalacturonase B (1 of 2)
Pp3c23_19331	0.136264	0.221489	0	0.0385356	0	0	NA
Pp3c4_9450	23.1721	9.01976	27.2213	40.2378	16.0262	5.00354	PTHR11732:SF256 - GLYCEROL 2-DEHYDROGENASE (NADP(+))-RELATED (1 of 1)
Pp3c1_26610	0.378971	0.185243	0.21948	0.367311	0.403897	0.200842	K00430 - peroxidase (E1.11.1.7) (1 of 54)
Pp3c27_2770	22.1287	16.2971	15.0913	26.4961	13.1913	7.56325	PTHR31407:SF7 - PSBP DOMAIN-CONTAINING PROTEIN 5, CHLOROPLASTIC (1 of 1)
Pp3c9_20360	18.7614	12.543	22.6119	18.1325	18.3418	5.80803	PTHR22811:SF47 - EMP24/GP25L/P24 FAMILY/GOLD DOMAIN-CONTAINING PROTEIN-RELATED (1 of 2)
Pp3c21_12360	4.89615	1.51503	4.21848	7.55917	3.32921	1.24241	PF01535//PF01713//PF13041//PF13812 - PPR repeat (PPR) // Smr domain (Smr) // PPR repeat family (PPR_2) // Pentatricopeptide repeat domain (PPR_3) (1 of 1)
Pp3c17_732	0.820092	0.672268	0.484489	0.695263	1.03676	0.625842	PTHR13159 - RADIAL SPOKEHEAD-RELATED (1 of 2)
Pp3c1_5300	68.0199	88.1378	60.7413	63.7614	77.8364	40.0396	K02939 - large subunit ribosomal protein L9 (RP-L9, MRPL9, rplI) (1 of 5)
Pp3c21_16960	1.58453	0.73562	0.923357	2.91385	1.35852	0.750698	KOG2214 - Predicted esterase of the alpha-beta hydrolase superfamily (1 of 1)
Pp3c1_12120	34.1647	47.1709	55.5104	36.3282	33.1395	13.3638	K02135 - F-type H+-transporting ATPase subunit epsilon (ATPeF1E, ATP5E, ATP15) (1 of 3)
Pp3c12_23460	0	0	0.0152526	0.0297675	0	0	K08238 - xyloglucan 6-xylosyltransferase [EC:2.4.2.39] Xyl a1-6 Glc (XXT) (1 of 19)
Pp3c4_19910	61.5223	33.676	67.371	72.1557	55.9714	15.7834	PTHR18929//PTHR18929:SF91 - PROTEIN DISULFIDE ISOMERASE // SUBFAMILY NOT NAMED (1 of 1)
Pp3c7_24660	4.68895	2.13886	7.7591	8.10523	4.23528	1.68447	PTHR13215 - RNA POLYMERASE II TRANSCRIPTIONAL COACTIVATOR (1 of 2)
Pp3c2_9790	6.3493	3.03931	7.49873	10.1807	7.83547	2.18077	K09523 - DnaJ homolog subfamily C member 3 (DNAJC3) (1 of 1)
Pp3c22_6887	10.4516	3.79207	10.4482	22.1031	9.56679	3.59661	NA
Pp3c4_26070	1.231	0.903255	1.07898	0.956047	1.13992	0.410909	PF00069//PF00560//PF13855 - Protein kinase domain (Pkinase) // Leucine Rich Repeat (LRR_1) // Leucine rich repeat (LRR_8) (1 of 9)
Pp3c13_5460	0.711886	1.03388	1.25733	0.426072	0.798813	0.281651	PTHR31155:SF9 - ACYL-[ACYL-CARRIER-PROTEIN] DESATURASE 7, CHLOROPLASTIC (1 of 3)
Pp3c2_13410	38.9384	32.3167	48.1421	36.6485	31.8038	13.0016	K10703 - very-long-chain (3R)-3-hydroxyacyl-CoA dehydratase (PHS1, PAS2) (1 of 2)
Pp3c20_16570	3.92407	1.61156	3.60183	7.26529	3.06252	1.27493	PTHR11705 - PROTEASE FAMILY M14 CARBOXYPEPTIDASE A,B (1 of 1)
Pp3c10_17510	0	0	0.0368488	0	0.0639357	0	PF04418 - Domain of unknown function (DUF543) (DUF543) (1 of 4)
Pp3c10_2610	1.44283	0.781241	1.43495	2.248	2.0847	0.387281	PTHR23078:SF3 - VESICLE-FUSING ATPASE (1 of 1)
Pp3c15_18560	6.58317	7.58058	5.27472	6.64309	6.61854	3.29507	PTHR13355//PTHR13355:SF8 - GLUCOSAMINE 6-PHOSPHATE N-ACETYLTRANSFERASE // SUBFAMILY NOT NAMED (1 of 2)
Pp3c7_10910	5.57596	2.76458	6.46305	4.68347	4.6633	1.9404	PF02179//PF13202//PF13405 - BAG domain (BAG) // EF hand (EF-hand_5) // EF-hand domain (EF-hand_6) (1 of 1)
Pp3c24_12640	0	0	0	0.0755865	0	0	NA
Pp3c2_17580	0.0637557	0	1.6894	0.135121	0	0	NA
Pp3c5_2650	31.4149	14.9405	23.997	36.7201	28.4728	11.9854	PTHR10903 - GTPASE, IMAP FAMILY MEMBER-RELATED (1 of 16)
Pp3c1_26260	8.87701	5.26199	14.4238	15.4879	7.2876	3.75781	NA
Pp3c17_23180	417.171	303.2	370.013	534.906	441.891	256.306	PTHR15371:SF2 - OUTER ENVELOPE PORE PROTEIN 16-1, CHLOROPLASTIC (1 of 5)
Pp3c6_14040	1.8566	0.882292	1.99474	5.79913	3.01247	0.395591	NA
Pp3c4_24480	4.97821	2.28286	5.54061	5.379	5.74314	1.60343	K02154 - V-type H+-transporting ATPase subunit a (ATPeV0A, ATP6N) (1 of 4)
Pp3c4_29150	84.6601	128.767	143.873	56.4219	164.106	106.465	PTHR21649:SF7 - CHLOROPHYLL A-B BINDING PROTEIN 6, CHLOROPLASTIC (1 of 4)
Pp3c24_6930	41.5907	28.1896	39.5439	49.7024	39.6393	11.8018	K12670 - oligosaccharyltransferase complex subunit beta (WBP1) (1 of 1)
Pp3c2_6570	0.191054	1.68422e-73	1.38512	1.18171e-47	0.294669	2.78739e-253	NA
Pp3c1_22750	11.1888	4.79775	9.1762	14.8122	13.0179	6.41281	K14007 - protein transport protein SEC24 (SEC24) (1 of 5)
Pp3c1_6950	4.69974	1.58607	5.32776	5.09133	4.57916	0.756812	PTHR13683//PTHR13683:SF342 - ASPARTYL PROTEASES // SUBFAMILY NOT NAMED (1 of 3)
Pp3c4_4010	5.18109	0.914283	8.82285	10.4087	4.93048	1.08599	NA
Pp3c7_17943	0.810358	0.998434	1.07517	0.361791	1.02915	0.225979	NA
Pp3c5_14069	0.0396911	0	0.0344967	0.0673261	0	0.126188	NA
Pp3c19_17570	90.1851	42.0516	92.2347	92.0478	87.6015	27.5027	PTHR34793:SF1 - PROTEIN THYLAKOID FORMATION 1, CHLOROPLASTIC (1 of 2)
Pp3c23_9990	1.26406	0.214598	1.70097	2.74209	0.496564	0.239509	PTHR11206:SF128 - MATE EFFLUX FAMILY PROTEIN 1 (1 of 3)
Pp3c6_14940	0.451476	0.440484	1.11279	0.70318	0.882752	0.403326	3.2.1.151 - Xyloglucan-specific endo-beta-1,4-glucanase / Xyloglucanendohydrolase (1 of 6)
Pp3c8_8740	0.222078	0.596874	0.203027	0.441086	0.0399707	0.123034	NA
Pp3c22_4050	19.4761	14.7898	18.4532	85.3846	31.2304	22.8267	PTHR21576:SF44 - MAJOR FACILITATOR PROTEIN (1 of 3)
Pp3c1_34410	28.711	9.13668	25.1294	79.3387	20.5737	8.77567	PTHR22765//PTHR22765:SF46 - RING FINGER AND PROTEASE ASSOCIATED DOMAIN-CONTAINING // SUBFAMILY NOT NAMED (1 of 1)
Pp3c3_30280	2.49332	0.848143	1.92947	4.43302	3.39172	0.705103	3.4.21.112 - Site-1 protease / Subtilisin/kexin isozyme 1 (1 of 1)
Pp3c12_15440	9.74965	2.65944	9.71486	20.7933	10.5758	3.46961	PTHR11260:SF220 - GST-CONTAINING FLYWCH ZINC-FINGER PROTEIN (1 of 8)
Pp3c14_5890	2.14943	1.74272	1.8831	2.44182	2.44329	1.72575	PTHR21581 - D-ALANYL-D-ALANINE CARBOXYPEPTIDASE (1 of 4)
Pp3s49_30	9.55402	8.56129	10.9384	7.37555	9.0191	2.75038	PF06830 - Root cap (Root_cap) (1 of 7)
Pp3c3_32100	16.5502	4.44352	9.95459	24.357	8.59284	4.46372	PTHR10992:SF701 - SERINE HYDROLASE-RELATED (1 of 1)
Pp3c1_19230	4.4051	1.80532	3.61613	6.70507	3.79951	1.14323	PTHR30222 - SPERMIDINE/PUTRESCINE-BINDING PERIPLASMIC PROTEIN (1 of 1)
Pp3c15_15520	0.992145	0.207238	0.442554	0.812906	0.72605	0	PTHR10926 - CELL CYCLE CONTROL PROTEIN 50 (1 of 5)
Pp3c24_4090	3.64409	1.72649	3.8566	6.85076	4.48405	1.39448	1.1.2.4 - D-lactate dehydrogenase (cytochrome) / Lactic acid dehydrogenase (1 of 2)
Pp3c2_25060	9.50146	3.06261	4.94753	8.34619	5.29128	2.95065	PTHR12281 - RP42 RELATED (1 of 8)
Pp3c24_19930	10.6143	7.32396	13.4551	12.4991	12.1273	4.06528	3.1.3.26 - 4-phytase / Phytate 6-phosphatase (1 of 1)
Pp3c10_18450	5.68075	2.26617	6.05671	6.77517	5.27219	1.60593	PF07797 - Protein of unknown function (DUF1639) (DUF1639) (1 of 9)
Pp3c6_19060	14.7405	5.42962	19.4536	41.6637	22.0296	7.29893	2.7.1.100 - S-methyl-5-thioribose kinase / MTR kinase (1 of 1)
Pp3c17_7930	42.8299	23.1341	55.2405	125.9	53.1217	51.0241	PTHR31089:SF4 - CYCLIC DOF FACTOR 2-RELATED (1 of 6)
Pp3c8_23200	0.183445	0.383751	0.230825	0.399766	0.0984655	0.076854	NA
Pp3c6_12450	0.488543	0.356918	1.72127	1.80147	1.18809	0.435474	PTHR12458 - ORF PROTEIN (1 of 5)
Pp3c10_18880	0.167959	0	0.0487047	0.142585	0.127006	0	NA
Pp3c19_5190	2.7481	0.478919	2.96347	3.25604	2.15846	1.01527	PTHR12436 - 80 KDA MCM3-ASSOCIATED PROTEIN (1 of 5)
Pp3c21_5600	11.3364	6.63835	12.1411	23.4696	8.37993	3.47701	NA
Pp3c7_22960	2.57184	0.768758	1.08016	2.26497	0.568502	0.512992	NA
Pp3c18_8200	9.88185	4.16331	12.1331	12.316	12.8848	2.45953	K12868 - pre-mRNA-splicing factor SYF2 (SYF2) (1 of 1)
Pp3c14_12180	18.7585	15.0039	13.7872	26.0343	21.5021	19.6654	PTHR13847:SF150 - OXIDOREDUCTASE TDA3-RELATED (1 of 1)
Pp3c18_21650	18.1591	11.1735	17.4453	13.4398	13.4209	6.3847	1.1.1.200 - Aldose-6-phosphate reductase (NADPH) / NADP-dependent D-sorbitol-6-phosphate dehydrogenase (1 of 1)
Pp3c12_1320	3.0958	1.00608	3.13803	8.40057	4.87418	1.76478	K09522 - DnaJ homolog subfamily C member 2 (DNAJC2) (1 of 3)
Pp3c22_16740	0.147382	0.225378	0.269315	0.862269	0.764075	0	NA
Pp3c27_5708	0.440184	0.0677011	0.302549	0.713505	0.562193	0	NA
Pp3c9_8900	5.39475	2.62121	3.93506	7.10116	6.46864	2.08211	K01404 - leishmanolysin (GP63) (1 of 2)
Pp3c5_21200	5.18738	2.22855	6.50123	11.9736	5.50689	2.32642	K14685 - solute carrier family 40 (iron-regulated transporter), member 1 (SLC40A1, FPN1) (1 of 3)
Pp3c12_23630	0.568538	0.24326	1.16771	0.548162	0.25215	0	PTHR20961//PTHR20961:SF8 - GLYCOSYLTRANSFERASE // SUBFAMILY NOT NAMED (1 of 5)
Pp3c23_4510	18.0119	6.14204	31.7127	19.3173	15.3974	3.55773	K08486 - syntaxin 1B/2/3 (STX1B_2_3) (1 of 11)
Pp3c4_30010	2.44436	1.48283	2.42748	2.65445	2.13874	0.283177	NA
Pp3c19_20980	0	0.0796372	0	0	0	0	NA
Pp3c17_10630	0.663716	0	0	0	0.306042	0.140413	NA
Pp3c10_6890	0.804141	0.213021	1.02905	0.611733	0.408611	0.173427	PF14365 - Domain of unknown function (DUF4409) (DUF4409) (1 of 7)
Pp3c4_12090	0	0	0.476925	0	0	0	PTHR10774:SF91 - SYNAPTOTAGMIN-5 (1 of 5)
Pp3c7_22410	0	0.0122588	8.97104	0.00464203	0	0	NA
Pp3c15_11740	0.298085	0	0.914146	0.0216294	0	0.0660937	NA
Pp3c1_39830	10.8997	5.80625	16.9739	12.7959	10.0118	3.77717	PF16094 - Proteasome assembly chaperone 4 (PAC1) (1 of 1)
Pp3c25_4310	15.3094	10.5626	16.6673	19.5269	11.6409	4.06699	PTHR10381//PTHR10381:SF18 - ATP-DEPENDENT CLP PROTEASE PROTEOLYTIC SUBUNIT // SUBFAMILY NOT NAMED (1 of 2)
Pp3c1_18260	2.11547	3.21908	1.63613	0.877498	0.614896	0.442521	PF07714//PF08263 - Protein tyrosine kinase (Pkinase_Tyr) // Leucine rich repeat N-terminal domain (LRRNT_2) (1 of 10)
Pp3c18_7460	0.125333	0.0917398	0.244978	0.371867	0	0	NA
Pp3c3_620	82.4745	67.439	89.4837	163.61	113.821	35.5362	PTHR15907:SF43 - PROTEIN PLANT CADMIUM RESISTANCE 2-RELATED (1 of 4)
Pp3c21_5770	16.1575	6.3891	18.1642	31.2932	23.902	9.63018	K09060 - plant G-box-binding factor (GBF) (1 of 4)
Pp3c18_5970	0	0	0.0924175	0	0	0	NA
Pp3c5_8970	0.122711	0.0718816	0.175997	0.688629	0.147128	0	NA
Pp3c11_6250	2.56071	0.545263	4.52956	6.05105	1.02576	0.0204116	PTHR11863:SF56 - PROTEIN CER1-LIKE 1-RELATED (1 of 2)
Pp3c12_17790	0.830549	0.277786	0.435125	1.41558	0.817539	0.183249	PTHR10098:SF119 - LD33695P (1 of 1)
Pp3c10_2270	4.3396e-19	5.14337e-19	5.18595e-46	2.39054e-44	3.53681e-20	5.86955e-24	NA
Pp3c16_2020	70.9663	21.8125	26.8221	67.8994	69.2731	27.6217	K00253 - isovaleryl-CoA dehydrogenase (IVD, ivd) (1 of 1)
Pp3c4_25180	107.513	66.0945	39.5491	87.1501	73.673	55.0311	PTHR11220 - HEME-BINDING PROTEIN-RELATED (1 of 7)
Pp3c16_5330	0.195258	0	0.0665878	0.055282	0	0	K10258 - very-long-chain enoyl-CoA reductase (TER, TSC13, CER10) (1 of 3)
Pp3c4_30410	2.44662e-05	0	0	2.33381e-33	3.92762e-19	0	PTHR11017//PTHR11017:SF155 - LEUCINE-RICH REPEAT-CONTAINING PROTEIN // SUBFAMILY NOT NAMED (1 of 3)
Pp3c16_6820	19.7979	14.6162	14.4894	27.5346	10.3125	9.04797	PTHR12510 - TROPONIN C-AKIN-1 PROTEIN (1 of 6)
Pp3c3_17600	0.513128	0.342444	0.667305	0.239931	0.474707	0	PTHR13683:SF223 - ASPARTYL PROTEASE FAMILY PROTEIN (1 of 5)
Pp3c10_3590	2.14836	1.42095	6.67946	4.48232	2.22056	0.587759	PTHR23074//PTHR23074:SF92 - AAA ATPASE // SUBFAMILY NOT NAMED (1 of 1)
Pp3c1_16510	31.4579	15.0061	23.9835	32.8729	22.8985	9.56036	PTHR22939:SF76 - PROTEASE DO-LIKE 5, CHLOROPLASTIC (1 of 3)
Pp3c18_12670	17.9324	7.07546	12.3168	15.1736	15.6839	4.97993	K03028 - 26S proteasome regulatory subunit N1 (PSMD2, RPN1) (1 of 2)
Pp3c25_10450	14.6041	6.22612	7.68363	16.2832	17.7178	4.56386	NA
Pp3c1_27779	0	0	0	0.058844	0	0	NA
Pp3c5_16250	57.9219	52.1823	19.9572	92.1825	62.9419	55.5586	PTHR31339:SF10 - PECTIN LYASE-LIKE SUPERFAMILY PROTEIN (1 of 2)
Pp3c9_6350	2.96329	1.10481	3.20807	4.20997	2.77158	0.895296	PF12498 - Basic leucine-zipper C terminal (bZIP_C) (1 of 5)
Pp3c22_1400	26.4177	9.86326	16.9664	30.6338	26.6118	9.63717	PTHR23215 - ZINC FINGER PROTEIN 207 (1 of 2)
Pp3c11_22660	1.81358	0.718147	1.89898	2.31521	2.31835	0.497397	1.2.1.42 - Hexadecanal dehydrogenase (acylating) / Fatty acyl-CoA reductase (1 of 2)
Pp3c26_8080	4.76531	2.92068	3.9922	2.23614	5.18028	1.51407	PTHR11062:SF46 - GLUCURONOXYLAN GLUCURONOSYLTRANSFERASE F8H-RELATED (1 of 4)
Pp3c20_3420	0	0.165925	0	0.036074	0.128267	0	NA
Pp3c14_15010	1.41964e-05	0.0699721	0.186321	0.19807	0.0930778	0.0253251	K05663 - mitochondrial ABC transporter ATM (ABC.ATM) (1 of 3)
Pp3c3_18760	0.74787	0.159945	0.553141	2.4546	0.528513	0.173718	NA
Pp3c18_1400	6.2136	2.72613	4.74342	14.3748	10.8565	2.47695	K01106 - inositol-1,4,5-trisphosphate 5-phosphatase (E3.1.3.56) (1 of 1)
Pp3c8_12070	6.0588	2.38194	4.53529	13.7482	5.55861	2.10715	NA
Pp3c5_5240	2.60442	0.892907	4.22678	3.55199	1.80143	0.716953	K17267 - coatomer protein complex, subunit gamma (COPG) (1 of 3)
Pp3c11_24300	10.2146	4.85235	21.5669	6.48617	5.3841	1.53522	PTHR10159:SF316 - PHOSPHATIDYLGLYCEROPHOSPHATASE AND PROTEIN-TYROSINE PHOSPHATASE 1 (1 of 2)
Pp3c13_930	0.9816	0.48139	0.700154	1.66284	0.912084	0.299451	PF06985 - Heterokaryon incompatibility protein (HET) (HET) (1 of 25)
Pp3c19_1880	10.3909	3.05509	4.87527	9.00935	5.24278	2.94824	PF00643 - B-box zinc finger (zf-B_box) (1 of 27)
Pp3c9_14000	20.1541	8.94683	26.3464	28.3715	18.7084	6.51152	PTHR21368//PTHR21368:SF21 - 50S RIBOSOMAL PROTEIN L9 // SUBFAMILY NOT NAMED (1 of 1)
Pp3c2_8770	1.02048	0.487896	1.34781	1.45276	0.160609	0.113501	K06627 - cyclin A (CCNA) (1 of 4)
Pp3c2_31710	3.09833	0.457246	2.47925	7.65154	9.78115	0.750208	NA
Pp3c1_41530	0.737009	0.205419	0.573003	1.91243	0.739087	0.316871	PTHR31314:SF2 - MYB-LIKE HTH TRANSCRIPTIONAL REGULATOR-LIKE PROTEIN (1 of 10)
Pp3c10_2970	12.2305	14.5309	13.0732	22.8059	13.8182	15.539	NA
Pp3c14_6220	0.885558	0.705973	0.460047	1.49645	1.1064	1.05796	NA
Pp3c10_5160	2.19176	1.09957	3.86844	1.55836	2.46399	1.47487	PTHR32195:SF12 - TYROSINE-SPECIFIC TRANSPORT PROTEIN-RELATED (1 of 1)
Pp3c27_4610	11.0624	7.02343	11.1101	12.2886	10.1059	4.57509	K07910 - Ras-related protein Rab-18 (RAB18) (1 of 6)
Pp3c8_13030	0.00348343	0.00344053	0.00300514	0.0029569	0.00259549	0.00370248	K12397 - AP-3 complex subunit beta (AP3B) (1 of 2)
Pp3c3_35251	0	0	0.102507	0	0	0	NA
Pp3c3_24080	5.37162	0.898027	4.11447	6.60638	4.30119	0.696266	PTHR22767:SF2 - NAT1 (1 of 3)
Pp3c5_1820	0	0.241224	0.325265	0.142821	0.285715	0	NA
Pp3c3_18420	180.233	99.1856	193.007	190.471	197.292	68.3249	K03236 - translation initiation factor 1A (EIF1A) (1 of 4)
Pp3c27_2380	9.74919	3.46146	10.819	13.4726	9.36572	1.2399	NA
Pp3c11_900	3.98122	2.87021	3.44702	3.72504	3.36143	2.58272	NA
Pp3c27_550	2.81139	2.18658	4.69629	3.97711	1.12739	0.32835	PTHR32227:SF47 - GLYCOSYL HYDROLASES FAMILY PROTEIN (1 of 3)
Pp3c8_4660	1.3202	0.295861	1.28118	3.15201	1.3954	0.177187	K04496 - C-terminal binding protein (CTBP) (1 of 2)
Pp3c2_35700	20.2344	8.87454	28.0314	26.0821	13.905	6.72735	K02902 - large subunit ribosomal protein L28 (RP-L28, MRPL28, rpmB) (1 of 2)
Pp3c2_19550	24.3041	11.8658	29.8348	29.9544	24.8224	6.40445	K07910 - Ras-related protein Rab-18 (RAB18) (1 of 6)
Pp3c23_9960	1.08379	0.0857714	0.839619	1.48968	0.814955	0.0931402	NA
Pp3c17_9260	0.620747	0.822079	1.80493	0.179914	1.13068	0.559162	PTHR17630:SF45 - DIENELACTONE HYDROLASE-LIKE PROTEIN (1 of 3)
Pp3c15_19390	518.923	624.878	1032.43	266.725	812.771	213.754	K02695 - photosystem I subunit VI (psaH) (1 of 2)
Pp3c5_24680	2.38933	0.638832	2.47391	2.13663	3.20183	0.520375	NA
Pp3c2_620	13.1957	6.51578	15.1118	22.9634	23.3664	6.75229	PTHR12565//PTHR12565:SF126 - STEROL REGULATORY ELEMENT-BINDING PROTEIN // SUBFAMILY NOT NAMED (1 of 10)
Pp3c23_15300	0.700241	0.579551	0.787125	2.49748	1.97266	1.0368	NA
Pp3c2_10640	4.25862	1.55922	3.01583	6.82895	4.58149	1.51738	K06100 - symplekin (SYMPK) (1 of 1)
Pp3c1_26220	1.46529	1.72427	1.47206	2.83011	1.9845	0.749468	NA
Pp3c22_3700	2.49183	0.758911	2.79884	5.05557	2.3004	1.09062	NA
Pp3c8_14260	9.70686	2.91529	8.63077	12.3655	7.06068	2.86151	K15544 - RNA polymerase II subunit A C-terminal domain phosphatase SSU72 (SSU72) (1 of 3)
Pp3c2_8749	0.244853	0	0	0	0	0	NA
Pp3c19_6730	159.74	105.281	173.997	194.33	198.972	92.1891	3.4.22.14 - Actinidain / Actinidin (1 of 5)
Pp3c26_8170	0.0216011	0	0	0	0	0	PF08268 - F-box associated domain (FBA_3) (1 of 1)
Pp3c19_1330	0	0.033121	0	0	0	0	NA
Pp3c3_23120	0.499126	0.412544	1.01283	0.615935	0.0729135	0.112111	PTHR31499:SF2 - MYB FAMILY TRANSCRIPTION FACTOR APL (1 of 13)
Pp3c4_910	2.59221	0.523847	2.39456	6.64687	1.19385	0.606882	PF11209 - Protein of unknown function (DUF2993) (DUF2993) (1 of 2)
Pp3c2_2310	11.0943	6.84675	13.4098	3.25897	9.6667	1.61777	K08511 - vesicle-associated membrane protein 72 (ATVAMP72) (1 of 5)
Pp3c2_13380	1.36878	0.505402	0.97075	3.94463	1.06411	0.477868	PTHR33477:SF2 - P-LOOP CONTAINING NUCLEOSIDE TRIPHOSPHATE HYDROLASES SUPERFAMILY PROTEIN (1 of 3)
Pp3c5_25460	3.66076	1.62866	3.23142	6.43949	5.17001	1.39291	PTHR12169 - ATPASE N2B (1 of 6)
Pp3c2_150	1.0442	0.394686	0.998672	1.11965	0.898992	0.210054	PTHR32133:SF111 - F-BOX ONLY PROTEIN 6 (1 of 35)
Pp3c2_36070	2.97167	0.608987	2.46562	3.96355	2.97141	0.773584	PTHR23083//PTHR23083:SF443 - TETRATRICOPEPTIDE REPEAT PROTEIN, TPR // SUBFAMILY NOT NAMED (1 of 1)
Pp3c19_9960	11.3779	9.97377	11.2506	14.3686	11.0348	6.89157	PF16029 - Domain of unknown function (DUF4787) (DUF4787) (1 of 3)
Pp3c21_3140	0.164958	2.58968e-05	2.66997e-05	1.60208e-08	1.58064e-08	4.81199e-08	K03363 - cell division cycle 20, cofactor of APC complex (CDC20) (1 of 6)
Pp3c2_38020	119.99	166.318	127.356	98.2493	128.325	82.878	K01803 - triosephosphate isomerase (TIM) (TPI, tpiA) (1 of 6)
Pp3c6_11996	0.488136	0.890262	0.33128	1.04031	1.53169	0.00156173	NA
Pp3c2_9520	0	0	0.220595	0.538027	0	0	NA
Pp3c4_22180	16.688	12.7582	23.3681	10.1817	8.78006	4.09008	PF11282 - Protein of unknown function (DUF3082) (DUF3082) (1 of 2)
Pp3c8_14760	14.5055	5.53661	10.3557	17.6598	9.8356	4.06696	PTHR12608:SF4 - GDT1-LIKE PROTEIN 3 (1 of 2)
Pp3c7_14230	32.5223	42.2006	28.2271	32.2116	33.2074	43.6659	NA
Pp3c14_7840	14.6092	7.54984	14.7973	14.9974	18.8078	4.45699	K01338 - ATP-dependent Lon protease (lon) (1 of 3)
Pp3c17_18130	27.8549	7.58989	24.9923	42.5132	36.0771	9.05975	PF00046//PF02183 - Homeobox domain (Homeobox) // Homeobox associated leucine zipper (HALZ) (1 of 17)
Pp3c8_11960	9.5324	4.24999	8.31401	17.6187	6.37105	3.06491	2.1.1.207 - tRNA (cytidine(34)-2-O)-methyltransferase / tRNA methyltransferase L (1 of 2)
Pp3c5_15410	0.134834	0	0.0707063	0.0462774	0.0978123	0	PTHR11062:SF51 - EXOSTOSIN FAMILY PROTEIN (1 of 7)
Pp3c4_10610	0.0476057	0.0154993	0.0413192	0.02688	0	0	3.1.26.4 - Ribonuclease H / RNase H (1 of 53)
Pp3c17_17070	7.71123e-05	2.11524e-33	3.49528e-18	0.000168195	0.74665	1.32803e-18	K18463 - WASH complex subunit CCDC53 (CCDC53) (1 of 1)
Pp3c9_903	0.000533307	0.00053019	0.812902	0.000436738	0.00039552	0.000551109	K00771 - protein xylosyltransferase (XYLT) (1 of 3)
Pp3c3_32490	17.953	12.8206	19.6882	17.8555	16.9006	4.63277	PTHR22849:SF0 - WD REPEAT, SAM AND U-BOX DOMAIN-CONTAINING PROTEIN 1 (1 of 7)
Pp3c7_3580	0.119396	0	0.588037	0.0337545	0.0299925	0	NA
Pp3c2_8491	0	0	0	0.130011	0	0	NA
Pp3c1_41900	11.5508	2.22589	9.05765	29.2438	10.1245	2.05197	NA
Pp3c23_12840	0.538515	0.499745	1.19171	1.36811	0.847562	0.456821	NA
Pp3c18_8560	2.93341	0.841691	2.51738	6.42906	2.1875	0.316277	5.4.99.27 - tRNA pseudouridine(13) synthase / tRNA Psi(13) synthase (1 of 1)
Pp3c10_16170	18.9011	2.8815	15.2838	22.8721	9.88026	3.21329	K11407 - histone deacetylase 6 (HDAC6) (1 of 1)
Pp3c3_30490	0	0	0	0.272553	0	0	PTHR11562:SF45 - METAL TOLERANCE PROTEIN C3-RELATED (1 of 2)
Pp3c14_25480	0.862106	0.214478	1.62299	1.20949	0.934662	0.221296	PTHR15751 - HUNTINGTIN ASSOCIATED PROTEIN 1/LATERAL SCLEROSIS-RELATED (1 of 4)
Pp3c21_3730	77.3307	81.0106	106.136	108.076	78.0134	40.5029	K00549 - 5-methyltetrahydropteroyltriglutamate--homocysteine methyltransferase (metE) (1 of 3)
Pp3c1_27870	49.555	54.4748	86.1105	44.4094	61.5701	26.993	PTHR10516:SF214 - PEPTIDYL-PROLYL CIS-TRANS ISOMERASE FKBP12 (1 of 1)
Pp3c6_19501	0.145251	1.66213e-05	1.47825e-05	1.51415e-05	0	0	NA
Pp3c16_17060	48.5979	27.2216	30.2174	59.7935	35.5333	15.9503	PTHR19282:SF136 - BCDNA.LD19727 (1 of 3)
Pp3c18_13380	5.09024	3.28286	7.91599	7.22982	5.21337	1.89171	PTHR24161:SF17 - PALMITOYLTRANSFERASE (1 of 1)
Pp3c4_15230	3.69355	1.39549	4.06212	3.83775	3.40487	0.978766	K03861 - phosphatidylinositol glycan, class P (PIGP, GPI19, DSCR5) (1 of 1)
Pp3c5_14660	14.7111	2.91314	13.7368	21.0085	18.2767	3.22804	K03347 - cullin 1 (CUL1, CDC53) (1 of 3)
Pp3c22_14800	0.71575	0.424559	1.55866	0.130167	1.0609	0.106332	PTHR23315:SF66 - CELLULOSE SYNTHASE-INTERACTIVE PROTEIN 1 (1 of 3)
Pp3c8_20740	2.40497	0.188351	6.9198	5.76135	5.87916	0.490811	NA
Pp3c1_8860	0.0278824	0	0.231303	0.0558627	0.199333	0.0696558	NA
Pp3c17_10250	1.82666	2.26351	2.89468	4.29138	2.91883	1.17334	PTHR31279:SF4 - EXORDIUM LIKE 7 (1 of 3)
Pp3c21_15239	0	0	0	0.101447	0	0	NA
Pp3c11_16230	0.173117	0.682997	0.0355522	0.389661	0.870544	0.275164	NA
Pp3c20_5150	12.8675	3.46547	6.51743	18.8151	12.4881	5.11836	PF13578 - Methyltransferase domain (Methyltransf_24) (1 of 5)
Pp3c15_1420	10.416	1.80411	20.7385	10.4389	6.23195	1.35115	K12189 - ESCRT-II complex subunit VPS25 (VPS25, EAP20) (1 of 1)
Pp3c2_6470	3.76529	0.878717	4.27156	6.05623	2.84396	0.402513	PF14802 - TMEM192 family (TMEM192) (1 of 2)
Pp3c20_17640	2.44232	1.3427	3.63196	3.99691	3.05978	0.459474	PTHR33827:SF3 - PROTEIN SAWADEE HOMEODOMAIN HOMOLOG 2 (1 of 1)
Pp3c7_23800	102.082	112.229	99.9652	142.082	124.473	46.0909	K02987 - small subunit ribosomal protein S4e (RP-S4e, RPS4) (1 of 7)
Pp3c20_1460	49.4475	34.8073	28.2652	58.4125	59.9513	42.1377	PF05678 - VQ motif (VQ) (1 of 27)
Pp3c11_16210	31.9985	14.965	19.1739	56.8123	25.4	10.9442	PTHR18901//PTHR18901:SF4 - 2-DEOXYGLUCOSE-6-PHOSPHATE PHOSPHATASE 2 // SUBFAMILY NOT NAMED (1 of 2)
Pp3c11_14270	0.168845	0.246516	1.96284	0.150645	1.17809	0.089377	PTHR12356:SF3 - NUCLEAR MIGRATION PROTEIN NUDC (1 of 3)
Pp3c13_1180	0.33869	0.111438	0.269795	0.660708	0.459298	0.112816	PTHR23257 - SERINE-THREONINE PROTEIN KINASE (1 of 162)
Pp3c21_1020	0.444174	0	0.412242	0.377141	0.313693	0	NA
Pp3c9_21420	3.06294	0.962158	2.71183	4.41911	2.64271	1.12608	K18723 - nucleoporin GLE1 (GLE1) (1 of 1)
Pp3c7_3420	8.59952	2.55732	6.56783	18.44	10.962	4.12625	PTHR10903:SF47 - TRANSLOCASE OF CHLOROPLAST 120, CHLOROPLASTIC-RELATED (1 of 6)
Pp3c3_5550	165.732	196.498	140.909	202.883	221.794	162.416	K02889 - large subunit ribosomal protein L21e (RP-L21e, RPL21) (1 of 4)
Pp3c15_1670	25.8137	14.8142	25.6182	27.3324	28.3051	13.2524	3.4.24.3 - Microbial collagenase / Collagenase I (1 of 1)
Pp3c7_24990	0	1.13311	0	0.110466	0	0	NA
Pp3c11_21590	241.224	185.074	209.962	328.913	233.548	181.739	NA
Pp3c1_8100	1.83335	0.119361	1.48533	2.61642	1.9514	0.425855	PTHR22880:SF34 - ATP-DEPENDENT CHROMATIN ASSEMBLY FACTOR LARGE SUBUNIT-RELATED (1 of 2)
Pp3c7_23510	11.3689	3.66767	7.53841	20.4342	9.38583	3.02519	K13427 - nitric-oxide synthase, plant (NOA1) (1 of 1)
Pp3c13_12510	3.03235	0.000223971	0.000206395	3.88504	0.000171914	0.000248778	K03650 - tRNA modification GTPase [EC:3.6.-.-] (mnmE, trmE, MSS1) (1 of 2)
Pp3c16_7020	15.0383	3.25856	11.5567	18.4476	10.9206	3.39136	3.1.7.2 - Guanosine-3,5-bis(diphosphate) 3-diphosphatase / Penta-phosphate guanosine-3-pyrophosphohydrolase (1 of 2)
Pp3c5_16580	0.372809	0.071522	0.308485	0.579569	0.0203996	0.230546	NA
Pp3c7_2800	4.41037	1.32717	10.3308	20.4724	4.27741	0.993389	PTHR24092:SF41 - PHOSPHOLIPID-TRANSPORTING ATPASE 10-RELATED (1 of 2)
Pp3c18_1450	12.2814	5.29852	15.5476	18.4489	9.3138	3.19657	PTHR11732:SF12 - ALDO-KETO REDUCTASE 1-RELATED (1 of 4)
Pp3c5_4990	0.00135136	0.00132332	0.00117895	0.000946254	0.00100835	0.00144718	K15505 - DNA repair protein RAD5 [EC:3.6.4.-] (RAD5) (1 of 2)
Pp3c7_371	9.63432	0	6.75761	6.63147	5.04323	0	NA
Pp3c16_1470	1.26528	0.700668	3.15475	0.712025	0.795803	0.144505	PTHR31284:SF14 - ACID PHOSPHATASE-LIKE PROTEIN (1 of 5)
Pp3c17_11888	0.15462	0	0	0	0.234891	0	NA
Pp3c5_5130	0.0321625	1.21804e-13	0.0722478	0.0545926	0.150621	1.60395e-42	NA
Pp3c24_19890	7.75813	1.49102	8.5892	4.73453	5.9026	0.559493	PTHR31580:SF4 - FILAMENT-LIKE PLANT PROTEIN 4-RELATED (1 of 4)
Pp3c17_18840	0.228363	0.665855	0.0996608	0.194484	0.262223	0	NA
Pp3c25_8200	0.209021	0.0340217	3.73231	7.06722	1.48946	0.424774	1.14.11.13 - Gibberellin 2-beta-dioxygenase / Gibberellin 2-beta-hydroxylase (1 of 9)
Pp3c12_17430	3.58709	2.95132	5.3139	4.4513	2.90133	0.630016	NA
Pp3c14_210	1.86368	0.513261	1.63378	4.23097	2.1539	0.619111	PTHR10997:SF7 - IMPORTIN-11 (1 of 2)
Pp3c2_6500	0.520975	0.438615	0.514636	0.608697	0.417777	0.304745	PTHR11062//PTHR11062:SF95 - EXOSTOSIN HEPARAN SULFATE GLYCOSYLTRANSFERASE -RELATED // SUBFAMILY NOT NAMED (1 of 5)
Pp3c1_23140	0.588669	0.190425	1.96003	1.86085	1.52769	0	NA
Pp3c9_18590	4.39779	1.47314	3.8061	7.6873	4.25185	0.871047	K12875 - apoptotic chromatin condensation inducer in the nucleus (ACIN1, ACINUS) (1 of 3)
Pp3c1_7091	21.3604	8.3417	15.0058	23.7077	15.8305	4.80447	K01772 - ferrochelatase (hemH, FECH) (1 of 3)
Pp3c6_1750	0.173619	0	0.174402	0.227068	0.0820981	0.00944991	NA
Pp3c13_340	0	0	0.0691808	0	0.149963	0	NA
Pp3c11_15600	1.36454	0.542401	0.576584	1.09024	1.14664	0.0951665	1.11.1.7//3.1.3.2 - Peroxidase / Lactoperoxidase // Acid phosphatase / Phosphomonoesterase (1 of 1)
Pp3c23_20580	561.378	528.095	211.847	877.625	542.406	529.932	PTHR23132//PTHR23132:SF9 - D-ALANINE--D-ALANINE LIGASE // SUBFAMILY NOT NAMED (1 of 2)
Pp3c7_21070	107.965	130.391	118.719	131.431	171.866	70.6032	K02962 - small subunit ribosomal protein S17e (RP-S17e, RPS17) (1 of 6)
Pp3c6_23840	7.71295	1.78607	8.31929	12.2189	5.75468	2.70193	NA
Pp3c3_32270	19.4473	5.8897	24.3273	18.0265	16.6908	7.76878	KOG1030 - Predicted Ca2+-dependent phospholipid-binding protein (1 of 15)
Pp3c6_5860	0.771231	0.251165	0.609106	1.71616	0.681254	0.117416	K11855 - ubiquitin carboxyl-terminal hydrolase 36/42 [EC:3.4.19.12] (USP36_42) (1 of 8)
Pp3c12_2990	2.65759	1.26537	5.0688	3.75968	3.15745	0.432817	PF14009 - Domain of unknown function (DUF4228) (DUF4228) (1 of 19)
Pp3c26_10850	1.07267	0.399791	2.0762	0.420908	3.0659	0.217156	NA
Pp3c19_19360	18.4189	15.8501	16.4456	45.033	22.7219	13.4131	PF17032 - zinc-ribbon family (zinc_ribbon_15) (1 of 1)
Pp3c15_6440	68.6158	36.1264	98.3195	65.1823	54.1594	24.126	K17292 - tubulin-specific chaperone A (TBCA) (1 of 2)
Pp3c5_28350	106.655	37.6113	70.8643	115.404	86.2711	23.046	NA
Pp3c1_10540	11.4678	3.64119	8.25756	15.5826	8.34984	2.74283	PTHR11702:SF28 - PROTEIN, PUTATIVE-RELATED (1 of 1)
Pp3c11_3010	2.54793	0.805745	2.01313	4.83084	2.80725	0.517199	K15728 - phosphatidate phosphatase LPIN (LPIN) (1 of 3)
Pp3c10_3361	0.208383	0.202628	0.0908903	0.177383	0	0	NA
Pp3c14_2770	54.6929	9.03076	30.6071	64.0468	44.787	8.96568	PTHR12103:SF21 - IMP-GMP SPECIFIC 5-NUCLEOTIDASE, PUTATIVE-RELATED (1 of 2)
Pp3c13_20521	0	0	0.16967	0.248357	0.593686	0.411876	NA
Pp3c7_18310	6.26279	5.34914	6.58801	7.3009	9.8329	4.52169	K13519 - lysophospholipid acyltransferase (LPT1, ALE1) (1 of 3)
Pp3c17_21430	10.4421	5.40979	15.0643	11.591	10.5894	3.56258	PTHR22952:SF90 - BASIC LEUCINE ZIPPER 63 (1 of 12)
Pp3c21_210	7.48593	8.1273	8.05008	7.88083	10.7267	6.42499	PTHR10621 - UV EXCISION REPAIR PROTEIN RAD23 (1 of 5)
Pp3c3_37710	4.59061	1.61736	8.52875	2.08435	3.4255	0.72911	KOG0484 - Transcription factor PHOX2/ARIX, contains HOX domain (1 of 14)
Pp3c18_12120	8.18328	3.22197	9.23952	13.0136	7.40617	2.02153	PTHR24012:SF436 - PABPN1 PROTEIN (1 of 5)
Pp3c15_24080	0.218247	0.0967028	0.365111	0.413843	0.104214	0.0470852	PTHR10641:SF475 - MYB TRANSCRIPTION FACTOR-RELATED (1 of 2)
Pp3c19_4360	2.77462	1.0243	3.50717	2.6073	0.819037	0.0794681	PTHR22814:SF105 - HEAVY METAL TRANSPORT/DETOXIFICATION DOMAIN-CONTAINING PROTEIN (1 of 59)
Pp3c6_1360	10.3793	3.64906	12.5007	13.766	8.29677	1.99666	PTHR23324//PTHR23324:SF45 - SEC14 RELATED PROTEIN // SUBFAMILY NOT NAMED (1 of 1)
Pp3c8_3890	7.64315	3.9115	4.54202	10.6171	5.88539	2.91738	K11373 - elongator complex protein 1 (ELP1, IKI3, IKBKAP) (1 of 1)
Pp3c1_42230	12.4586	23.1285	31.1224	0.133634	10.1317	0.436841	NA
Pp3c10_20350	19.8183	26.6159	19.519	108.569	69.469	19.4316	PTHR10666//PTHR10666:SF161 - UBIQUITIN // SUBFAMILY NOT NAMED (1 of 1)
Pp3c3_16502	0.171766	0.209423	0	0.0382281	0	0	NA
Pp3c16_17280	1.08	0.287491	2.6077	2.89137	0.377518	0.621069	PF00314 - Thaumatin family (Thaumatin) (1 of 7)
Pp3c18_9080	0.0985209	0	1.15589e-06	1.68093e-06	8.67512e-07	0	NA
Pp3c16_11140	0	0	0	0.0460598	0	0	PTHR10426:SF4 - FI18644P1-RELATED (1 of 3)
Pp3c24_14610	10.6339	3.82155	9.91511	10.1859	6.8996	2.10911	PF09585 - Conserved hypothetical protein (Lin0512_fam) (Lin0512_fam) (1 of 2)
Pp3c4_1320	43.7757	28.864	42.4542	68.2099	51.8807	17.2238	1.8.7.1 - Assimilatory sulfite reductase (ferredoxin) / Sulfite reductase (ferredoxin) (1 of 4)
Pp3c12_9240	32.9114	11.3899	24.866	48.2741	40.0677	14.1092	K12121 - phytochrome B (PHYB) (1 of 6)
Pp3c1_19610	3.58225	1.66186	8.68484	0.761073	0.905128	0.393781	K00430 - peroxidase (E1.11.1.7) (1 of 54)
Pp3c14_4410	13.2478	4.53479	10.314	18.1062	12.7692	4.37183	NA
Pp3c2_10430	0	0	2.02876	2.00572	0	2.93927	K05575 - NAD(P)H-quinone oxidoreductase subunit 4 (ndhD) (1 of 1)
Pp3c12_5390	62.4635	22.4163	259.625	12.276	52.1835	2.67049	NA
Pp3c11_19270	0.531451	0.283857	0.433963	0.190814	0.138731	0.153728	NA
Pp3c23_21930	5.96393	3.31663	6.80086	14.3522	8.33997	4.31662	PTHR31506:SF2 - BES1/BZR1 HOMOLOG PROTEIN 4 (1 of 2)
Pp3c7_22740	10.3312	8.64503	19.2362	14.3103	8.55515	2.30951	2.5.1.54 - 3-deoxy-7-phosphoheptulonate synthase / Phospho-2-oxo-3-deoxyheptonate aldolase (1 of 7)
Pp3c7_20390	0.409604	0.342179	0.254558	1.34142	0.132811	0.495881	NA
Pp3c9_3340	7.01802	1.80545	4.73155	5.58567	5.39142	1.92672	PTHR31636:SF14 - SCARECROW-LIKE PROTEIN 9 (1 of 7)
Pp3c21_17550	10.8805	3.80389	8.72095	21.7275	13.0435	3.49514	PTHR21654:SF13 - TRIHELIX TRANSCRIPTION FACTOR GTL1 (1 of 3)
Pp3c2_24400	0.0886711	0.0719075	0.0772828	0.201113	0.101271	0.281599	PF06351 - Allene oxide cyclase (Allene_ox_cyc) (1 of 6)
Pp3c3_15310	6.22831	0.812395	4.60053	10.943	4.57521	0.997136	PTHR13068:SF4 - TRANSCRIPTION TERMINATION FACTOR FAMILY PROTEIN (1 of 1)
Pp3c2_3980	14.9821	11.002	20.1482	38.1774	21.9057	13.567	PF03479 - Domain of unknown function (DUF296) (DUF296) (1 of 13)
Pp3c3_2850	0.643891	0	0.618336	0.560083	0.123456	0	NA
Pp3c3_11320	0.823964	0.397224	1.36812	0.450702	0.823535	0.187237	PTHR22950:SF319 - GABA TRANSPORTER 1 (1 of 2)
Pp3c9_17660	6.27858	3.36276	9.5293	7.22685	5.50815	2.03167	K11878 - proteasome assembly chaperone 4 (PSMG4, PAC4) (1 of 1)
Pp3c16_22730	6.89687	2.22191	11.7199	11.5945	4.34558	1.54782	PF02519 - Auxin responsive protein (Auxin_inducible) (1 of 18)
Pp3c14_19410	0.578867	0.0892065	0.823036	0.50735	0.32081	0.0322933	PF02362 - B3 DNA binding domain (B3) (1 of 58)
Pp3c14_5880	8.05769	6.58027	13.8612	14.5889	8.54238	3.27088	NA
Pp3c5_3240	0.015648	0	0.0166819	0.0325572	0	0	PTHR19241:SF307 - ABC TRANSPORTER G FAMILY MEMBER 34-RELATED (1 of 15)
Pp3c18_4410	4.58483	1.15184	3.23602	8.137	4.33913	1.23042	PTHR22850//PTHR22850:SF112 - WD40 REPEAT FAMILY // SUBFAMILY NOT NAMED (1 of 2)
Pp3c4_13110	1.22648	0.903952	0.776562	1.08119	0.487457	1.02681	NA
Pp3c4_17270	6.67587	1.93399	7.47034	12.1535	6.12807	1.8308	K01875 - seryl-tRNA synthetase (SARS, serS) (1 of 3)
Pp3c12_23680	5.89931	2.67841	6.20878	11.1604	5.23958	1.99396	3.5.99.2 - Aminopyrimidine aminohydrolase / Thiaminase II (1 of 1)
Pp3c20_10390	0	0	0.161083	0.31439	0.211206	0	NA
Pp3c4_27990	43.9309	8.46301	13.6127	162.14	58.3129	19.5265	PTHR19375//PTHR19375:SF147 - HEAT SHOCK PROTEIN 70KDA // SUBFAMILY NOT NAMED (1 of 5)
Pp3c9_13450	49.0034	29.9516	55.1485	54.8641	49.6089	20.278	PTHR10183//PTHR10183:SF299 - CALPAIN // SUBFAMILY NOT NAMED (1 of 3)
Pp3c5_24570	0.635897	0.885956	0.0394891	1.50606	0.79271	1.97329	PTHR11071//PTHR11071:SF288 - PEPTIDYL-PROLYL CIS-TRANS ISOMERASE // SUBFAMILY NOT NAMED (1 of 1)
Pp3c12_1050	3.87361	1.84257	4.37468	6.50446	4.09816	0.831753	PTHR13317:SF4 - TRANSMEMBRANE ANTERIOR POSTERIOR TRANSFORMATION PROTEIN 1 HOMOLOG (1 of 1)
Pp3c16_8680	24.2351	7.62201	22.2157	44.7099	17.3313	13.2879	6.2.1.1 - Acetate--CoA ligase / Acyl-activating enzyme (1 of 8)
Pp3c13_20180	18.8203	13.0656	36.0617	9.57728	19.1068	3.85326	PTHR10174//PTHR10174:SF149 - RETINALDEHYDE BINDING PROTEIN-RELATED // SUBFAMILY NOT NAMED (1 of 4)
Pp3c2_28020	16.7799	4.62299	12.2906	19.3741	16.0959	3.90503	KOG4555 - TPR repeat-containing protein (1 of 1)
Pp3c2_11310	0.301198	0.0489919	0.283363	0.723214	0.603463	0.186248	PTHR31585:SF7 - FOLATE-BIOPTERIN TRANSPORTER 4-RELATED (1 of 1)
Pp3c22_4590	1.32488	0.79774	0.843575	0.224495	0.812382	0.210677	NA
Pp3c27_6680	0.02541	0	0.0110248	0	0.00952026	0	PTHR10997:SF29 - ARM REPEAT SUPERFAMILY PROTEIN (1 of 5)
Pp3c16_19640	8.33524	2.8676	14.0599	8.9656	8.23338	1.91295	3.6.1.19 - Nucleoside-triphosphate diphosphatase / Nucleoside-triphosphate pyrophosphatase (1 of 1)
Pp3c25_7410	50.5298	20.7687	68.4798	71.1412	73.2694	13.0543	K10802 - high mobility group protein B1 (HMGB1) (1 of 2)
Pp3c6_4580	51.1068	46.7453	36.3561	51.8046	43.6328	31.674	K14488 - SAUR family protein (SAUR) (1 of 9)
Pp3c5_19721	0.0897552	0.174678	0.31293	0.534409	0.0683554	0.0950118	NA
Pp3c13_6970	15.663	5.43933	16.3335	21.7782	11.7527	4.01607	K15688 - E3 ubiquitin-protein ligase MUL1 [EC:6.3.2.19] (MUL1) (1 of 3)
Pp3c9_4700	5.44599	1.32168	3.1911	5.72117	6.67827	0.984811	K10625 - E3 ubiquitin-protein ligase UBR1 [EC:6.3.2.19] (UBR1) (1 of 2)
Pp3c11_3040	100.295	67.138	142.461	70.0169	113.328	52.6343	PTHR10093 - IRON-SULFUR CLUSTER ASSEMBLY ENZYME NIFU HOMOLOG (1 of 3)
Pp3s877_30	135.796	326.694	131.027	25.1062	102.179	387.563	NA
Pp3c1_27480	10.3144	2.94348	9.1801	12.8933	7.99503	3.66487	PTHR15241 - TRANSFORMER-2-RELATED (1 of 4)
Pp3c16_17050	176.872	108.04	193.594	191.24	158.24	73.8708	K03014 - DNA-directed RNA polymerases I, II, and III subunit RPABC2 (RPB6, POLR2F) (1 of 1)
Pp3c15_23490	0.0613118	0	0.157528	0.358678	0.0613603	0	NA
Pp3c1_9400	2.83573	0.898539	5.14617	2.19221	2.23122	0.210957	PTHR10502 - ANNEXIN (1 of 7)
Pp3c22_20240	0.192334	0.170876	0.160259	0.43343	0.122639	0.13266	PTHR11062//PTHR11062:SF43 - EXOSTOSIN HEPARAN SULFATE GLYCOSYLTRANSFERASE -RELATED // SUBFAMILY NOT NAMED (1 of 2)
Pp3c10_7160	29.3479	8.9482	48.0071	54.4779	53.5632	9.49952	K07198 - 5-AMP-activated protein kinase, catalytic alpha subunit (PRKAA, AMPK) (1 of 7)
Pp3c3_19880	12.3214	4.07199	17.0081	15.7675	11.4357	4.51122	K05755 - actin related protein 2/3 complex, subunit 4 (ARPC4) (1 of 1)
Pp3c16_7529	0.0610285	0	0.0531063	0	0	0	NA
Pp3c6_25960	0.790848	0.302343	0.812922	1.49922	0.78521	0.282565	K06228 - fused (FU) (1 of 1)
Pp3c24_19900	1.03438	0.537384	0.960548	0.292923	0.627444	0.146062	NA
Pp3c4_17030	0	0	0.3827	0.373227	0.449738	0	NA
Pp3c8_16720	0.255293	0.213508	0.158458	0.927773	0.302117	0.695743	PTHR10641:SF488 - DUO POLLEN 1 (1 of 2)
Pp3c2_8490	30.5531	15.2803	33.1294	32.8172	32.7235	11.1275	PTHR31142:SF3 - PROTEIN TOM THREE HOMOLOG 1-RELATED (1 of 2)
Pp3c12_10	14.8759	8.19937	13.1987	16.1454	14.1905	5.29904	PTHR31636:SF11 - SCARECROW-LIKE PROTEIN 22-RELATED (1 of 1)
Pp3c22_13440	1.86675	0.682043	2.18778	1.12716	1.13308	0.467005	PTHR33905:SF1 - CST COMPLEX SUBUNIT TEN1 (1 of 1)
Pp3c3_11300	19.9517	10.1993	16.3526	36.1357	20.0466	5.67564	K18342 - OTU domain-containing protein 6 [EC:3.4.19.12] (OTUD6) (1 of 3)
Pp3c11_26700	45.8087	16.5424	27.1814	61.7092	38.6396	12.4351	K00028 - malate dehydrogenase (decarboxylating) (E1.1.1.39) (1 of 1)
Pp3c26_13110	0.234815	0.381045	0.545427	0.133065	0.416256	0	NA
Pp3c17_6780	0	0.257308	0.187183	1.84984	0	0	NA
Pp3c19_6950	0	0	0.257363	0.251145	0	0	NA
Pp3c11_17290	0	0.196489	0.177507	0	0	0.64357	NA
Pp3c11_14870	20.7483	23.8655	56.0936	16.5102	17.8091	9.16739	PTHR33294:SF6 - AWPM-19-LIKE FAMILY PROTEIN-RELATED (1 of 12)
Pp3c1_16461	0.0640639	0.0876159	0	0.0325499	0.057609	0	NA
Pp3c15_21310	5.85903	1.58461	4.68331	7.97125	5.30784	1.58576	PTHR35133:SF1 - EFFECTOR OF TRANSCRIPTION2-RELATED (1 of 7)
Pp3c8_24600	0	0	0	0.101746	0	0	NA
Pp3c8_18950	10.1645	2.96821	9.91731	13.7845	7.85297	2.46725	PF01713 - Smr domain (Smr) (1 of 11)
Pp3c14_5502	39.8542	7.35437	55.075	44.3673	35.9491	10.7981	PF01429 - Methyl-CpG binding domain (MBD) (1 of 10)
Pp3c26_3259	0	0	0	0.0347943	0	0	NA
Pp3c24_19510	2.89341	0.664501	2.90734	3.7507	2.32457	0.721627	K18328 - lariat debranching enzyme [EC:3.1.-.-] (DBR1) (1 of 1)
Pp3c2_34020	0	0.0387207	0	0	0	0	NA
Pp3c5_14230	0.0480027	0	0.0824757	0	0.035798	0	PTHR32285:SF23 - PROTEIN TRICHOME BIREFRINGENCE-LIKE 12 (1 of 1)
Pp3c25_4480	17.899	6.76013	16.1546	33.5595	13.7809	6.65425	PTHR27000:SF97 - LEUCINE-RICH RECEPTOR-LIKE PROTEIN KINASE (1 of 3)
Pp3c21_10840	178.298	142.815	127.504	132.177	154.152	103.952	K00025 - malate dehydrogenase (MDH1) (1 of 1)
Pp3c8_7090	0.0545899	0	0	0	0	0	NA
Pp3c23_10300	27.3727	14.7575	28.4295	37.0926	36.168	12.3647	K09549 - prefoldin subunit 2 (PFDN2) (1 of 1)
Pp3c12_12860	0.00818109	0	0	0	0	0	NA
Pp3c8_17260	8.20005	4.41692	9.05582	8.92002	6.5709	3.6151	PTHR11728:SF11 - GLYCEROL-3-PHOSPHATE DEHYDROGENASE [NAD(+)] GPDHC1, CYTOSOLIC (1 of 2)
Pp3c4_14040	1.57727	0	1.45353	0.839776	2.89407	0.710856	NA
Pp3c18_7719	0.273671	0	0	0	0.0413774	0	NA
Pp3c19_1860	29.9089	14.8249	189.393	32.5568	21.6649	4.50873	K01602 - ribulose-bisphosphate carboxylase small chain (rbcS) (1 of 25)
Pp3c6_9850	0.324474	0	0.112966	0	0	0	NA
Pp3c12_12080	4.87104	2.33473	7.24823	19.0972	4.25008	0.376859	PTHR32246:SF18 - C2 DOMAIN-CONTAINING PROTEIN-RELATED (1 of 16)
Pp3c3_14480	1351.78	1850.25	1032.32	1281.88	1376.69	1329.88	4.1.1.39 - Ribulose-bisphosphate carboxylase / RuBP carboxylase (1 of 33)
Pp3c14_2460	11.4611	4.10978	12.8663	15.8913	9.05647	2.43058	K12392 - AP-1 complex subunit beta-1 (AP1B1) (1 of 3)
Pp3c2_10100	0.223304	0	0.055425	0.351567	0	0	PTHR14791//PTHR14791:SF28 - BOMB/KIRA PROTEINS // SUBFAMILY NOT NAMED (1 of 11)
Pp3c2_2150	3.42888	1.72325	4.91608	10.0358	16.2298	1.38893	NA
Pp3c2_31000	28.8489	29.0988	33.233	32.7345	32.2564	12.3132	PTHR23426:SF30 - ADRENODOXIN-LIKE PROTEIN, MITOCHONDRIAL (1 of 1)
Pp3c9_9380	32.4618	15.8555	44.2092	56.7825	38.9617	18.9841	NA
Pp3c17_1340	1.94116	0.232174	3.5045	5.01585	2.4183	0.321522	KOG0978//KOG4673 - E3 ubiquitin ligase involved in syntaxin degradation // Transcription factor TMF, TATA element modulatory factor (1 of 1)
Pp3c2_10440	4.74583	1.79077	4.05511	6.31411	4.01615	1.71748	PTHR22936//PTHR22936:SF15 - RHOMBOID-RELATED // SUBFAMILY NOT NAMED (1 of 7)
Pp3c26_4450	34.9038	15.9004	38.7153	39.4847	37.8989	11.8594	PTHR10252:SF39 - NUCLEAR TRANSCRIPTION FACTOR Y SUBUNIT C-1-RELATED (1 of 4)
Pp3c13_18080	5.76261	1.98381	5.29139	7.39358	6.47704	1.36265	K15430 - tRNA (guanine10-N2)-methyltransferase [EC:2.1.1.214] (TRM11, TRMT11) (1 of 1)
Pp3c21_11420	6.473	3.64471	5.26389	8.35284	5.65349	4.04013	K16615 - actin-related protein 7, plant (PARP7) (1 of 2)
Pp3c3_3290	19.6724	6.77233	14.9983	26.8311	14.4397	6.3924	1.1.1.40 - Malate dehydrogenase (oxaloacetate-decarboxylating) (NADP(+)) / Pyruvic-malic carboxylase (1 of 3)
Pp3c23_6150	261.555	270.228	217.449	325.001	384.962	232.159	K02989 - small subunit ribosomal protein S5e (RP-S5e, RPS5) (1 of 5)
Pp3c1_34110	0.38844	0.209796	0.353916	0.727828	0.513219	0.528748	K03934 - NADH dehydrogenase (ubiquinone) Fe-S protein 1 (NDUFS1) (1 of 4)
Pp3c7_24310	5.23181	1.68273	5.56701	7.53796	4.41069	1.13012	PF05664 - Plant family of unknown function (DUF810) (DUF810) (1 of 6)
Pp3c9_19760	3.14834	2.36124	7.14744	4.69622	4.03012	1.17946	K14496 - abscisic acid receptor PYR/PYL family (PYL) (1 of 4)
Pp3c7_26250	0.51054	0.217967	0.616575	1.51302	0.90889	0.615597	NA
Pp3c23_14840	0.451888	0	1.12839	0.691455	0.225536	0	NA
Pp3c12_8590	0.0931846	0	0.0404568	0.0933238	0	0	NA
Pp3c21_8640	3.23091	1.52192	2.81957	4.20801	3.5049	1.49183	PTHR13489:SF0 - MINI-CHROMOSOME MAINTENANCE COMPLEX-BINDING PROTEIN (1 of 1)
Pp3c20_4880	28.0218	13.2751	37.9055	65.1013	43.1875	7.15148	NA
Pp3c13_5050	2.33977	0.889511	1.32578	2.81698	1.40588	0.522094	NA
Pp3c26_4140	6.99034	1.509	3.98299	10.0897	6.7907	0.961611	PTHR10593//PTHR10593:SF27 - SERINE/THREONINE-PROTEIN KINASE RIO // SUBFAMILY NOT NAMED (1 of 5)
Pp3c1_20350	31.3461	23.7496	40.0925	24.9264	23.5887	12.0395	PTHR31810:SF6 - METACASPASE-4-RELATED (1 of 5)
Pp3c13_14790	35.4341	31.4245	52.0669	50.4583	47.9203	18.0045	K03955 - NADH dehydrogenase (ubiquinone) 1 alpha/beta subcomplex 1 (NDUFAB1) (1 of 4)
Pp3c16_22750	10.4896	10.2161	11.6495	17.6285	10.4554	6.00618	K14488 - SAUR family protein (SAUR) (1 of 9)
Pp3c10_15380	21.6552	5.63592	17.6393	25.7938	11.1866	4.34384	PTHR11260:SF294 - GLUTATHIONE S-TRANSFERASE L1-RELATED (1 of 1)
Pp3c10_14520	1.64639	1.21093	1.45978	2.92152	2.16036	0.891253	2.1.1.177 - 23S rRNA (pseudouridine(1915)-N(3))-methyltransferase / rRNA large subunit methyltransferase H (1 of 1)
Pp3c18_19850	11.1027	3.78739	12.5233	21.6943	12.0433	4.13969	PTHR31945:SF5 - F-BOX ASSOCIATED UBIQUITINATION EFFECTOR FAMILY PROTEIN (1 of 11)
Pp3s1157_10	2.25056	2.27941	1.98456	4.81354	10.5504	1.33808	NA
Pp3c21_12210	0.70623	0.479603	1.08723	1.82215	0.491964	0.337369	NA
Pp3c12_3220	5.33953	2.7314	8.15922	6.46179	7.47745	2.32543	K00703 - starch synthase (E2.4.1.21, glgA) (1 of 6)
Pp3c18_14490	6.1435	2.48782	5.87827	16.6681	8.01215	4.93396	K18670 - dual specificity protein kinase YAK1 [EC:2.7.12.1] (YAK1) (1 of 7)
Pp3c15_650	5.59858	1.24573	4.20013	6.85017	4.54316	1.13907	PTHR22780//PTHR22780:SF27 - ADAPTIN, ALPHA/GAMMA/EPSILON // SUBFAMILY NOT NAMED (1 of 1)
Pp3c20_9510	12.2259	2.31359	17.3671	23.8544	14.137	2.46055	K13093 - HIV Tat-specific factor 1 (HTATSF1) (1 of 1)
Pp3c12_3460	1.96133	0.409032	1.38428	3.40407	1.8282	0.486766	K04498 - E1A/CREB-binding protein (EP300, CREBBP, KAT3) (1 of 2)
Pp3c11_20430	16.3069	2.96036	11.2597	22.3663	9.93677	3.61664	K09414 - heat shock transcription factor 1 (HSF1) (1 of 1)
Pp3c8_15180	0	0	0	0.0183046	0	0	1.4.3.21 - Primary-amine oxidase / Copper amine oxidase (1 of 7)
Pp3c2_9920	14.9201	6.57962	11.0928	22.5792	9.58249	6.30884	PTHR11260:SF144 - F21J9.4 (1 of 5)
Pp3c12_17390	6.33294	3.4582	6.53943	4.50713	7.1189	1.40582	K00942 - guanylate kinase (E2.7.4.8, gmk) (1 of 3)
Pp3c24_4250	0.817833	0.21782	0.935839	2.70815	0.529923	0.0985274	PTHR10783:SF44 - SPX DOMAIN-CONTAINING PROTEIN 1-RELATED (1 of 3)
Pp3c13_16790	0.167147	0.0148389	0.303523	0.591983	0.136707	0.0644441	PTHR12385:SF14 - CTL-LIKE PROTEIN 2 (1 of 1)
Pp3c17_730	1.24667e-06	1.25119e-06	1.22225e-06	1.2456e-06	1.16814e-06	1.32983e-06	PTHR13159 - RADIAL SPOKEHEAD-RELATED (1 of 2)
Pp3c24_5960	11.0231	3.71094	9.93079	23.379	11.4656	3.27723	K11291 - nuclear autoantigenic sperm protein (NASP) (1 of 1)
Pp3c5_13160	72.9516	21.2604	77.3348	177.9	17.5517	19.3476	K06215 - pyridoxal 5-phosphate synthase pdxS subunit (pdxS, pdx1) (1 of 4)
Pp3c5_15400	9.03117	4.42841	3.12459	0.899723	9.21469	1.21663	PTHR10566//PTHR10566:SF45 - CHAPERONE-ACTIVITY OF BC1 COMPLEX CABC1 -RELATED // SUBFAMILY NOT NAMED (1 of 2)
Pp3c8_15470	26.398	10.7573	39.6435	41.4586	21.0195	7.70654	PTHR10374//PTHR10374:SF18 - LACTOYLGLUTATHIONE LYASE GLYOXALASE I // SUBFAMILY NOT NAMED (1 of 3)
Pp3c21_9071	0.121888	0	0	0	0	0	NA
Pp3c10_11700	6.2039	1.382	4.96308	9.73887	6.27713	0.795471	K13206 - coiled-coil domain-containing protein 55 (CCDC55) (1 of 1)
Pp3c24_8550	0	0	0	0.0188033	0	0	K03363 - cell division cycle 20, cofactor of APC complex (CDC20) (1 of 6)
Pp3c9_10490	5.98609	2.96905	12.7976	5.9137	7.41434	1.3499	PF03094 - Mlo family (Mlo) (1 of 11)
Pp3c20_23080	0.570432	0.0885437	0.91497	0.836368	0.545114	0.0604058	PTHR12446//PTHR12446:SF31 - TESMIN/TSO1-RELATED // SUBFAMILY NOT NAMED (1 of 4)
Pp3c14_3060	12.1371	7.32891	8.65154	20.6655	9.23551	6.07667	NA
Pp3c22_22950	3.54447	2.08067	5.85238	12.1631	2.31806	2.2135	PTHR11556//PTHR11556:SF12 - FRUCTOSE-1,6-BISPHOSPHATASE-RELATED // SUBFAMILY NOT NAMED (1 of 3)
Pp3c27_5834	0	0	0.0846144	0.110092	0	0	NA
Pp3c4_22510	108.986	77.5207	131.101	105.192	92.292	34.3143	K02909 - large subunit ribosomal protein L31 (RP-L31, rpmE) (1 of 3)
Pp3c22_8440	449.836	140.083	104.096	388.83	219.756	117.143	PTHR11935:SF104 - METALLO-BETA-LACTAMASE FAMILY PROTEIN (1 of 1)
Pp3c17_20390	35.0476	10.7212	53.4368	33.8046	23.8347	11.5879	PTHR14499//PTHR14499:SF72 - POTASSIUM CHANNEL TETRAMERIZATION DOMAIN-CONTAINING // SUBFAMILY NOT NAMED (1 of 1)
Pp3c15_14740	0.886809	1.0888	0.919358	0.02552	0.249114	0	PF14368 - Probable lipid transfer (LTP_2) (1 of 63)
Pp3c22_13180	0	0	0	0.0966499	0	1.67976e-23	PTHR24115:SF480 - ATP BINDING MICROTUBULE MOTOR FAMILY PROTEIN (1 of 3)
Pp3c3_8470	8.17617	4.76722	9.73575	9.00939	10.0034	3.47928	PTHR11119:SF28 - NUCLEOBASE-ASCORBATE TRANSPORTER 12 (1 of 4)
Pp3c24_19580	0.81049	0.361454	0.720788	1.18393	0.97776	0.866137	NA
Pp3c13_5200	252.48	205.774	336.731	333.581	350.271	171.039	K02918 - large subunit ribosomal protein L35e (RP-L35e, RPL35) (1 of 4)
Pp3c14_24660	6.26473	2.64478	4.71722	6.51477	6.97509	3.82839	NA
Pp3c7_17970	191.655	261.925	171.298	197.18	303.635	239.203	K02917 - large subunit ribosomal protein L35Ae (RP-L35Ae, RPL35A) (1 of 6)
Pp3c19_6080	51.4544	44.4586	39.4893	46.5372	60.1258	32.9309	PTHR10485 - MITOCHONDRIAL IMPORT INNER MEMBRANE TRANSLOCASE SUBUNIT TIM-17 (1 of 1)
Pp3c8_19120	0	0	0.0965476	0	0	0	NA
Pp3c21_7940	12.6232	3.84854	8.37236	29.5287	9.19072	4.35233	NA
Pp3c21_5460	0.105888	0	1.01333	0.353202	0	0	NA
Pp3c18_22090	12.7354	6.90536	23.5308	19.3871	16.5447	3.11124	K07023 - putative hydrolases of HD superfamily (K07023) (1 of 2)
Pp3c16_280	3.17734	0.848514	2.74578	5.39028	2.98457	0.460509	PF00076//PF12854//PF13041 - RNA recognition motif. (a.k.a. RRM, RBD, or RNP domain) (RRM_1) // PPR repeat (PPR_1) // PPR repeat family (PPR_2) (1 of 1)
Pp3c6_28740	1.20973	1.21331	3.99982	4.01719	1.59338	0.676697	NA
Pp3c23_11700	22.2638	15.6436	19.3222	29.8078	18.2924	10.3756	PTHR14110:SF1 - MITOCHONDRIAL IMPORT INNER MEMBRANE TRANSLOCASE SUBUNIT TIM22-2-RELATED (1 of 2)
Pp3c2_6360	4.59829	1.80449	4.1306	9.88807	4.26421	1.80544	NA
Pp3c1_4530	0.570474	0.256803	1.16276	0.781766	0.397182	0.204955	2.3.1.9 - Acetyl-CoA C-acetyltransferase / Acetoacetyl-CoA thiolase (1 of 4)
Pp3c5_3090	0.753511	0.0311781	0.262277	1.59014	0.622197	0.118462	PTHR22936//PTHR22936:SF15 - RHOMBOID-RELATED // SUBFAMILY NOT NAMED (1 of 7)
Pp3c4_14140	2.02314	0.74247	0.630853	3.88733	2.40249	0.779732	PF13041 - PPR repeat family (PPR_2) (1 of 99)
Pp3c23_16860	32.9422	15.3	60.8796	54.9788	34.637	9.47725	PF04720 - PDDEXK-like family of unknown function (PDDEXK_6) (1 of 21)
Pp3c7_25240	225.796	199.755	249.391	289.6	275.959	118.927	K02880 - large subunit ribosomal protein L17e (RP-L17e, RPL17) (1 of 3)
Pp3c4_20560	8.65725	2.08158	7.04161	13.7807	6.8259	2.53959	PTHR22767:SF2 - NAT1 (1 of 3)
Pp3c20_10350	44.1453	21.7498	54.042	47.7487	47.5734	14.1347	PTHR10869:SF55 - OXOGLUTARATE/IRON-DEPENDENT OXYGENASE (1 of 1)
Pp3c7_670	0.207402	0.0493214	0	0	0.0792088	0	NA
Pp3c7_1850	1.21158	0.898994	2.18835	3.79863	2.14781	0.693586	PTHR11514 - MYC (1 of 31)
Pp3c21_15540	1.31132	1.07388	2.18983	2.35953	2.29876	1.16466	NA
Pp3c2_19730	22.9964	10.0941	13.969	21.8656	13.6128	5.24347	K06027 - vesicle-fusing ATPase (NSF) (1 of 3)
Pp3c9_5240	1.69113	1.48016	2.93523	2.66947	2.1699	1.16201	PTHR27003:SF5 - DI-GLUCOSE BINDING PROTEIN WITH LEUCINE-RICH REPEAT DOMAIN (1 of 2)
Pp3c8_19210	0.568091	0	0.141405	0.620961	0	0.171851	NA
Pp3c2_17040	9.85446	3.8811	5.77709	8.90896	7.85159	3.60396	PTHR15898:SF1 - GLUCOSE-INDUCED DEGRADATION PROTEIN 4 HOMOLOG (1 of 3)
Pp3c24_5010	44.0451	17.3759	51.7327	46.7062	41.6684	11.98	PTHR10809:SF50 - VESICLE-ASSOCIATED PROTEIN 1-1-RELATED (1 of 3)
Pp3c18_5350	8.26722	2.91468	8.79972	10.7551	7.75389	2.23918	K04354 - serine/threonine-protein phosphatase 2A regulatory subunit B (PPP2R2) (1 of 8)
Pp3c20_6180	2.4955	0.963413	4.42068	3.8044	3.29329	0.546169	K10436 - microtubule-associated protein, RP/EB family (MAPRE) (1 of 4)
Pp3c12_22830	60.2306	20.0771	70.4362	88.2873	40.4554	14.229	PTHR23076//PTHR23076:SF60 - METALLOPROTEASE M41 FTSH // SUBFAMILY NOT NAMED (1 of 2)
Pp3c23_11480	6.92116	3.39431	5.66845	12.9868	6.58281	2.75743	PTHR36024:SF1 - ANKYRIN REPEAT PROTEIN SKIP35 (1 of 8)
Pp3c10_1850	1.12554	0.284204	1.13593	2.63671	1.37328	0.107674	KOG2955 - Uncharacterized conserved protein (1 of 1)
Pp3c1_20740	5.02483	4.05633	7.15286	3.64707	7.33606	1.63113	PTHR10098//PTHR10098:SF128 - RAPSYN-RELATED // SUBFAMILY NOT NAMED (1 of 1)
Pp3c3_25440	10.3081	5.76422	10.582	14.1902	9.63211	4.07807	PTHR31515:SF3 - GENOMIC DNA, CHROMOSOME 3, BAC CLONE: T19N8 (1 of 1)
Pp3c2_10960	7.22664	2.77987	5.18281	11.4315	6.44668	1.78413	K14648 - poly(U)-specific endoribonuclease (ENDOU, PP11) (1 of 3)
Pp3c24_110	12.762	8.42302	9.96039	14.6539	8.98887	3.95095	K17422 - large subunit ribosomal protein L41 (MRPL41) (1 of 1)
Pp3c12_25330	3.51634	2.09286	3.12871	1.28423	4.38471	0.363641	K09286 - EREBP-like factor (EREBP) (1 of 16)
Pp3c2_17980	0.83596	0.23549	0.404631	0.299527	0.458086	0.340879	PF05623 - Protein of unknown function (DUF789) (DUF789) (1 of 4)
Pp3c22_22070	56.703	14.7193	42.9595	74.7083	27.697	10.9671	PTHR24078 - DNAJ HOMOLOG SUBFAMILY C MEMBER (1 of 92)
Pp3c16_23970	3.34135	1.6019	2.3413	4.83429	3.15306	1.02385	KOG1477 - SPRY domain-containing proteins (1 of 2)
Pp3c9_4370	41.7713	32.9429	52.3269	37.7382	45.5849	14.5523	1.1.1.41 - Isocitrate dehydrogenase (NAD(+)) / Nicotinamide adenine dinucleotide isocitrate dehydrogenase (1 of 6)
Pp3c21_11840	7.37727	4.06052	14.0412	12.2352	5.40585	1.17922	NA
Pp3c2_28170	0.493223	0.0617759	0.220711	0.592296	1.48941	0.259982	NA
Pp3c13_2830	2.04158	0.867151	1.00237	2.18798	1.29611	0.431989	NA
Pp3c8_5560	80.4091	89.701	70.8819	80.3669	114.529	83.9734	PTHR24193//PTHR24193:SF88 - ANKYRIN REPEAT PROTEIN // SUBFAMILY NOT NAMED (1 of 4)
Pp3c2_9490	4.38728	0.730764	4.43919	7.1906	1.85981	1.32998	2.5.1.46 - Deoxyhypusine synthase / Spermidine dehydrogenase (1 of 2)
Pp3c3_35469	0	0	0.13213	0.128938	0.0765044	0	NA
Pp3c3_26370	0.891348	0.371946	3.36813	2.4621	1.08304	0.320351	PTHR31089:SF4 - CYCLIC DOF FACTOR 2-RELATED (1 of 6)
Pp3c1_38430	2.09517	0.143037	0.852418	11.6616	1.6991	1.63955	PF06632 - DNA double-strand break repair and V(D)J recombination protein XRCC4 (XRCC4) (1 of 2)
Pp3c2_21130	29.531	7.26966	19.2824	35.4078	19.0691	4.65319	K03097 - casein kinase II subunit alpha (CSNK2A) (1 of 4)
Pp3c21_21410	12.3336	1.8635	15.6099	23.6666	8.78536	1.91605	PTHR24351:SF81 - PHOTOTROPIN-2 (1 of 6)
Pp3c23_11620	6.3191	1.11282	7.8968	7.29699	5.49436	1.58101	NA
Pp3c14_12290	6.88282	1.86049	9.0923	10.2894	7.5613	1.42466	PTHR10632 - SULFIDE:QUINONE OXIDOREDUCTASE (1 of 1)
Pp3c16_9210	215.027	304.309	227.204	244.083	351.861	193.459	K02976 - small subunit ribosomal protein S26e (RP-S26e, RPS26) (1 of 2)
Pp3c19_10080	20.2264	7.56756	25.8888	26.0929	19.7798	5.69717	PTHR10173:SF28 - PEPTIDE METHIONINE SULFOXIDE REDUCTASE A5 (1 of 1)
Pp3c1_16480	26.5341	19.4562	28.7261	35.9106	32.4779	17.8836	PTHR30188 - ABC TRANSPORTER PERMEASE PROTEIN-RELATED (1 of 1)
Pp3c7_16800	1.40637	0.371335	0.984837	3.43975	1.6722	0.471666	K04650 - nuclear receptor co-repressor 1 (NCOR1, N-CoR) (1 of 4)
Pp3c3_14110	3.62444	0.668612	2.67897	2.11101	2.69021	0.387173	K13418 - somatic embryogenesis receptor kinase 1 [EC:2.7.10.1 2.7.11.1] (SERK1) (1 of 5)
Pp3c2_24670	18.5871	5.80006	18.4403	17.7008	17.4548	6.17887	K06184 - ATP-binding cassette, subfamily F, member 1 (ABCF1) (1 of 2)
Pp3c11_3950	2.2411	1.01395	4.45146	4.2113	2.77318	0.2243	PTHR10108//PTHR10108:SF757 - METHYLTRANSFERASE // SUBFAMILY NOT NAMED (1 of 2)
Pp3c19_16450	3.59725	3.18602	7.03069	3.75723	8.05248	2.56634	PTHR23315:SF66 - CELLULOSE SYNTHASE-INTERACTIVE PROTEIN 1 (1 of 3)
Pp3c13_15750	2.00888	1.02356	0.0609854	1.836	0.638173	0.964471	NA
Pp3c3_26940	66.1742	29.7654	153.9	61.5521	46.5348	15.5401	K07342 - protein transport protein SEC61 subunit gamma and related proteins (SEC61G, SSS1, secE) (1 of 4)
Pp3c4_14420	0	0.0756056	0.168379	0.131447	0.175167	0.246387	PF00160//PF00515//PF13181 - Cyclophilin type peptidyl-prolyl cis-trans isomerase/CLD (Pro_isomerase) // Tetratricopeptide repeat (TPR_1) // Tetratricopeptide repeat (TPR_8) (1 of 1)
Pp3c1_35100	0.0694817	0.429664	0.0603314	0.0784979	0.0695737	0	K01728 - pectate lyase (pel) (1 of 23)
Pp3c20_15640	4.03699	2.66488	4.0911	8.76767	6.52311	2.88486	PTHR13315 - METALLO PHOSPHOESTERASE RELATED (1 of 2)
Pp3c1_32170	300.546	98.0688	294.748	195.473	189.143	99.5321	PTHR10969:SF43 - AUTOPHAGY-RELATED PROTEIN 8A-RELATED (1 of 3)
Pp3c17_9670	5.83977	2.32247	6.30156	12.6628	7.84754	5.21199	NA
Pp3c2_19971	0	0	0.27694	0	0.125064	0	NA
Pp3c14_18840	0.278891	0.271659	0.910532	0.592364	0.740248	0	PTHR13711 - SWI/SNF-RELATED CHROMATIN BINDING PROTEIN (1 of 12)
Pp3c12_2930	44.3174	25.1472	31.7927	50.3681	37.9906	22.5837	PTHR10381:SF15 - ATP-DEPENDENT CLP PROTEASE PROTEOLYTIC SUBUNIT-RELATED PROTEIN 2, CHLOROPLASTIC (1 of 2)
Pp3c11_2126	0.100136	0	0	0.0849787	0	0	NA
Pp3c13_19430	0.0675831	0.197513	0	0.448284	0.380122	0	KOG0278 - Serine/threonine kinase receptor-associated protein (1 of 2)
Pp3c16_10240	1.85007	0.554333	4.66241	2.83839	2.48022	0.284426	NA
Pp3c6_13460	0.677993	0.554116	1.33201	1.50354	1.57117	0.340318	KOG2385 - Uncharacterized conserved protein (1 of 3)
Pp3c1_38540	0.0325853	0	0.0566187	0.156559	0	0	PTHR11654:SF76 - PROTEIN NRT1/ PTR FAMILY 8.1-RELATED (1 of 14)
Pp3c25_4460	0.056489	0	0.539881	0.335706	0.407619	0	PTHR11062:SF46 - GLUCURONOXYLAN GLUCURONOSYLTRANSFERASE F8H-RELATED (1 of 4)
Pp3c2_19740	2.94077	0.342934	1.54953	2.00989	1.93777	0.500138	PTHR23078 - VESICULAR-FUSION PROTEIN NSF (1 of 5)
Pp3c15_12310	5.72153	2.31934	9.3449	7.80922	6.70372	1.2053	KOG4199 - Uncharacterized conserved protein (1 of 1)
Pp3c20_19140	281.857	367.164	252.542	326.476	441.284	375.664	K02930 - large subunit ribosomal protein L4e (RP-L4e, RPL4) (1 of 4)
Pp3c20_10460	47.8023	15.9279	63.6638	29.7482	51.558	10.2084	PTHR23429//PTHR23429:SF6 - GLUCOSE-6-PHOSPHATE 1-DEHYDROGENASE G6PD // SUBFAMILY NOT NAMED (1 of 3)
Pp3c11_7520	4.5054	11.5425	3.95552	2.77391	1.44035	2.18457	PF14368 - Probable lipid transfer (LTP_2) (1 of 63)
Pp3c6_16850	278.325	348.807	431.93	338.258	225.641	121.698	NA
Pp3c14_11720	0.774128	0.0734763	1.51145	1.67369	0.635664	0.0798988	NA
Pp3c10_14160	77.7481	57.9661	92.9935	99.9812	107.549	43.1242	PTHR18860:SF12 - 14-3-3-LIKE PROTEIN GF14 IOTA (1 of 5)
Pp3c15_11100	0.525701	0.282258	1.52945	1.13606	0.553074	0.111456	PTHR32026:SF10 - PROTEIN Y39F10A.3-RELATED (1 of 4)
Pp3c10_8404	0.319224	0.400738	0.53456	0.946671	0.599288	0.580157	NA
Pp3c3_11220	1.68314	0.704312	1.17888	3.65804	2.80621	0.573462	K15192 - TATA-binding protein-associated factor [EC:3.6.4.-] (BTAF1, MOT1) (1 of 1)
Pp3c26_5060	0	0	0.0869595	0	0	0	NA
Pp3c11_10490	29.9682	50.064	38.9268	32.8005	36.4114	12.6179	K02957 - small subunit ribosomal protein S15Ae (RP-S15Ae, RPS15A) (1 of 6)
Pp3c14_2614	2.35577	1.14274	3.44167	4.56836	2.95865	0.654553	PTHR21576//PTHR21576:SF22 - UNCHARACTERIZED NODULIN-LIKE PROTEIN // SUBFAMILY NOT NAMED (1 of 6)
Pp3c19_8920	0.0658804	0	0	0.0372115	0	0	NA
Pp3c23_16693	0.146717	0.029851	0.11144	0.0258918	0.146762	0.0388894	NA
Pp3c21_4670	0.201767	0.065668	0.272517	0.0759786	0.235669	0.0237664	K11275 - histone H1/5 (H1_5) (1 of 5)
Pp3c17_22240	56.2696	48.8982	49.5378	82.4669	73.3453	53.1293	K08511 - vesicle-associated membrane protein 72 (ATVAMP72) (1 of 5)
Pp3c18_21040	52.4435	23.3369	33.5779	41.7643	43.224	19.6989	PTHR10052//PTHR10052:SF7 - 60S RIBOSOMAL PROTEIN L18A // SUBFAMILY NOT NAMED (1 of 3)
Pp3c18_16660	2.1125	1.61875	4.32087	1.76705	2.23112	0.519544	NA
Pp3c5_28210	127.575	130.57	111.209	154.844	180.48	112.742	K03257 - translation initiation factor 4A (EIF4A) (1 of 5)
Pp3c5_1890	4.80177	2.85123	3.84118	5.72168	6.06339	2.49231	PF00149//PF13415//PF13418 - Calcineurin-like phosphoesterase (Metallophos) // Galactose oxidase, central domain (Kelch_3) // Galactose oxidase, central domain (Kelch_4) (1 of 1)
Pp3c5_12980	1.32761	0.113462	0.701382	1.52506	0.710383	0.373952	PTHR10174:SF156 - SEC14P-LIKE PHOSPHATIDYLINOSITOL TRANSFER FAMILY PROTEIN (1 of 2)
Pp3c2_27320	207.135	163.144	262.905	400.369	340.727	47.921	K02929 - large subunit ribosomal protein L44e (RP-L44e, RPL44) (1 of 5)
Pp3c13_23010	2.25898	2.10074	4.39868	1.62818	1.78057	0.737654	PF00407 - Pathogenesis-related protein Bet v I family (Bet_v_1) (1 of 7)
Pp3c7_11740	5.2862	2.23534	5.29835	9.27872	5.20588	1.81047	PTHR10566//PTHR10566:SF93 - CHAPERONE-ACTIVITY OF BC1 COMPLEX CABC1 -RELATED // SUBFAMILY NOT NAMED (1 of 1)
Pp3c17_800	0.915067	0.260784	1.00099	1.65983	1.10276	0.0452222	NA
Pp3c23_17590	0.293036	0.0779549	0.279031	0	0.200333	0.0282172	PTHR21576//PTHR21576:SF18 - UNCHARACTERIZED NODULIN-LIKE PROTEIN // SUBFAMILY NOT NAMED (1 of 2)
Pp3c18_4060	0	0	0	0.320053	0	0.264905	NA
Pp3c19_4790	2.67516	0.98971	6.10699	3.46831	4.18884	1.35801	PTHR11638//PTHR11638:SF116 - ATP-DEPENDENT CLP PROTEASE // SUBFAMILY NOT NAMED (1 of 1)
Pp3c3_24618	1.21924	0.0919051	1.86422	1.07953	1.55519	0.0998584	NA
Pp3c7_8060	2.28315	1.5979	2.22995	5.35242	3.80288	1.61634	PTHR11109 - GTP CYCLOHYDROLASE I (1 of 2)
Pp3c2_16380	25.4253	14.0966	27.4526	19.6486	21.2177	11.1805	PTHR19317:SF9 - PRA1 FAMILY PROTEIN B1-RELATED (1 of 4)
Pp3c16_9850	0.00202311	0.00200489	0.00176077	0.00166821	0.00150511	1.74885e-07	NA
Pp3c4_7760	0.431873	0.296836	0.569211	0.243854	0.287864	0.0847991	PTHR28630:SF3 - REDOX-REGULATORY PROTEIN FAM213A (1 of 7)
Pp3c21_18980	74.9653	40.7041	124.753	143.711	80.8874	46.4254	PTHR18901//PTHR18901:SF26 - 2-DEOXYGLUCOSE-6-PHOSPHATE PHOSPHATASE 2 // SUBFAMILY NOT NAMED (1 of 1)
Pp3c3_2690	0.477395	0.254495	3.7857	2.49418	0.710032	0.199028	NA
Pp3c2_33030	0.0157815	0.0461329	0	0.0134028	0.0358549	0	PTHR22952:SF208 - BZIP TRANSCRIPTION FACTOR-LIKE PROTEIN (1 of 6)
Pp3c22_17810	48.5313	24.4734	49.8768	62.552	40.9566	19.0638	1.3.1.83 - Geranylgeranyl diphosphate reductase / Geranylgeranyl reductase (1 of 3)
Pp3c13_10940	0	0	0.0424369	0	0	0	NA
Pp3c11_13640	148.951	95.929	151.788	165.42	135.524	59.5871	K02937 - large subunit ribosomal protein L7e (RP-L7e, RPL7) (1 of 6)
Pp3c24_6200	4.56871	1.86908	5.07877	6.56586	5.57094	2.19381	PF03096 - Ndr family (Ndr) (1 of 3)
Pp3c18_1460	19.6964	16.0641	31.8926	32.1956	24.1691	12.3604	PTHR10283:SF76 - DICARBOXYLATE TRANSPORTER 1, CHLOROPLASTIC (1 of 2)
Pp3c1_28163	0.262303	0.287015	0.928161	1.62847	0.37583	0.230278	NA
Pp3c7_4200	18.9928	13.2134	26.7553	22.2483	15.1022	5.44443	PTHR13061//PTHR13061:SF7 - DYNACTIN SUBUNIT P25 // SUBFAMILY NOT NAMED (1 of 2)
Pp3c2_4410	2.90584	1.20893	3.14555	4.00581	3.13039	0.578005	PTHR13832:SF267 - PROTEIN PHOSPHATASE 1K, MITOCHONDRIAL (1 of 1)
Pp3c26_6810	19.9892	32.7508	13.8516	299.417	75.4367	91.4914	K01674 - carbonic anhydrase (cah) (1 of 14)
Pp3c3_27940	9.19467	4.65908	4.13977	9.51159	10.5491	3.95695	K13424 - WRKY transcription factor 33 (WRKY33) (1 of 2)
Pp3c19_9737	0	0	0	0.030798	0.0820533	0	NA
Pp3c8_25320	2.91369	1.18813	1.59995	5.56161	3.995	0.450634	PTHR12435:SF2 - PROTEIN KTI12 HOMOLOG (1 of 2)
Pp3c2_5450	526.027	508.323	539.529	557.133	570.829	320.631	K08762 - diazepam-binding inhibitor (GABA receptor modulator, acyl-CoA-binding protein) (DBI, ACBP) (1 of 2)
Pp3c2_30500	6.45855	4.64503	4.48138	6.4813	7.88567	2.62359	PTHR21493:SF131 - ALPHA/BETA-HYDROLASES (1 of 1)
Pp3c1_38900	0	0	0.175115	0	0	0	NA
Pp3c20_13540	0.000454117	0.000576851	0.000442428	0.000498478	0.000292241	1.19231e-06	K03146 - thiamine thiazole synthase (THI4, THI1) (1 of 8)
Pp3c4_27949	0.100022	0.0487628	0.26095	0.636614	0.566541	0.052987	NA
Pp3c26_6960	0.0478068	0.0853183	0.0141901	0.360785	0.189743	0.0550834	NA
Pp3c6_8007	0.249509	0.0396813	0.650415	0.816045	0.163407	0	NA
Pp3c23_11270	0.503858	0.197104	1.31865	0.807218	0.601499	0.529628	PTHR22870:SF204 - REGULATOR OF CHROMOSOME CONDENSATION REPEAT-CONTAINING PROTEIN (1 of 4)
Pp3c3_14670	4.20066	2.07294	3.26874	1.69552	2.7545	0.996557	PTHR31499:SF2 - MYB FAMILY TRANSCRIPTION FACTOR APL (1 of 13)
Pp3c10_3860	1.10243	0.177188	1.08891	1.17855	1.00212	0.160266	PTHR24423:SF436 - HISTIDINE KINASE 1 (1 of 7)
Pp3c26_13330	129.61	123.872	153.659	107.161	169.253	80.1232	2.7.13.3//3.1.3.16 - Histidine kinase / Protein kinase (histidine) // Protein-serine/threonine phosphatase / Serine/threonine specific protein phosphatase (1 of 13)
Pp3c8_12500	1.72778	0.739401	1.65584	3.58496	1.66856	0.482028	NA
Pp3c14_3760	42.9543	31.4609	49.395	66.9345	36.7197	14.011	PTHR14194//PTHR14194:SF78 - NITROGEN METABOLIC REGULATION PROTEIN NMR-RELATED // SUBFAMILY NOT NAMED (1 of 3)
Pp3c10_8060	21.6091	11.2483	21.4181	21.7115	20.0062	6.32658	PTHR13351 - RENIN RECEPTOR (1 of 2)
Pp3c8_17401	0	0	0	1.09288	0	0	NA
Pp3c2_18560	0.676303	0	0.199317	1.99249e-189	2.61169e-23	0.311809	NA
Pp3c11_22890	27.0989	15.7928	25.499	3.93156	4.90345	1.8167	NA
Pp3c13_5310	0.0714766	0.069673	0.124471	0.485861	0	0	K11254 - histone H4 (H4) (1 of 14)
Pp3c2_21860	10.6423	3.33605	10.3464	15.4226	9.74523	2.14922	K18010 - 7-hydroxymethyl chlorophyll a reductase (HCAR) (1 of 1)
Pp3c20_7690	0.971292	1.4811	1.05885	0.907379	0.758805	0.425393	NA
Pp3c13_9360	0.0765537	0	0	0.129844	0	0	PTHR22935//PTHR22935:SF68 - PENICILLIN-BINDING PROTEIN // SUBFAMILY NOT NAMED (1 of 4)
Pp3c27_7100	30.4195	18.2848	27.4537	41.5734	14.2047	7.26392	KOG4498 - Uncharacterized conserved protein (1 of 8)
Pp3c22_1850	0.152913	0.134667	0.246414	0.636735	0.0981804	0.0132881	PTHR14699:SF0 - TETRATRICOPEPTIDE REPEAT PROTEIN 21 HOMOLOG (1 of 1)
Pp3c9_6480	5.42217	3.31071	6.35219	5.81262	4.33442	2.34787	PTHR13803//PTHR13803:SF10 - SEC24-RELATED PROTEIN // SUBFAMILY NOT NAMED (1 of 2)
Pp3c4_28000	1.49137	0.608504	1.45443	2.91848	1.9097	0.554004	PTHR33137:SF4 - F7H2.13 PROTEIN-RELATED (1 of 2)
Pp3c21_4720	0.02806	0	0	0	0	0	NA
Pp3c23_4560	9.85383	3.91058	17.6825	11.5758	12.4166	3.02325	PF06094 - Gamma-glutamyl cyclotransferase, AIG2-like (GGACT) (1 of 7)
Pp3c3_31490	0.116239	0.113458	0.0504826	0.0738933	0.121419	0	PF00847 - AP2 domain (AP2) (1 of 150)
Pp3c14_20390	4.9275	2.98785	5.86893	8.48107	5.05537	1.62998	PTHR10953//PTHR10953:SF135 - UBIQUITIN-ACTIVATING ENZYME E1 // SUBFAMILY NOT NAMED (1 of 1)
Pp3c9_19950	2.92732	1.36923	2.17112	1.918	0.83877	0.753312	PF05678 - VQ motif (VQ) (1 of 27)
Pp3c11_23950	11.2753	6.10126	22.5543	20.3285	8.63203	1.87057	K14424 - 4-alpha-methyl-delta7-sterol-4alpha-methyl oxidase (SMO2) (1 of 2)
Pp3c26_1570	18.5638	4.95021	17.2498	27.3135	11.7425	3.92906	K16298 - serine carboxypeptidase-like clade IV [EC:3.4.16.-] (SCPL-IV) (1 of 3)
Pp3c16_9420	1.95789	0.569688	1.2021	2.93853	1.75914	0.595507	PF01535//PF13041 - PPR repeat (PPR) // PPR repeat family (PPR_2) (1 of 24)
Pp3c8_20590	3.92246	1.77651	4.05829	4.92729	5.4073	3.20651	PTHR24073:SF509 - RAS-RELATED PROTEIN RAB-21 (1 of 5)
Pp3c10_24100	3.83096	1.82037	2.74945	6.49134	4.70601	3.77616	NA
Pp3c6_3780	9.33948e-81	0	2.10472e-57	0.176709	2.42453e-79	0	NA
Pp3c25_1160	29.877	25.0325	15.7574	30.2574	24.2826	12.2489	K17081 - prohibitin 2 (PHB2) (1 of 4)
Pp3c25_11150	2.00055	0.464221	6.62039	3.62447	4.19187	0.945	PTHR22814:SF105 - HEAVY METAL TRANSPORT/DETOXIFICATION DOMAIN-CONTAINING PROTEIN (1 of 59)
Pp3c13_21740	0.104656	0.867274	0.49067	0.666199	0.632618	0.0554392	2.7.11.1 - Non-specific serine/threonine protein kinase / Threonine-specific protein kinase (1 of 736)
Pp3c22_9780	6.10183	2.68406	7.20681	11.4206	6.08979	1.60695	PTHR24056:SF227 - CYCLIN-DEPENDENT KINASE C-2 (1 of 1)
Pp3c23_18110	14.7516	8.06037	12.7073	13.9476	10.0891	5.41421	PTHR11132//PTHR11132:SF80 - SOLUTE CARRIER FAMILY 35 // SUBFAMILY NOT NAMED (1 of 3)
Pp3c2_34200	0.916459	0.594929	1.26381	1.10348	0.869977	0.404343	NA
Pp3c14_24110	4.08239	3.27161	5.89404	11.0992	8.04356	1.20781	NA
Pp3c13_5170	3.34412	0.967087	8.11232	4.96386	3.18547	1.60133	NA
Pp3c3_27340	8.97462	4.06167	6.03491	12.6411	8.14795	2.5968	1.1.3.9 - Galactose oxidase / Beta-galactose oxidase (1 of 36)
Pp3c14_4820	7.56828	7.74587	8.63386	11.417	10.6756	4.66184	PTHR11741 - ELONGATION FACTOR TS (1 of 6)
Pp3c15_1840	3.20139	0.469028	1.77834	4.41969	3.01278	0.59403	K00566 - tRNA-specific 2-thiouridylase (mnmA, trmU, TRMU) (1 of 1)
Pp3c7_25570	0.404489	0.230253	0	9.11646	0.965408	0.893156	PTHR11527:SF95 - 23.5 KDA HEAT SHOCK PROTEIN, MITOCHONDRIAL-RELATED (1 of 2)
Pp3c17_6540	19.8861	2.18714	16.5433	31.9544	16.5319	2.21314	PF16940 - Chloroplast envelope transporter (Tic110) (1 of 2)
Pp3c8_16620	5.5286	3.23709	14.8915	5.76294	6.67239	0.720238	PTHR10366:SF307 - TETRAKETIDE ALPHA-PYRONE REDUCTASE 1 (1 of 2)
Pp3c9_18450	5.89552	2.79932	4.00614	9.00398	5.54712	3.48994	NA
Pp3c14_21330	0	0	0	0	0.0593899	0	PTHR19446:SF340 - REVERSE TRANSCRIPTASE-RELATED (1 of 11)
Pp3c21_8750	0	0	0	1.9787e-29	0	0	PF00931//PF07714 - NB-ARC domain (NB-ARC) // Protein tyrosine kinase (Pkinase_Tyr) (1 of 13)
Pp3c18_10920	15.8422	6.13382	18.6612	20.4639	15.0723	3.62773	3.2.1.22 - Alpha-galactosidase / Melibiase (1 of 2)
Pp3c22_22770	0.0763022	0.0463728	0.220881	0	0.0382186	0	NA
Pp3c19_17130	8.14459	2.1157	5.48836	12.7094	6.31463	1.49213	K11836 - ubiquitin carboxyl-terminal hydrolase 5/13 [EC:3.4.19.12] (USP5_13, UBP14) (1 of 1)
Pp3c2_29990	0.248943	0	0.0541605	0.264262	0.0471226	0.131842	NA
Pp3c1_17080	11.5851	7.42356	11.1257	8.56265	12.6483	2.54203	NA
Pp3c3_14859	0	0	0	0.0418219	0.223286	0	NA
Pp3c5_22590	7.82817	4.57408	8.09418	11.5659	9.86642	3.87392	3.2.1.17 - Lysozyme / Muramidase (1 of 4)
Pp3c12_18650	0	0	0.116232	0	0	0	NA
Pp3c24_15820	2.87139	1.39098	3.74107	11.3512	3.82629	2.85604	NA
Pp3c4_16940	5.62159	5.6227	6.35013	6.6102	3.89125	2.25601	NA
Pp3c1_30620	4.33875	0.842455	4.77047	8.09383	3.02028	0.562604	PF02620 - Uncharacterized ACR, COG1399 (DUF177) (1 of 2)
Pp3c8_17250	1.02271	0.87165	1.8886	1.62241	1.26956	0.335137	PTHR11076:SF38 - DNA POLYMERASE ETA (1 of 1)
Pp3c13_4600	1.17888	1.2874	2.9636	1.75922	1.7039	0.311739	PTHR12505//PTHR12505:SF23 - PHD FINGER TRANSCRIPTION FACTOR // SUBFAMILY NOT NAMED (1 of 1)
Pp3c6_5140	0.133325	0.389664	0.0580028	0	0.404173	0	NA
Pp3c1_20710	12.9279	4.67351	12.9016	21.8907	11.5681	4.7457	PTHR23024:SF211 - CARBOXYLESTERASE 11-RELATED (1 of 1)
Pp3c14_380	487.972	301.575	909.329	325.88	282.628	64.3951	PTHR21495:SF39 - DIRIGENT PROTEIN 16-RELATED (1 of 8)
Pp3c23_15320	0	0	0	0.22301	0	0	PF14308 - X-domain of DnaJ-containing (DnaJ-X) (1 of 6)
Pp3c2_20570	0.876927	0.213511	2.60903	0.745182	0.720955	0	PTHR32246:SF18 - C2 DOMAIN-CONTAINING PROTEIN-RELATED (1 of 16)
Pp3c20_5010	7.87001	6.56191	6.38914	10.0755	8.7501	4.04459	PTHR33404:SF2 - CELL DIVISION TOPOLOGICAL SPECIFICITY FACTOR HOMOLOG, CHLOROPLASTIC (1 of 3)
Pp3c10_16350	0.341738	0.217568	0.897748	0.478839	0.651252	0.197212	NA
Pp3c6_28730	2.95079	0.817685	1.39347	5.00479	2.35407	0.628315	PTHR14387 - THADA/DEATH RECEPTOR INTERACTING PROTEIN (1 of 1)
Pp3c11_18656	3.11047	1.82252	1.77205	3.32666	2.43623	1.21607	NA
Pp3c6_24640	13.239	3.1706	12.1533	14.2693	7.98465	3.075	K11418 - histone deacetylase 11 (HDAC11) (1 of 2)
Pp3c2_6740	5.83402	4.03218	7.46391	8.28699	8.60495	1.65581	PTHR11062:SF105 - BETA-1,4-XYLOSYLTRANSFERASE IRX10-RELATED (1 of 1)
Pp3c21_19720	1.91641	1.24972	0.173266	10.2231	2.4808	5.41442	NA
Pp3c10_6920	9.99235	4.35455	8.65397	10.313	8.06632	4.26765	KOG2557 - Uncharacterized conserved protein, contains TLDc domain (1 of 1)
Pp3c2_4291	0	0	0	0.116256	0	0	NA
Pp3c11_22600	15.1895	8.5094	19.5565	21.9709	11.3174	6.38337	PTHR11662//PTHR11662:SF312 - SODIUM-DEPENDENT PHOSPHATE TRANSPORTERS // SUBFAMILY NOT NAMED (1 of 1)
Pp3c12_26080	1.26451	0.789022	1.90696	3.37345	1.87572	0.691239	PTHR10992//PTHR10992:SF238 - ALPHA/BETA HYDROLASE FOLD-CONTAINING PROTEIN // SUBFAMILY NOT NAMED (1 of 1)
Pp3c18_1340	2.03576	0.582925	2.59317	2.66851	2.22375	0.834427	1.14.13.114 - 6-hydroxynicotinate 3-monooxygenase / HNA-3-monooxygenase (1 of 1)
Pp3c13_1360	7.10668	5.2205	7.11406	6.12917	5.94895	4.62574	K14006 - protein transport protein SEC23 (SEC23) (1 of 4)
Pp3c26_14860	4.62442	2.33876	5.41879	4.39416	3.38209	0.65011	KOG1703 - Adaptor protein Enigma and related PDZ-LIM proteins (1 of 9)
Pp3c3_11640	1.28324	0.504997	1.18051	2.06055	0.862287	0.284276	PTHR11075:SF46 - PROTEIN HIGH CHLOROPHYLL FLUORESCENT 109 (1 of 1)
Pp3c9_10380	8.7669	6.64255	9.49218	17.8515	14.0268	12.6708	PTHR13145 - SSM4 PROTEIN (1 of 5)
Pp3c6_3400	0	0	0.0586159	0.0857992	0	0	PF02469 - Fasciclin domain (Fasciclin) (1 of 19)
Pp3c15_720	5.93155	1.43564	11.8159	30.315	11.6954	2.58033	PTHR12565:SF153 - TRANSCRIPTION FACTOR BIM1 (1 of 3)
Pp3c12_4560	8.05272	9.14115	15.7932	1.92628	6.60074	2.3191	PTHR31867:SF30 - EXPANSIN-A5 (1 of 29)
Pp3c3_10140	61.394	11.0739	68.4641	72.158	48.1185	10.6246	PTHR11255:SF29 - DIACYLGLYCEROL KINASE 5-RELATED (1 of 1)
Pp3c25_4340	0.288312	1.74533e-05	0.0135051	0.611173	1.52173	1.79202e-05	K14561 - U3 small nucleolar ribonucleoprotein protein IMP4 (IMP4) (1 of 3)
Pp3c19_1830	3.27682	1.94943	3.93785	5.42383	2.29718	1.17334	NA
Pp3c7_9250	13.9711	4.68199	10.7256	31.5079	14.8994	4.25989	K11855 - ubiquitin carboxyl-terminal hydrolase 36/42 [EC:3.4.19.12] (USP36_42) (1 of 8)
Pp3c17_19790	5.76201	1.55722	4.40621	9.96162	4.49469	2.05552	PTHR31042:SF2 - CORE-2/I-BRANCHING BETA-1,6-N-ACETYLGLUCOSAMINYLTRANSFERASE FAMILY PROTEIN (1 of 6)
Pp3c21_13550	2.30051	2.52512	1.83203	2.85071	4.7933	2.45925	NA
Pp3c17_13350	22.0947	10.3233	30.6269	9.11074	16.6287	6.919	NA
Pp3c13_23990	4.68384	1.76244	0.971267	2.39327	6.7625	1.11019	NA
Pp3c13_23370	0.598866	0.163706	1.20646	1.157	1.07957	0.0253866	PTHR10252:SF25 - DNA POLYMERASE EPSILON SUBUNIT 4 (1 of 2)
Pp3c1_430	2.04426	0.998234	10.3645	1.66308	2.44039	0.412731	K01322 - prolyl oligopeptidase [EC:3.4.21.26] (E3.4.21.26, PREP) (1 of 6)
Pp3c14_23220	1.05303	0.413662	0.923862	1.28057	0.362587	0.218089	PF06136//PF13913 - Domain of unknown function (DUF966) (DUF966) // zinc-finger of a C2HC-type (zf-C2HC_2) (1 of 3)
Pp3c15_20200	6.83024	8.5305	15.9421	12.9829	10.7509	3.74246	PTHR23244//PTHR23244:SF276 - KELCH REPEAT DOMAIN // SUBFAMILY NOT NAMED (1 of 1)
Pp3c1_22040	1.3142	0.0360905	1.03684	2.98288	1.57495	0.0784063	K12839 - survival of motor neuron-related-splicing factor 30 (SMNDC1, SPF30) (1 of 4)
Pp3c14_21620	4.92624	4.09734	4.7639	8.60519	9.98014	2.13674	PF00046//PF02183 - Homeobox domain (Homeobox) // Homeobox associated leucine zipper (HALZ) (1 of 17)
Pp3c26_8090	0.0226622	0	0	0	0	0	PTHR11709//PTHR11709:SF11 - MULTI-COPPER OXIDASE // SUBFAMILY NOT NAMED (1 of 1)
Pp3c12_22929	0	0	0	0.0380246	0	0	NA
Pp3c13_20020	254.794	292.957	302.182	382.025	471.778	188.63	K02995 - small subunit ribosomal protein S8e (RP-S8e, RPS8) (1 of 5)
Pp3c2_21031	0.0775823	0.0755404	0	0.131888	0.176799	0	NA
Pp3c10_5029	0.0833655	0	0.181155	0.106067	0	0.0441703	NA
Pp3c16_1990	3.61556	1.29421	7.39254	15.0388	8.28721	2.85221	PTHR10378//PTHR10378:SF10 - LIM DOMAIN-BINDING PROTEIN // SUBFAMILY NOT NAMED (1 of 4)
Pp3c20_7500	0.216047	0.245113	0.188504	0.856487	0	0	NA
Pp3c7_10	103.901	113.735	115.736	89.6785	113.226	61.7852	K02140 - F-type H+-transporting ATPase subunit g (ATPeFG, ATP5L, ATP20) (1 of 2)
Pp3s121_40	31.1802	14.6673	30.0956	35.5077	25.1084	9.57588	K12614 - ATP-dependent RNA helicase DDX6/DHH1 (DDX6, RCK, DHH1) (1 of 2)
Pp3c4_1360	2.22014	0.599536	1.38013	2.70445	2.01751	0.768451	PTHR24423:SF365 - ETHYLENE RECEPTOR 1-RELATED (1 of 15)
Pp3c22_17830	7.85853	2.71845	6.80386	9.74027	14.3642	2.92784	PTHR10032:SF204 - PROTEIN Y5F2A.4 (1 of 5)
Pp3c6_21830	45.0787	44.4338	45.2842	50.126	50.7603	27.445	K02964 - small subunit ribosomal protein S18e (RP-S18e, RPS18) (1 of 6)
Pp3c7_24050	41.4185	49.1923	42.7002	49.749	60.2278	28.5784	K01892 - histidyl-tRNA synthetase (HARS, hisS) (1 of 2)
Pp3c3_27510	9.13795	3.20059	9.49603	15.9793	9.60489	2.01561	K17785 - mitofilin (IMMT, FCJ1, MNOS2) (1 of 1)
Pp3c23_8300	87.9217	64.4725	109.81	68.6486	93.2558	31.6463	K07936 - GTP-binding nuclear protein Ran (RAN) (1 of 6)
Pp3c14_20980	22.6726	8.50002	9.02883	25.745	13.3391	10.447	PTHR34213:SF2 - NUCLEAR TRANSPORT FACTOR 2 (NTF2) FAMILY PROTEIN (1 of 4)
Pp3c23_18740	4.69689	1.36389	2.91994	5.09183	3.08006	0.881794	K17065 - dynamin 1-like protein (DNM1L) (1 of 3)
Pp3c16_16690	23.4285	13.6479	22.8016	26.9617	17.9481	8.37061	NA
Pp3c17_5450	0	0	0	0.0663593	0	0	2.4.1.207 - Xyloglucan:xyloglucosyl transferase / Xyloglucan endotransglycosylase (1 of 35)
Pp3c1_29050	0	0	0.298277	0.0727674	0	0	NA
Pp3c6_21430	1.76068	0.624573	0.973822	4.44599	0.995194	0.466456	NA
Pp3c8_6680	7.55205	3.88792	7.78159	11.0734	10.0073	3.79958	PTHR10693 - RAS GTPASE-ACTIVATING PROTEIN-BINDING PROTEIN (1 of 6)
Pp3c7_13690	2.36989	1.35907	2.76021	3.18656	2.57407	0.906239	K11366 - ubiquitin carboxyl-terminal hydrolase 22/27/51 [EC:3.4.19.12] (USP22_27_51, UBP8) (1 of 1)
Pp3c3_17910	14.7954	5.17755	9.23117	19.2797	13.1392	5.18221	K14297 - nuclear pore complex protein Nup98-Nup96 (NUP98, ADAR2, NUP116) (1 of 2)
Pp3c7_9010	4.28681	1.57418	7.06842	4.63684	2.7964	1.00843	PTHR20930 - OVARIAN CARCINOMA ANTIGEN CA125-RELATED (1 of 4)
Pp3c21_14040	9.14428	3.76245	10.7092	7.91911	6.2612	2.69713	3.2.1.39 - Glucan endo-1,3-beta-D-glucosidase / Laminarinase (1 of 43)
Pp3c14_23480	3.41533e-05	5.31239e-06	0.00621401	0.404332	0.160656	0.224737	1.1.1.62 - 17-beta-estradiol 17-dehydrogenase / Estrogen 17-oxidoreductase (1 of 15)
Pp3c19_20730	277.117	197.806	239.01	270.929	249.536	134.561	PTHR12652:SF16 - PEROXISOMAL MEMBRANE PROTEIN 11C-RELATED (1 of 2)
Pp3c1_38770	0.225322	0.0137551	0.268879	0.44127	0.137226	0	PTHR10177:SF212 - CYCLIN-A2-1-RELATED (1 of 10)
Pp3c12_10720	0.329736	0	0.15269	0.260746	0.0990266	0	NA
Pp3c16_10420	1.39813	0.532138	2.16124	0.220873	1.17469	0.326584	K02575 - MFS transporter, NNP family, nitrate/nitrite transporter (NRT, narK, nrtP, nasA) (1 of 9)
Pp3c12_17320	3.17451	1.93577	14.607	4.52703	5.32141	0.600723	NA
Pp3c8_1040	0	0	0	0.0558625	0	0	NA
Pp3c19_14820	6.73739	2.09758	6.8863	13.0705	5.34978	2.40106	K12586 - exosome complex component RRP43 (RRP43, EXOSC8, OIP2) (1 of 1)
Pp3c12_10320	10.2899	7.22526	7.82327	10.0987	11.8445	3.98784	PTHR31296:SF1 - UPF0565 PROTEIN C2ORF69 (1 of 2)
Pp3c23_11330	14.5918	12.6933	21.1583	16.3504	14.1723	11.9665	K02372 - 3-hydroxyacyl- (fabZ) (1 of 1)
Pp3c12_9140	2.13513	0.645512	3.36904	1.66413	2.26886	0.517891	PTHR27000:SF97 - LEUCINE-RICH RECEPTOR-LIKE PROTEIN KINASE (1 of 3)
Pp3c2_11660	12.0495	9.46558	11.3972	12.8344	11.9561	4.77311	PTHR23051//PTHR23051:SF1 - SOLUTE CARRIER FAMILY 35, MEMBER F5 // SUBFAMILY NOT NAMED (1 of 1)
Pp3c1_18250	2.63346	1.26682	2.20031	6.77634	2.54923	1.58323	K01955 - carbamoyl-phosphate synthase large subunit (carB, CPA2) (1 of 2)
Pp3c15_8950	3.19886	1.56077	3.72513	4.18488	3.45096	1.05916	NA
Pp3c17_21100	2.05986	0.562942	2.83621	4.1571	0.583913	0.227461	1.1.1.189 - Prostaglandin-E(2) 9-reductase / Prostaglandin-E2 9-reductase (1 of 3)
Pp3c1_26030	1.7611	0.825997	1.4993	0.166468	1.38871	0.127662	PTHR33109:SF4 - EPIDERMAL PATTERNING FACTOR-LIKE PROTEIN 5 (1 of 9)
Pp3c21_14060	2.42154	1.2543	3.56001	3.97346	1.49308	0.693252	K10758 - thiol oxidase (QSOX) (1 of 4)
Pp3c23_22360	10.0889	4.0164	9.6126	16.9773	12.6451	3.78139	PTHR27003:SF36 - LEUCINE-RICH REPEAT PROTEIN KINASE-LIKE PROTEIN (1 of 4)
Pp3c3_27841	0.254425	0.206808	0.626625	0.0359696	0	0	NA
Pp3c7_310	82.3196	84.7117	171.048	205.874	89.9549	55.1404	PTHR10634 - AN1-TYPE ZINC FINGER PROTEIN (1 of 7)
Pp3c16_3770	22.1913	10.1762	13.7107	51.0946	23.1177	22.5943	PF00847 - AP2 domain (AP2) (1 of 150)
Pp3c14_3500	0.0971223	0	0	0.0822588	0	0	2.4.1.69 - Galactoside 2-alpha-L-fucosyltransferase / Secretor-type beta-galactoside alpha-1->2 fucosyltransferase (1 of 9)
Pp3c10_5780	3.19594	1.20721	1.85117	3.43733	1.65608	0.692028	K06172 - anterior pharynx defective 1 (APH1) (1 of 2)
Pp3c26_12080	5.60408	1.09535	4.33684	12.3527	4.96884	1.30542	K14765 - U3 small nucleolar ribonucleoprotein protein LCP5 (NGDN, LCP5) (1 of 1)
Pp3c11_11320	9.7997	5.53822	10.4531	11.3248	9.50746	4.42897	K01895 - acetyl-CoA synthetase (ACSS, acs) (1 of 3)
Pp3c9_12290	64.7071	75.9898	69.6501	92.5673	93.5606	73.2507	PF17067 - Ribosomal protein S31e (RPS31) (1 of 3)
Pp3c6_1310	0.261591	0.188877	0.570346	0.14931	0.281764	0.144214	PTHR31989:SF39 - NAC DOMAIN-CONTAINING PROTEIN 12 (1 of 10)
Pp3c25_13260	51.0679	90.1286	50.1242	44.5754	78.1976	56.9168	K02900 - large subunit ribosomal protein L27Ae (RP-L27Ae, RPL27A) (1 of 6)
Pp3c14_19110	0	0.0267934	0	0.174211	0.0590327	0.02085	PTHR24093:SF296 - CALCIUM-TRANSPORTING ATPASE 4, PLASMA MEMBRANE-TYPE-RELATED (1 of 1)
Pp3c7_7820	6.69516	1.81066	8.31587	9.91484	4.60183	1.26718	PTHR10174//PTHR10174:SF145 - RETINALDEHYDE BINDING PROTEIN-RELATED // SUBFAMILY NOT NAMED (1 of 2)
Pp3c10_22760	14.3259	5.4996	17.6565	18.9814	15.3892	3.03119	K04368 - mitogen-activated protein kinase kinase 1 (MAP2K1, MEK1) (1 of 4)
Pp3c9_20	0.126608	0.0307281	0.10947	0.0266801	0.0471828	4.23272e-64	K18465 - WASH complex subunit 7 (KIAA1033) (1 of 2)
Pp3c11_19430	3.2451	0.679273	3.26993	7.05538	2.87989	0.638119	NA
Pp3c22_90	1.63631	0.319533	2.71133	6.00984	1.4498	0.252267	K13648 - alpha-1,4-galacturonosyltransferase (GAUT) (1 of 7)
Pp3c1_10880	7.00907	3.40779	7.59596	7.04691	5.55771	2.08825	PTHR31096:SF22 - ACR6 (1 of 4)
Pp3c5_22240	14.4119	5.9917	14.0496	20.4169	10.5451	6.4164	NA
Pp3c13_16560	3.69687	1.19524	3.19976	4.26876	2.64374	0.834238	PTHR10774:SF61 - ELONGATION DEFECTIVE 1 (1 of 2)
Pp3c23_970	0.27443	0.0653312	0.537072	0.935011	0.301406	0.0471984	PTHR19443:SF16 - HEXOKINASE A, ISOFORM A-RELATED (1 of 5)
Pp3c12_13390	2.28127	0.614549	1.91216	2.06584	1.93333	1.35528	KOG3131 - Uncharacterized conserved protein (1 of 1)
Pp3c17_12870	1.76294	0.648598	1.39546	2.86031	1.92424	0.451254	PTHR22884:SF340 - HISTONE-LYSINE N-METHYLTRANSFERASE SU(VAR)3-9-RELATED (1 of 4)
Pp3c7_22250	1.11135	1.13266	1.78952	0.504742	0.434807	0.187856	PTHR27001:SF83 - LRR RECEPTOR-LIKE SERINE/THREONINE-PROTEIN KINASE MRH1-RELATED (1 of 7)
Pp3c2_22550	3.64304	1.6702	2.52596	4.68396	3.42229	1.15825	PTHR10997:SF7 - IMPORTIN-11 (1 of 2)
Pp3c10_14810	3.32023	1.88178	3.11843	4.96165	2.53462	1.20787	PF01535//PF13812 - PPR repeat (PPR) // Pentatricopeptide repeat domain (PPR_3) (1 of 5)
Pp3c16_6520	3.02815	0.555513	3.26737	3.8969	2.39653	0.798198	PTHR31515:SF0 - TRANSMEMBRANE PROTEIN (1 of 2)
Pp3c11_24900	1.98906	1.04473	2.90984	6.4802	1.64254	1.11911	PTHR11071//PTHR11071:SF232 - PEPTIDYL-PROLYL CIS-TRANS ISOMERASE // SUBFAMILY NOT NAMED (1 of 2)
Pp3c8_17240	0.131729	0.487582	0.128531	0.260678	0.890825	0.818522	NA
Pp3c19_4010	4.53296	3.6276	4.52649	7.65061	4.96391	1.62958	PF09995 - Uncharacterized protein conserved in bacteria (DUF2236) (DUF2236) (1 of 1)
Pp3c20_20901	1.39894	1.74048	3.65553	0	0.0590386	0.082293	NA
Pp3c23_13927	0.0453278	0	0	0.0769122	0.102597	0	NA
Pp3c22_20810	4.3785	2.89126	9.79449	2.97957	5.02435	2.36808	NA
Pp3c5_5108	1.18566	0.71257	0.617536	1.29792	0.862131	0.212741	PF04535 - Domain of unknown function (DUF588) (DUF588) (1 of 24)
Pp3c12_22100	1.99695	2.81182	2.19473	4.59259	1.87994	3.32924	NA
Pp3c14_4790	0.44982	0.658619	1.51298	0.642728	0.803127	0.536422	2.7.11.1 - Non-specific serine/threonine protein kinase / Threonine-specific protein kinase (1 of 736)
Pp3c10_990	7.02825	7.46899	8.74525	11.9277	12.4109	3.85489	K02947 - small subunit ribosomal protein S10e (RP-S10e, RPS10) (1 of 7)
Pp3c14_8420	1.12164e-12	6.22746e-06	0	5.37356e-14	0	5.70556e-06	NA
Pp3c4_17450	0.0629237	0.0409828	0.284565	0.295367	0.141398	0.0556054	K10398 - kinesin family member 11 (KIF11, EG5) (1 of 5)
Pp3c6_9390	6.9111	3.47328	7.28036	7.63131	5.08635	0.997544	PTHR10803//PTHR10803:SF2 - ARSENICAL PUMP-DRIVING ATPASE ARSENITE-TRANSLOCATING ATPASE // SUBFAMILY NOT NAMED (1 of 1)
Pp3c13_20730	4.69942	0.551472	6.22368	8.4013	3.3778	1.62478	PTHR30566:SF5 - MECHANOSENSITIVE ION CHANNEL PROTEIN 1, MITOCHONDRIAL (1 of 6)
Pp3c22_5440	8.20019	5.94248	7.10379	11.1517	6.28663	1.97882	PTHR31874:SF1 - CCT MOTIF FAMILY PROTEIN-RELATED (1 of 12)
Pp3c1_31280	22.1486	11.4861	19.7511	42.1325	29.596	16.8035	PTHR23147//PTHR23147:SF9 - SERINE/ARGININE RICH SPLICING FACTOR // SUBFAMILY NOT NAMED (1 of 3)
Pp3c16_12830	0	0	0	0.0477719	0	0	NA
Pp3c8_16730	4.19553	1.7912	2.53545	6.69649	3.61329	2.03127	PTHR21717:SF20 - DNA BINDING PROTEIN (1 of 1)
Pp3c11_10460	7.82975	5.48809	7.45168	11.4564	11.0432	4.14859	PTHR32133:SF83 - F-BOX ASSOCIATED UBIQUITINATION EFFECTOR FAMILY PROTEIN-RELATED (1 of 18)
Pp3c25_11760	0	0	0	0.223362	0	0	NA
Pp3c11_13690	0.0444902	0.0708954	0	0.0377546	0	0	PTHR11588//PTHR11588:SF103 - TUBULIN // SUBFAMILY NOT NAMED (1 of 2)
Pp3c17_13870	1.29898	0.72517	0.271237	3.0721	2.15995	0.979952	KOG1161 - Protein involved in vacuolar polyphosphate accumulation, contains SPX domain (1 of 4)
Pp3c25_5830	0	0	0	0.0237207	0.0420796	0	PTHR23244 - KELCH REPEAT DOMAIN (1 of 18)
Pp3c13_21450	13.6149	9.4929	18.2125	13.4164	12.969	5.27659	PTHR11695:SF449 - ALCOHOL DEHYDROGENASE-LIKE 6 (1 of 1)
Pp3c16_17480	35.3273	8.20974	64.4232	65.6015	70.2915	11.1021	NA
Pp3c1_24640	0	0	0	0.0510738	0	0	K04345 - protein kinase A (PKA) (1 of 2)
Pp3c7_950	7.9017	2.18107	14.6388	9.25091	9.26377	2.81858	KOG3188 - Uncharacterized conserved protein (1 of 2)
Pp3c20_5100	10.3349	4.84005	10.5825	12.9048	11.5021	3.93332	PTHR35309:SF2 - TOCOPHEROL CYCLASE, CHLOROPLASTIC (1 of 2)
Pp3c2_22000	8.35496	3.32024	7.57767	16.2474	7.16566	2.50657	PTHR31407:SF16 - PSBP DOMAIN-CONTAINING PROTEIN 7, CHLOROPLASTIC (1 of 1)
Pp3c13_14220	74.3165	36.83	92.3779	89.1999	69.7997	24.9988	K02148 - V-type H+-transporting ATPase subunit C (ATPeV1C, ATP6C) (1 of 2)
Pp3c10_23020	8.35665	2.16967	7.12937	11.1219	7.8786	1.85057	2.7.1.23//2.7.1.86 - NAD(+) kinase / DPN kinase (1 of 3)
Pp3c15_481	0.359236	0	0	0	0.278755	0	NA
Pp3c15_8103	3.7658	2.68142	1.88758	5.40107	4.91619	2.5448	PF08167 - rRNA processing/ribosome biogenesis (RIX1) (1 of 3)
Pp3c20_4230	0.988834	0.179163	1.24462	1.03044	1.19374	0.2059	PTHR31580:SF4 - FILAMENT-LIKE PLANT PROTEIN 4-RELATED (1 of 4)
Pp3c13_8760	4.10008	0.567085	4.88018	7.92217	4.10001	0.941115	PTHR36079:SF1 - PROTEIN LEAFY (1 of 4)
Pp3c17_5220	0.189893	0.0403916	0.107976	1.12132	0.0936463	0	NA
Pp3c11_9550	0	0	0	0	0.309786	0	NA
Pp3c26_13260	0.690479	0.835777	0.311837	2.08338	0.788928	0.0585357	K09286 - EREBP-like factor (EREBP) (1 of 16)
Pp3c19_9880	1.1742	0.322436	0.88221	2.85804	1.36897	0.452162	PTHR22884:SF299 - HISTONE-LYSINE N-METHYLTRANSFERASE SUVR5 (1 of 4)
Pp3c23_15080	12.4964	3.7874	15.1605	13.9217	9.68122	2.26742	PTHR12183:SF16 - PROTEIN ABERRANT POLLEN DEVELOPMENT 1-RELATED (1 of 2)
Pp3c13_23540	93.1434	32.4424	131.152	99.2592	91.4956	25.0219	K11252 - histone H2B (H2B) (1 of 9)
Pp3c18_17330	9.42942	3.60117	24.3077	14.0892	3.5079	1.32104	K08486 - syntaxin 1B/2/3 (STX1B_2_3) (1 of 11)
Pp3c13_4680	0	0	0	0.156779	0	0	NA
Pp3c3_31590	2.27414	1.99495	1.08815	4.73015	2.88092	0.963639	K00799 - glutathione S-transferase (GST, gst) (1 of 20)
Pp3c21_16810	3.30597	1.31639	2.8827	6.45836	3.68308	1.51822	PF00069//PF00954//PF01453 - Protein kinase domain (Pkinase) // S-locus glycoprotein domain (S_locus_glycop) // D-mannose binding lectin (B_lectin) (1 of 3)
Pp3c11_21520	0.359658	0.0438425	0.391183	0.500697	0.203499	0	NA
Pp3c19_1660	2.15852	0.596767	1.8461	4.51881	1.56509	0.457624	PTHR31476:SF4 - RNA RECOGNITION DOMAIN-CONTAINING PROTEIN WTF1 (1 of 6)
Pp3c11_6360	12.3238	6.4404	15.1018	16.4806	14.3056	5.77709	K03875 - F-box and leucine-rich repeat protein 1 (S-phase kinase-associated protein 2) (SKP2, FBXL1) (1 of 3)
Pp3c6_14360	7.05933	1.78105	4.58698	8.09719	5.2107	1.41245	PTHR21493:SF140 - PROTEIN F28H7.3 (1 of 2)
Pp3c10_18869	0.101991	0	0.709603	0.173115	0.308166	0.108057	NA
Pp3c22_9740	12.6235	6.2891	15.4894	17.4742	10.7924	3.82706	K08817 - cell cycle related kinase [EC:2.7.11.22] (CCRK) (1 of 1)
Pp3c8_1460	40.4638	21.3093	46.8066	25.8967	39.9038	6.04261	PTHR22835//PTHR22835:SF203 - ZINC FINGER FYVE DOMAIN CONTAINING PROTEIN // SUBFAMILY NOT NAMED (1 of 8)
Pp3c4_8250	0.280634	0	0.496657	0.0628295	0.230686	0.15587	K13347 - peroxisomal membrane protein 2 (PXMP2, PMP22) (1 of 4)
Pp3c5_23880	5.54309	1.91263	4.87296	9.27791	5.27337	1.26225	PTHR23248 - PHOSPHOLIPID SCRAMBLASE-RELATED (1 of 2)
Pp3c18_19690	0.0507234	0	0.0440491	0.0129093	0.0762206	0	PTHR31867:SF30 - EXPANSIN-A5 (1 of 29)
Pp3c2_1030	2.19836	0.532004	1.99259	5.53733	2.85521	0.588741	2.7.10.2 - Non-specific protein-tyrosine kinase / Cytoplasmic protein tyrosine kinase (1 of 46)
Pp3c24_11150	38.1689	16.4024	40.7219	44.4384	24.4026	9.63019	PTHR10774:SF50 - SYNAPTOTAGMIN-1-RELATED (1 of 4)
Pp3c24_9456	1.04052	0.23468	0.151225	1.56571	0.753667	0.0784773	NA
Pp3c20_5330	39.4821	29.9615	22.8351	54.5449	47.9012	24.1111	NA
Pp3c7_26040	3.11759	0.819351	2.75962	6.61507	4.10609	0.889419	PTHR24006:SF442 - PROTEIN GADR-4 (1 of 2)
Pp3c22_7390	289.715	396.221	220.94	313.275	440.532	263.675	PTHR15601 - STRESS ASSOCIATED ENDOPLASMIC RETICULUM PROTEIN SERP1/RAMP4 (1 of 2)
Pp3c16_840	2.11448	1.76433	3.9043	1.0583	1.09607	0.224153	K14611 - solute carrier family 23 (nucleobase transporter), member 1/2 (SLC23A1_2, SVCT1_2) (1 of 9)
Pp3c3_18710	4.18096e-30	0	0	0.0870676	0	0	1.13.11.12 - Linoleate 13S-lipoxygenase / Lipoxidase (1 of 7)
Pp3c6_14500	15.4812	11.8067	17.7957	16.1068	13.4391	7.72631	PTHR22604:SF132 - NAD(P)-BINDING ROSSMANN-FOLD SUPERFAMILY PROTEIN (1 of 1)
Pp3c18_14390	0.340254	0.11301	0.466442	0.0586649	0.19482	0	PF00069//PF08263//PF12799 - Protein kinase domain (Pkinase) // Leucine rich repeat N-terminal domain (LRRNT_2) // Leucine Rich repeats (2 copies) (LRR_4) (1 of 1)
Pp3c15_23380	4.23463	1.29911	5.49667	8.59928	4.41754	1.2099	K03004 - DNA-directed RNA polymerase I subunit RPA43 (RPA43) (1 of 1)
Pp3c13_4320	16.59	4.33482	36.866	21.6724	11.1476	2.34232	PTHR13609 - UBIQUITIN DOMAIN CONTAINING 1 PROTEIN-RELATED (1 of 3)
Pp3c14_24890	0.189339	0.0154105	0.0410822	0.369816	0	0.177815	2.7.11.1 - Non-specific serine/threonine protein kinase / Threonine-specific protein kinase (1 of 736)
Pp3c9_14170	7.50316	3.66083	6.55771	8.60099	12.8999	4.61685	PTHR31442:SF1 - MYB FAMILY TRANSCRIPTION FACTOR (1 of 4)
Pp3c10_4870	0.31469	0.0792924	0.683757	0.133444	0.18228	0.0233984	PF11937 - Protein of unknown function (DUF3455) (DUF3455) (1 of 6)
Pp3c2_34500	5.33123	0.559196	7.94994	11.3603	3.13426	2.0274	NA
Pp3c19_10090	10.675	1.58062	10.2817	16.6987	10.8881	2.32436	K03680 - translation initiation factor eIF-2B subunit delta (EIF2B4) (1 of 1)
Pp3c4_28048	0.359021	0	0.0782325	0	0	0	NA
Pp3c3_5070	6.47717	2.43108	4.92728	13.7625	6.51369	2.10669	PTHR10825//PTHR10825:SF4 - RING FINGER DOMAIN-CONTAINING, POLYCOMB GROUP COMPONENT // SUBFAMILY NOT NAMED (1 of 4)
Pp3c1_2400	0.876447	0.121617	1.53091	0.640093	0.345959	0.13244	NA
Pp3c7_26460	3.48073	1.70004	4.01591	6.17077	5.46453	1.4235	KOG0101 - Molecular chaperones HSP70/HSC70, HSP70 superfamily (1 of 1)
Pp3c7_6670	3.19803	1.04005	3.40125	8.00178	4.32765	1.26949	PTHR10159//PTHR10159:SF359 - DUAL SPECIFICITY PROTEIN PHOSPHATASE // SUBFAMILY NOT NAMED (1 of 4)
Pp3c10_9750	63.0675	73.8918	62.6951	88.0429	108.363	57.4951	K02183 - calmodulin (CALM) (1 of 7)
Pp3c17_14370	3.45789	0.536081	1.70796	5.02282	1.86826	0.573673	2.7.11.1 - Non-specific serine/threonine protein kinase / Threonine-specific protein kinase (1 of 736)
Pp3c15_810	0	0	0	0.0557461	0	0	PTHR11266:SF18 - 22 KDA PEROXISOMAL MEMBRANE PROTEIN (1 of 2)
Pp3c20_3450	6.12219	3.22807	7.42803	7.80906	5.86504	2.49462	1.1.3.41 - Alditol oxidase / Xylitol oxidase (1 of 2)
Pp3c9_3320	7.10849	3.58204	15.2613	7.92422	6.88107	1.83223	PTHR10050 - DOLICHYL-PHOSPHATE-MANNOSE--PROTEIN MANNOSYLTRANSFERASE (1 of 3)
Pp3c4_26270	1.01495	0.440386	0.982895	1.98738	0.778231	0.597764	PF07899 - Frigida-like protein (Frigida) (1 of 2)
Pp3c19_12410	0.0643114	0.0627626	0.0558706	0.381657	0.120973	0	K16470 - zinc finger protein DZIP1 (DZIP1) (1 of 1)
Pp3c7_6220	0	0.0503789	0	0	0.0387751	0	PTHR21648 - FLAGELLAR RADIAL SPOKE PROTEIN 3 (1 of 2)
Pp3c18_12950	1.95155	0.732966	1.83776	3.66652	1.41522	0.795768	PTHR10751 - GUANYLATE BINDING PROTEIN (1 of 7)
Pp3c2_29290	3.12495	0.390684	3.1485	3.8053	3.24111	0.619032	2.4.1.21 - Starch synthase / Starch (bacterial glycogen) synthase (1 of 14)
Pp3c19_23280	4.24797	1.5611	2.88049	4.00225	3.80824	1.53526	NA
Pp3c2_2860	24.8574	15.5493	35.8706	25.1486	21.5335	6.3737	PTHR22811:SF31 - RE49489P (1 of 2)
Pp3c22_9260	16.5315	11.7759	18.9237	21.1691	14.7584	4.41843	K00052 - 3-isopropylmalate dehydrogenase (leuB) (1 of 1)
Pp3c15_21840	0.572411	0.290622	1.18871	0.695233	0.160548	0.0242691	K11790 - denticleless (DTL, CDT2, DCAF2) (1 of 1)
Pp3c13_15790	185.899	229.081	188.359	142.232	173.728	145.887	NA
Pp3c5_17260	0	0.414021	0.148266	0	0	0	PF14223 - gag-polypeptide of LTR copia-type (UBN2) (1 of 27)
Pp3c17_5820	3.03774	1.23905	4.04856	2.34666	2.87472	0.234867	NA
Pp3c17_23590	21.8106	9.1448	10.7503	15.959	18.5906	13.0233	NA
Pp3c14_5260	3.63461	0.683942	4.17445	4.23318	2.60995	0.674963	K11270 - chromosome transmission fidelity protein 8 (CTF8) (1 of 1)
Pp3c1_26980	15.9414	7.19782	20.9663	21.6438	14.8909	4.09998	K02144 - V-type H+-transporting ATPase subunit H (ATPeV1H) (1 of 3)
Pp3c23_17980	1.08915	0.22426	0.132664	0.781231	0.757499	0.0226169	NA
Pp3c2_25350	2.63158	1.83886	2.06096	4.51248	5.09451	2.2023	PTHR24007//PTHR24007:SF6 - BRCA1-ASSOCIATED PROTEIN // SUBFAMILY NOT NAMED (1 of 3)
Pp3c22_8670	4.05667	1.9109	4.30442	6.5952	3.71915	2.88039	K16219 - protein N-terminal methyltransferase (METTL11, NTM1) (1 of 1)
Pp3c12_23280	0.236045	0	0.836732	2.73088	0.577885	0.64063	PF00560 - Leucine Rich Repeat (LRR_1) (1 of 89)
Pp3c13_21319	0.101638	0	0.441962	4.22659	0.230316	0	NA
Pp3c22_1440	1.30714	0.715479	1.2137	2.62646	1.48311	0.481001	2.4.1.168//2.4.2.39 - Xyloglucan 6-xylosyltransferase / Xyloglucan 6-alpha-D-xylosyltransferase (1 of 1)
Pp3c19_7820	0	0	0	0	0.311826	0	NA
Pp3s203_40	0.392711	0.157884	0.581694	0.8857	0.474139	0.0551029	PF00560 - Leucine Rich Repeat (LRR_1) (1 of 89)
Pp3c11_17860	27.4357	11.2013	28.6855	39.8104	25.2024	6.28201	PTHR30314:SF3 - MITOCHONDRIAL DIVISION PROTEIN FSZA (1 of 2)
Pp3c12_25250	3.70453	2.09184	4.10785	5.99389	4.35668	1.46686	K10717 - cytokinin trans-hydroxylase (CYP735A) (1 of 1)
Pp3c16_9937	0	0	0.0526669	0	0	0	NA
Pp3c22_14400	5.05321	1.56037	4.78402	11.4556	5.46154	1.52043	3.7.1.9 - 2-hydroxymuconate-6-semialdehyde hydrolase / 2-hydroxymuconate-semialdehyde hydrolase (1 of 1)
Pp3c12_18750	8.96047	2.46478	7.3661	12.8305	7.79813	2.2507	PTHR30238 - MEMBRANE BOUND PREDICTED REDOX MODULATOR (1 of 1)
Pp3c16_17820	0.699573	0.327743	0.996986	2.12001	1.21661	0.19592	PTHR13832//PTHR13832:SF266 - PROTEIN PHOSPHATASE 2C // SUBFAMILY NOT NAMED (1 of 1)
Pp3c1_32820	39.1744	19.4387	55.2863	40.6357	33.2543	13.9814	K08504 - blocked early in transport 1 (BET1) (1 of 2)
Pp3c24_960	33.8661	16.6104	54.8149	48.9178	23.6518	4.58105	K00297 - methylenetetrahydrofolate reductase (NADPH) (metF, MTHFR) (1 of 2)
Pp3c21_6790	2.85412	0.336821	2.08574	3.96862	1.74647	0.615996	PTHR20959:SF1 - TRANSPORT AND GOLGI ORGANIZATION PROTEIN 6 HOMOLOG (1 of 1)
Pp3c22_3520	8.32767	2.30487	6.03616	13.0007	7.3539	2.06825	PTHR10044:SF134 - BACULOVIRAL IAP REPEAT-CONTAINING PROTEIN 1 (1 of 1)
Pp3c23_13110	0	0	0.18092	0	0.0792094	0.329224	NA
Pp3c5_13360	0.629429	0.153406	0.684322	0.447003	0.317063	0.277844	NA
Pp3c3_8570	0.411036	0.0510158	1.00779	0.983425	0.181617	0.0768986	PTHR31509:SF3 - BYPASS1-RELATED PROTEIN-RELATED (1 of 8)
Pp3c25_14930	2.40635	1.91016	8.78873	7.52936	3.46173	1.12248	PTHR13778:SF7 - GALACTURONOSYLTRANSFERASE-LIKE 8-RELATED (1 of 5)
Pp3c4_22920	3.36549	2.19339	4.43805	4.17586	2.74435	0.209747	PF04885 - Stigma-specific protein, Stig1 (Stig1) (1 of 7)
Pp3c11_11079	0.138133	0	0	0.0586769	0	0.0731455	NA
Pp3c1_15400	48.9804	41.7258	76.5248	59.9674	65.6198	26.7142	K17278 - membrane-associated progesterone receptor component (PGRMC1_2) (1 of 4)
Pp3c9_3160	5.78634	2.53322	4.96423	6.28196	4.5685	1.29909	PF00160//PF14295 - Cyclophilin type peptidyl-prolyl cis-trans isomerase/CLD (Pro_isomerase) // PAN domain (PAN_4) (1 of 1)
Pp3c13_11410	10.2461	3.75966	9.46675	13.1497	8.0319	3.8758	PTHR10953//PTHR10953:SF164 - UBIQUITIN-ACTIVATING ENZYME E1 // SUBFAMILY NOT NAMED (1 of 2)
Pp3c23_8960	0.0819662	0.119936	0	0.243332	0.0667924	0.0868608	PTHR37406:SF1 - T4-TYPE LYSOZYME 1-RELATED (1 of 2)
Pp3c15_22110	5.4547e-05	5.6552e-05	6.18067e-05	1.2443e-09	1.43499	5.91233e-05	K12875 - apoptotic chromatin condensation inducer in the nucleus (ACIN1, ACINUS) (1 of 3)
Pp3c7_250	3.01556	0.837877	5.45546	12.5084	13.0335	0.816963	PTHR31439:SF2 - GB (1 of 13)
Pp3c24_15420	42.7352	26.7004	22.7769	7.53145	37.6351	6.66364	PTHR23076:SF72 - ATP-DEPENDENT ZINC METALLOPROTEASE FTSH 2, CHLOROPLASTIC-RELATED (1 of 3)
Pp3c15_21000	19.3109	12.737	8.29664	48.7495	18.8963	12.4958	NA
Pp3c4_3050	9.50576	6.711	10.9846	6.7129	9.65743	5.36352	NA
Pp3c14_21040	1.5763	0.330746	2.09035	4.15879	1.0883	0.59764	NA
Pp3c5_24130	1.3217	0.551002	1.10519	1.91123	1.31746	0.307624	PTHR10281:SF1 - VACUOLE MEMBRANE PROTEIN 1 (1 of 2)
Pp3c21_14830	3.04798	0.81151	5.90103	5.3429	1.85543	1.01924	K08597 - sentrin-specific protease 8 [EC:3.4.22.68] (SENP8, NEDP1, DEN1) (1 of 1)
Pp3c23_6720	0.744663	0.318099	1.4543	0.9711	0.674688	0.263066	PTHR34042:SF1 - OVATE FAMILY PROTEIN 17 (1 of 11)
Pp3c19_16740	6.98372	1.23447	11.4843	14.7618	10.8457	1.98137	NA
Pp3c23_490	40.7413	36.1394	38.7836	38.2561	34.8141	22.6389	PTHR10681//PTHR10681:SF91 - THIOREDOXIN PEROXIDASE // SUBFAMILY NOT NAMED (1 of 2)
Pp3c21_20720	0.572652	0.264824	0.345934	0.917492	0.703868	0.200636	PTHR32387:SF0 - NO VEIN-LIKE PROTEIN-RELATED (1 of 1)
Pp3c13_11820	6.07822	3.08477	6.71284	8.91855	4.55259	1.07998	PTHR27001:SF183 - PROTEIN LYK5 (1 of 10)
Pp3c20_2890	12.9435	5.9462	10.1684	57.1375	8.10537	5.36048	NA
Pp3c3_33830	0	0	0	0.342359	0	0	NA
Pp3c24_17560	7.41331	3.72689	11.6815	10.3845	13.5019	5.12805	K00327 - NADPH-ferrihemoprotein reductase (POR) (1 of 4)
Pp3c23_18560	8.58372	2.86424	7.97767	6.66139	5.62663	1.43825	K16280 - E3 ubiquitin-protein ligase RGLG [EC:6.3.2.19] (RGLG) (1 of 3)
Pp3c21_11890	2.30777	1.78805	1.92443	4.64674	3.75479	3.11782	PTHR10663:SF189 - SH3 DOMAIN-CONTAINING PROTEIN (1 of 12)
Pp3c2_35010	22.2706	4.72485	42.9968	22.1507	12.8961	4.94999	PTHR22572//PTHR22572:SF79 - SUGAR-1-PHOSPHATE GUANYL TRANSFERASE // SUBFAMILY NOT NAMED (1 of 4)
Pp3c20_4210	10.7785	4.43241	10.5624	17.9484	8.90812	2.80928	PTHR34449:SF1 - RHO TERMINATION FACTOR (1 of 2)
Pp3c5_20270	0.287914	0.0740065	0.23672	0.667344	0.261293	0.0481863	NA
Pp3c6_3190	0.123819	0	0.529308	8.00599	4.90382	0.161466	PTHR11514:SF28 - TRANSCRIPTION FACTOR TT8 (1 of 9)
Pp3c16_12680	5.25253	1.86495	6.99162	16.4399	12.6774	5.038	PTHR10209:SF155 - 2-OXOGLUTARATE (2OG) AND FE(II)-DEPENDENT OXYGENASE SUPERFAMILY PROTEIN-RELATED (1 of 28)
Pp3c12_19710	0	0	0.109094	0.0667832	0	0	PTHR10286:SF13 - INORGANIC PYROPHOSPHATASE-LIKE PROTEIN (1 of 6)
Pp3c5_16200	0.179259	0.231179	0.103199	0.075941	0.269202	0	K13066 - caffeic acid 3-O-methyltransferase (E2.1.1.68, COMT) (1 of 2)
Pp3c2_16610	6.39138	3.71696	7.69616	6.71113	9.93177	3.08482	PTHR27001:SF90 - PROTEIN KINASE FAMILY PROTEIN (1 of 2)
Pp3c2_7620	3.46458	1.14476	2.06832	6.98708	4.41037	1.33892	PF02743//PF07714 - Cache domain (Cache_1) // Protein tyrosine kinase (Pkinase_Tyr) (1 of 2)
Pp3c26_13310	0.407437	0.0345408	0.199404	1.22403	0.421725	0.0187485	PTHR24110:SF3 - CENTROSOMAL PROTEIN OF 78 KDA (1 of 2)
Pp3c14_21840	9.06654	2.40564	9.82187	19.2656	12.1055	3.05784	NA
Pp3c10_14096	8.39002	4.22585	7.13569	12.6151	5.70235	2.94771	K07393 - putative glutathione S-transferase (ECM4) (1 of 3)
Pp3c26_540	0.176561	0.103461	0.206759	0.274668	0.0927092	0.0374402	PTHR10909:SF11 - ACYL-COENZYME A OXIDASE-LIKE PROTEIN (1 of 2)
Pp3c15_7420	8.81332	2.74953	9.08801	11.9432	8.24535	2.09992	PTHR10067:SF2 - PHOSPHATIDYLSERINE DECARBOXYLASE PROENZYME 2 (1 of 1)
Pp3c23_17140	0.025908	0.0505881	0	0	0	0	NA
Pp3c8_19140	6.94398	3.45817	5.01676	8.50382	6.66749	1.80575	NA
Pp3c16_410	297.884	386.516	304.585	239.462	385.765	290.67	K02885 - large subunit ribosomal protein L19e (RP-L19e, RPL19) (1 of 8)
Pp3c19_13350	16.7517	7.67175	16.272	21.1546	12.623	4.31251	PTHR31311:SF4 - GLYCOSYLTRANSFERASE 3-RELATED (1 of 9)
Pp3c22_21200	0.0551704	0.163896	0.0741478	0.319598	0.187578	0.0292407	PTHR21461:SF0 - PROTEIN C01G5.9-RELATED (1 of 3)
Pp3c9_20710	0.104906	0	0	0	0	0	NA
Pp3c2_31241	2.43554	0.809355	2.64836	7.28328	1.67403	1.23144	NA
Pp3c2_21710	1.4541	0.897957	1.21052	5.88886	2.1589	0.848092	PTHR22870//PTHR22870:SF155 - REGULATOR OF CHROMOSOME CONDENSATION // SUBFAMILY NOT NAMED (1 of 3)
Pp3c6_11070	11.3983	7.29225	10.3465	22.3225	11.2815	5.03093	PTHR33873:SF1 - TRANSCRIPTION FACTOR VOZ1 (1 of 3)
Pp3c13_24470	46.0603	45.6826	48.9784	51.9501	57.0417	32.2595	K10251 - 17beta-estradiol 17-dehydrogenase / very-long-chain 3-oxoacyl-CoA reductase (HSD17B12, KAR, IFA38) (1 of 1)
Pp3s1177_10	0	0	3.73849	1.21315	0	0	NA
Pp3c11_22850	8.00461	2.39756	9.59565	7.16901	12.3986	2.27971	PTHR31439:SF2 - GB (1 of 13)
Pp3c3_13190	6.22491	2.5527	4.10464	1.42197	3.07988	1.05496	PTHR10811//PTHR10811:SF11 - FRINGE-RELATED // SUBFAMILY NOT NAMED (1 of 7)
Pp3c20_1240	0.647872	0.0727094	1.15272	2.44181	0.508886	0.0832484	KOG0502//KOG4412 - Integral membrane ankyrin-repeat protein Kidins220 (protein kinase D substrate) // 26S proteasome regulatory complex, subunit PSMD10 (1 of 3)
Pp3c16_2720	0.289001	0	0.325043	0.230803	0.22976	0.0180052	PTHR27001:SF44 - ADENINE NUCLEOTIDE ALPHA HYDROLASES-DOMAIN CONTAINING PROTEIN KINASE (1 of 7)
Pp3c14_9770	0.145882	0	0.443684	0.154629	0	0	2.7.13.3 - Histidine kinase / Protein kinase (histidine) (1 of 61)
Pp3c2_8410	119.376	85.3566	121.478	30.7334	102.505	14.9604	K08232 - monodehydroascorbate reductase (NADH) (E1.6.5.4) (1 of 4)
Pp3c24_14710	0.190921	0.404732	0.328439	0.176813	0.155206	0	NA
Pp3c17_7510	17.5944	6.39752	17.7844	19.7514	18.1502	4.78523	PTHR12677:SF5 - TVP38/TMEM64 FAMILY MEMBRANE PROTEIN YDJX (1 of 3)
Pp3c17_21210	0.0912834	0.442854	0.119943	0.389551	0.602437	0.28987	NA
Pp3c10_3010	10.6078	4.92961	13.257	17.9141	12.7459	3.17874	PF00059//PF07714 - Lectin C-type domain (Lectin_C) // Protein tyrosine kinase (Pkinase_Tyr) (1 of 2)
Pp3c22_5419	0.188842	0.245344	0.219128	0.0534589	0.238343	0	NA
Pp3c11_5497	0	0	0	0.258693	0	0	NA
Pp3c7_21970	1.84146	0.785715	3.1053	3.81623	1.76048	0.695209	PTHR24106:SF146 - RNI-LIKE SUPERFAMILY PROTEIN (1 of 1)
Pp3c15_210	8.22024	9.02479	11.1275	11.664	10.8464	8.31701	K01834 - 2,3-bisphosphoglycerate-dependent phosphoglycerate mutase (PGAM, gpmA) (1 of 4)
Pp3c4_4670	0.266856	0.100223	0.0534649	0.316623	0.0154051	0.0217635	PTHR24012:SF490 - UBP1-ASSOCIATED PROTEIN 2C (1 of 4)
Pp3c18_17490	7.87204	3.0589	8.28908	13.145	8.87545	1.55285	K17867 - diphthamide biosynthesis protein 4 (DPH4, DNAJC24) (1 of 1)
Pp3c5_4490	0	0	0	0.132828	0.29679	0	NA
Pp3c6_270	19.2594	6.0151	10.0731	41.8903	11.6211	3.6689	PTHR31385:SF1 - EXPRESSED PROTEIN-RELATED (1 of 10)
Pp3c17_24230	20.3287	19.8936	21.8938	12.059	14.7621	7.83828	PTHR20863:SF28 - ACYL CARRIER PROTEIN 4, CHLOROPLASTIC (1 of 3)
Pp3c12_1600	7.00939	3.75934	6.72377	13.0817	8.31048	4.94682	NA
Pp3c13_23290	1.61288	0	0.715122	3.4872	0.321136	0.300539	NA
Pp3c15_12515	0.000119464	0.000118471	0.000110915	0.000104615	8.96995e-05	0.000125906	K04079 - molecular chaperone HtpG (htpG, HSP90A) (1 of 7)
Pp3s1078_11	42.5338	135.28	68.0869	52.6144	31.0083	23.9749	NA
Pp3c5_12420	1.8406	0.469374	2.24547	1.22944	1.28828	0.146977	NA
Pp3c1_6959	0	0	0	0.0386555	0	0	NA
Pp3c13_12570	0	0	0	0.0547489	0	0.0228345	PTHR24067:SF41 - AKT-INTERACTING PROTEIN (1 of 1)
Pp3c1_16920	4.62478	2.06836	4.31777	5.84534	6.46965	2.03174	PTHR10593:SF20 - INDETERMINATE-DOMAIN 12 PROTEIN (1 of 4)
Pp3c2_1120	4.91303	1.24063	4.57529	12.4114	6.03447	1.48185	2.7.10.2 - Non-specific protein-tyrosine kinase / Cytoplasmic protein tyrosine kinase (1 of 46)
Pp3c17_20730	12.1187	8.21952	20.796	11.944	9.31575	3.18568	NA
Pp3c7_21340	3.53381	0.82794	3.37197	6.97721	3.66616	0.794975	K15728 - phosphatidate phosphatase LPIN (LPIN) (1 of 3)
Pp3c5_8620	0.102227	0	0.222267	0.130138	0	0	PTHR21500 - TUBULIN-SPECIFIC CHAPERONE A (1 of 4)
Pp3c6_26460	4.90911	3.88371	5.35566	7.17727	6.20618	1.52775	2.1.1.77 - Protein-L-isoaspartate(D-aspartate) O-methyltransferase / Protein L-isoaspartyl methyltransferase (1 of 8)
Pp3c14_3311	0.110153	0.348971	0.287463	0.81818	0.104098	0.262562	NA
Pp3c11_15300	1.46016	0.534064	1.83786	2.85625	2.58539	0.348694	PTHR24356//PTHR24356:SF182 - SERINE/THREONINE-PROTEIN KINASE // SUBFAMILY NOT NAMED (1 of 4)
Pp3c27_3380	4.64253	1.57764	4.08196	5.26479	3.43678	0.822602	K18423 - exportin-2 (importin alpha re-exporter) (CSE1, CAS, XPO2) (1 of 2)
Pp3c14_5450	8.8745	4.91666	8.26239	11.1841	9.52854	3.57003	PTHR33729:SF2 - METHYL-CPG-BINDING DOMAIN-CONTAINING PROTEIN 11 (1 of 6)
Pp3c16_2180	0.0634002	0.494207	0.165533	0.269225	0.0480162	0	PTHR19446:SF340 - REVERSE TRANSCRIPTASE-RELATED (1 of 11)
Pp3c5_19440	0.636574	0.155437	1.11884	2.70925	1.12175	0.13499	K10899 - ATP-dependent DNA helicase Q1 [EC:3.6.4.12] (RECQL) (1 of 1)
Pp3c6_6460	21.8524	9.07777	32.1566	24.1421	10.4252	4.08544	NA
Pp3c2_2960	0.180064	0.0959269	0.113665	0.859625	0.72429	0.0694237	PTHR14187//PTHR14187:SF5 - ALPHA KINASE/ELONGATION FACTOR 2 KINASE // SUBFAMILY NOT NAMED (1 of 12)
Pp3c22_9220	0.202808	0.197743	0.378562	0.129506	0.348765	0.214872	NA
Pp3c12_22590	0.0372686	0.0121274	0.140248	0.631652	0.21466	0.0263383	K09872 - aquaporin PIP (PIP) (1 of 9)
Pp3c3_5760	1.77744	0.357445	0.911681	2.66085	1.49297	0.354965	PF01535//PF13041 - PPR repeat (PPR) // PPR repeat family (PPR_2) (1 of 24)
Pp3c18_5280	1.30028	0.346294	0.720925	2.05285	0.473105	0.396858	PTHR32133:SF124 - F-BOX ONLY PROTEIN 13 (1 of 45)
Pp3c16_16340	13.6346	7.12223	13.921	19.3784	10.8601	4.39517	PTHR33510:SF6 - PROTEIN TIC 20-I, CHLOROPLASTIC (1 of 2)
Pp3c2_24150	15.1951	7.14067	17.5806	15.012	9.9894	3.06235	PF05684 - Protein of unknown function (DUF819) (DUF819) (1 of 2)
Pp3c4_1630	0.000265365	0	0.0853036	6.50954e-10	0.000207552	1.95068e-18	KOG4362 - Transcriptional regulator BRCA1 (1 of 2)
Pp3c15_17790	1.53219	1.3823	1.23141	1.52717	1.57963	0.0516249	KOG2462 - C2H2-type Zn-finger protein (1 of 1)
Pp3c8_20660	15.4667	8.95606	9.50507	7.48182	17.9637	7.50687	PF04720 - PDDEXK-like family of unknown function (PDDEXK_6) (1 of 21)
Pp3c11_2360	24.6004	13.7048	34.3965	32.5907	18.9575	6.00167	PTHR33449:SF1 - NUCLEOID-ASSOCIATED PROTEIN YBAB (1 of 3)
Pp3c16_6590	1.08033	0.409403	1.43584	2.22066	1.52233	0.277706	NA
Pp3c5_23269	2.09284	0.77542	2.02928	1.88242	1.23343	0.306089	NA
Pp3c13_14130	0.0496727	0	0.215983	0	0.0375112	0.105258	NA
Pp3c20_7850	42.5909	12.5047	48.5768	64.7016	43.5676	7.64552	PTHR11731:SF140 - PROTEIN DPF-5, ISOFORM A (1 of 1)
Pp3c5_5170	5.47259	2.03419	11.6726	6.63227	4.18736	0.682069	3.2.1.78 - Mannan endo-1,4-beta-mannosidase / Endo-1,4-mannanase (1 of 9)
Pp3c3_13630	1.99409	1.57474	2.5297	3.43198	1.34516	0.114061	PTHR33227:SF2 - F8L10.2 PROTEIN (1 of 1)
Pp3c1_23900	498.003	661.868	503.086	467.56	768.416	674.417	K03231 - elongation factor 1-alpha (EEF1A) (1 of 10)
Pp3c6_10000	18.2334	19.239	18.8526	20.8853	15.0564	8.2758	NA
Pp3c19_6700	16.3569	20.2541	18.6441	73.5027	67.5252	4.37511	NA
Pp3c13_7640	34.2932	13.4893	18.3752	59.083	26.2729	10.2605	K08967 - 1,2-dihydroxy-3-keto-5-methylthiopentene dioxygenase (mtnD, mtnZ, ADI1) (1 of 6)
Pp3c11_9953	0	0	0.244552	0	0	0	NA
Pp3c8_5760	7.21904	1.5978	4.32493	7.21557	6.31214	1.65888	PTHR13268 - BREAST CARCINOMA AMPLIFIED SEQUENCE 3 (1 of 4)
Pp3c20_21920	19.586	10.0047	32.8886	39.4078	17.1267	6.35049	K06891 - ATP-dependent Clp protease adaptor protein ClpS (clpS) (1 of 3)
Pp3c1_32990	0.138361	0	0	0.0938124	0.0416017	0	K01099 - phosphatidylinositol-bisphosphatase (E3.1.3.36) (1 of 3)
Pp3c5_19450	19.8926	9.95405	18.9411	20.2311	19.4106	6.83687	PTHR33162:SF3 - SEC-INDEPENDENT PROTEIN TRANSLOCASE PROTEIN TATB, CHLOROPLASTIC (1 of 3)
Pp3c6_19860	1.45944	0.619758	1.68626	1.38872	0.754989	0.33725	NA
Pp3c19_4510	14.8565	3.97463	14.7448	21.5306	12.9451	3.9565	PTHR24222:SF22 - ABC TRANSPORTER B FAMILY MEMBER 26, CHLOROPLASTIC (1 of 3)
Pp3c20_12590	0.375092	0.170388	0.383839	0.789434	0.391118	0.184978	PTHR18937//PTHR18937:SF207 - STRUCTURAL MAINTENANCE OF CHROMOSOMES SMC FAMILY MEMBER // SUBFAMILY NOT NAMED (1 of 11)
Pp3c4_21240	10.1658	2.42011	9.75807	16.6826	10.0124	1.39713	NA
Pp3c12_3160	0.59012	0.339824	0.929093	1.9061	1.00923	0.383172	PF14222 - Cell morphogenesis N-terminal (MOR2-PAG1_N) (1 of 3)
Pp3c19_14070	84.7182	47.8174	141.418	93.8697	84.0488	26.0787	K00855 - phosphoribulokinase (PRK, prkB) (1 of 2)
Pp3c11_25120	3.13025	1.22227	2.5471	2.81934	3.00464	1.01995	K10800 - single-strand selective monofunctional uracil DNA glycosylase (SMUG1) (1 of 2)
Pp3c12_11290	15.4167	6.08876	13.4904	20.0701	14.7622	5.38188	K09015 - Fe-S cluster assembly protein SufD (sufD) (1 of 1)
Pp3c24_6950	3.29392	1.62079	4.18514	3.83013	3.4377	1.2407	KOG4508 - Uncharacterized conserved protein (1 of 2)
Pp3c21_2250	3.11837	1.65309	3.94899	3.70661	4.81309	1.55108	NA
Pp3c3_14200	0	0	0.14675	0.0179002	0	0	K01761 - methionine-gamma-lyase (E4.4.1.11) (1 of 3)
Pp3c1_18920	0	0	0.214412	0	0	0	NA
Pp3c3_30410	5.51743	3.64817	6.56328	9.64369	6.39281	2.55625	K04505 - presenilin 1 (PSEN1, PS1) (1 of 1)
Pp3c18_21520	2.70748e-06	0.0792463	0.0338121	0.304536	0	2.44783e-06	PTHR19241:SF62 - PROTEIN SCARLET (1 of 1)
Pp3c2_37670	5.10882	4.60542	6.85548	7.9182	9.33704	2.40077	NA
Pp3c10_15170	13.8154	15.6946	11.8998	15.3281	19.0862	9.32861	PTHR13281:SF0 - TRANSMEMBRANE PROTEIN 70, MITOCHONDRIAL (1 of 1)
Pp3c2_35230	1.23158	0.469134	2.64793	1.3883	0.884742	0.417952	NA
Pp3c14_12030	8.1325	5.70182	12.5794	8.14001	12.1951	2.20477	PTHR31052:SF3 - COBRA-LIKE PROTEIN 7-RELATED (1 of 10)
Pp3c1_37270	0.000206491	0.000211661	0.000204053	0.000179326	0.00015934	0.000234972	K03033 - 26S proteasome regulatory subunit N3 (PSMD3, RPN3) (1 of 4)
Pp3c9_8750	30.5012	12.6518	36.8689	31.3442	23.4781	11.6282	NA
Pp3c7_5750	0.878032	0.135446	1.08247	2.54945	1.2742	0.236855	PTHR13164:SF3 - CALCYCLIN-BINDING PROTEIN (1 of 1)
Pp3c26_15160	0.147946	0.201887	0.572097	0.284805	0.241973	0.0876571	NA
Pp3c19_2580	17.4369	5.28479	13.5163	37.9749	13.6551	6.72685	PTHR12832 - TESTIS-SPECIFIC PROTEIN PBS13 T-COMPLEX 11 (1 of 2)
Pp3c3_34710	13.6743	7.04321	18.7162	18.4744	12.9419	3.41831	PTHR10072:SF46 - IRON-SULFUR CLUSTER ASSEMBLY 2 HOMOLOG, MITOCHONDRIAL (1 of 2)
Pp3c26_3770	2.46667	0.579324	3.1925	3.84692	1.87523	0.391893	NA
Pp3c13_6960	21.04	13.1335	28.9972	49.4837	23.0716	19.7265	NA
Pp3c18_9820	20.3192	6.71051	26.2477	37.7443	18.6122	3.90553	PTHR10809:SF46 - VESICLE-ASSOCIATED PROTEIN 4-2-RELATED (1 of 4)
Pp3c7_12140	0.787186	0.218413	0.970575	0.992238	0.721448	0.278773	K14951 - cation-transporting ATPase 13A3/4/5 (ATP13A3_4_5) (1 of 2)
Pp3c22_9100	19.1096	17.4494	27.9301	17.4756	17.2356	7.92096	PF00085//PF10961 - Thioredoxin (Thioredoxin) // Protein of unknown function (DUF2763) (DUF2763) (1 of 1)
Pp3c26_10520	6.87126	7.27453	6.6521	11.8387	11.9687	6.32826	PTHR10693:SF20 - AT27578P (1 of 2)
Pp3c22_9910	5.44814	2.13484	2.6014	6.95127	5.92464	1.9739	PTHR23092:SF19 - NUCLEOTIDYLTRANSFERASE (1 of 3)
Pp3c2_18020	0.694463	0.292904	1.47949	0.147044	0.378714	0	PTHR31052:SF3 - COBRA-LIKE PROTEIN 7-RELATED (1 of 10)
Pp3c8_8380	23.7607	18.9443	34.3204	29.7473	19.1402	14.4502	PTHR33021:SF55 - BLUE COPPER PROTEIN (1 of 5)
Pp3c15_22710	2.94894	1.24492	6.46652	7.6918	3.91744	0.839502	PTHR13244 - ZINC FINGER MYND DOMAIN CONTAINING PROTEIN 10 (1 of 2)
Pp3c2_27180	7.31567	3.97105	6.14517	69.5878	15.5974	9.9209	PF07014 - Hs1pro-1 protein C-terminus (Hs1pro-1_C) (1 of 6)
Pp3c12_3110	0.0336559	0.13137	0	0.217918	0.05066	0	NA
Pp3c16_6730	52.1271	29.3349	66.5594	64.2417	36.0132	15.108	2.3.2.2//2.6.1.2//2.6.1.4//2.6.1.44 - Gamma-glutamyltransferase / Glutamyl transpeptidase // Alanine transaminase / Glutamic--pyruvic transaminase // Glycine transaminase / Glycine aminotransferase // Alanine--glyoxylate transaminase / Alanine--glyoxylate aminotransferase (1 of 3)
Pp3c14_26400	12.7237	3.29652	11.13	19.973	11.414	3.46917	PTHR23303 - CARBOXYPEPTIDASE REGULATORY REGION-CONTAINING (1 of 1)
Pp3c2_10630	5.57268	4.93528	4.29119	9.2798	6.63041	6.83469	K08331 - autophagy-related protein 13 (ATG13) (1 of 3)
Pp3c25_2200	0.224827	0	0	0	0	0	NA
Pp3c27_4440	0.703212	0.999422	0.700447	2.14774	1.47592	0.93348	1.14.13.21 - Flavonoid 3-monooxygenase / Flavonoid 3-hydroxylase (1 of 19)
Pp3c2_10280	8.72719	3.955	11.267	12.4553	8.38408	2.18862	K07904 - Ras-related protein Rab-11A (RAB11A) (1 of 11)
Pp3c2_20120	15.0078	3.40003	11.3503	29.3425	12.2801	4.58007	PTHR11908:SF82 - PROTEIN F55B11.1 (1 of 1)
Pp3c19_14680	1.03807	0.459044	0.658216	2.08754	0.0719405	0	NA
Pp3c19_12629	0.328527	0.0641211	0.199794	0.222817	0.173054	0.104463	NA
Pp3c3_36180	41.1052	39.0236	48.703	47.2579	66.9707	30.2431	PF00059//PF08263//PF13855 - Lectin C-type domain (Lectin_C) // Leucine rich repeat N-terminal domain (LRRNT_2) // Leucine rich repeat (LRR_8) (1 of 1)
Pp3c16_16660	1.27604	0.216569	1.84791	3.4864	1.06802	0.160897	K06632 - wee1-like protein kinase (WEE1) (1 of 1)
Pp3c19_6228	0.0365917	0	0.0637537	0.0930862	0.0551839	0	NA
Pp3c2_2820	0.851985	0.227919	1.39079	0.549853	0.448234	0.0430229	PTHR36029:SF1 - PROTEIN TPLATE (1 of 3)
Pp3c5_18620	0	0	0.117018	0	0	0	NA
Pp3c1_27630	0.246397	0.412547	0.0977174	1.56558	0.0703815	0.18661	PTHR31190:SF27 - ETHYLENE-RESPONSIVE TRANSCRIPTION FACTOR CRF1-RELATED (1 of 7)
Pp3c15_14720	161.388	129.929	177.212	140.269	185.035	97.9139	4.1.2.13 - Fructose-bisphosphate aldolase / Fructose-1,6-bisphosphate triosephosphate-lyase (1 of 11)
Pp3c10_19330	0.447968	0.0686271	0.753733	1.94187	0.776009	0.0915726	2.4.1.34 - 1,3-beta-glucan synthase / UDP-glucose-1,3-beta-D-glucan glucosyltransferase (1 of 20)
Pp3c2_30270	10.1027	2.03219	4.57395	11.8539	5.97327	1.51694	PTHR30560:SF3 - TRIGGER FACTOR-LIKE PROTEIN TIG (1 of 2)
Pp3c21_8670	47.7122	57.0871	37.2232	57.1372	50.3078	19.1902	K02434 - aspartyl-tRNA(Asn)/glutamyl-tRNA(Gln) amidotransferase subunit B (gatB, PET112) (1 of 1)
Pp3c5_6570	0	0	0	0.308857	0	0	NA
Pp3c12_9621	0	0	0	0.275473	0	0	NA
Pp3c17_18440	16.1185	9.97812	11.9662	19.8142	24.4218	12.1925	KOG3942 - MIF4G domain-containing protein (1 of 1)
Pp3c10_21201	0.139445	0	0	0	0	0	NA
Pp3c26_5080	0.427852	0	0	0.291069	0.300669	0.362361	NA
Pp3c10_8720	1.58538	0.366687	1.48767	3.65682	1.40045	0.802241	PF14817 - HAUS augmin-like complex subunit 5 (HAUS5) (1 of 4)
Pp3c9_14890	2.55167	1.09156	1.53739	5.58255	7.07212	1.52419	NA
Pp3c8_7380	12.6833	6.1589	9.8557	13.9165	10.7456	4.83826	K14066 - geranyl diphosphate synthase (GPS) (1 of 2)
Pp3c24_18510	0.932037	0.802554	1.74186	3.90473	1.46781	0.815028	PTHR32133:SF111 - F-BOX ONLY PROTEIN 6 (1 of 35)
Pp3c19_2560	0.312768	0.036665	0.206275	0.402572	0.196866	0.0795978	PTHR12832 - TESTIS-SPECIFIC PROTEIN PBS13 T-COMPLEX 11 (1 of 2)
Pp3c2_1380	24.1527	9.44838	19.3348	23.9651	17.5222	6.0114	PTHR11926 - GLUCOSYL/GLUCURONOSYL TRANSFERASES (1 of 24)
Pp3c11_1180	19.2156	21.2177	41.3609	9.07137	43.2182	7.25765	PTHR10334:SF204 - ALLERGEN V5/TPX-1-RELATED FAMILY PROTEIN-RELATED (1 of 3)
Pp3c15_23370	19.7017	4.94348	148.574	42.9817	27.6082	3.24139	K07213 - copper chaperone (ATOX1, ATX1, copZ) (1 of 5)
Pp3c5_5180	0	0.120275	0	0.42192	0.187984	0	PTHR33021:SF14 - EARLY NODULIN-LIKE PROTEIN 5-RELATED (1 of 4)
Pp3c27_5410	0.934234	0.677258	0.918736	3.60993	0.357671	0.30891	PTHR10025 - TETRAHYDROFOLATE DEHYDROGENASE/CYCLOHYDROLASE FAMILY MEMBER (1 of 7)
Pp3c16_9750	0	0	0	7.86933	5.33996	0	PTHR23076//PTHR23076:SF73 - METALLOPROTEASE M41 FTSH // SUBFAMILY NOT NAMED (1 of 5)
Pp3c27_8820	2.64988	1.69499	1.10391	2.8995	2.14685	2.31103	PF06985 - Heterokaryon incompatibility protein (HET) (HET) (1 of 25)
Pp3c14_3780	19.8613	13.3871	18.2142	21.3582	25.6773	11.5849	K05954 - protein farnesyltransferase subunit beta (FNTB) (1 of 1)
Pp3c11_15990	5.82022	0.85973	4.38937	8.73939	7.6257	1.28198	PTHR10026//PTHR10026:SF75 - CYCLIN // SUBFAMILY NOT NAMED (1 of 7)
Pp3c23_10600	0.250934	0	0.422778	0.525075	0.188119	0.0156092	K18270 - Rab3 GTPase-activating protein catalytic subunit (RAB3GAP1) (1 of 5)
Pp3c24_13110	1.84944	2.04455	16.6973	2.10567	0.710699	0.1058	K10775 - phenylalanine ammonia-lyase (E4.3.1.24) (1 of 12)
Pp3c7_22760	4.06212	0.798557	3.80918	4.53223	4.02285	0.750741	K03667 - ATP-dependent HslUV protease ATP-binding subunit HslU (hslU) (1 of 1)
Pp3c7_1640	4.8516	2.27896	4.43574	8.57362	5.21305	3.48144	NA
Pp3c4_29870	23.5262	21.3835	61.5963	13.2137	18.0872	3.00538	NA
Pp3c23_20240	2.16434	0.759991	2.60268	2.1444	2.6933	0.854988	PTHR12526:SF327 - DIGALACTOSYLDIACYLGLYCEROL SYNTHASE 1, CHLOROPLASTIC (1 of 1)
Pp3c5_14880	3.01186	1.21291	1.95863	6.9457	2.83026	0.560275	K03002 - DNA-directed RNA polymerase I subunit RPA2 (RPA2, POLR1B) (1 of 1)
Pp3c10_12270	5.4387	1.19433	5.20564	7.36714	3.69041	1.18901	PTHR33650:SF1 - CEMA-LIKE PROTON EXTRUSION PROTEIN-LIKE PROTEIN (1 of 2)
Pp3c20_14153	3.2179	0.860969	2.55943	4.61592	3.9166	0.880021	KOG0311 - Predicted E3 ubiquitin ligase (1 of 3)
Pp3c7_7470	85.7241	50.0103	58.9049	133.287	96.2573	48.1721	K08064 - nuclear transcription factor Y, alpha (NFYA) (1 of 1)
Pp3c18_13100	15.7402	6.62336	27.8532	17.5565	19.2309	5.06646	PF09366 - Protein of unknown function (DUF1997) (DUF1997) (1 of 7)
Pp3c7_24190	2.82081	0.784806	2.65043	6.36597	3.94789	0.546496	PTHR24361:SF276 - PROTEIN KINASE (1 of 2)
Pp3c27_7820	7.31371	1.59618	8.70594	6.51295	7.7366	1.48764	K02958 - small subunit ribosomal protein S15e (RP-S15e, RPS15) (1 of 5)
Pp3c21_4900	1.15697	1.1897	0.992693	2.46691	1.98866	0.505231	K05759 - profilin (PFN) (1 of 4)
Pp3c16_16480	0	0	1.0716	0	0	0	PF06472 - ABC transporter transmembrane region 2 (ABC_membrane_2) (1 of 4)
Pp3c4_3600	0.19011	0.0463423	0.0413226	0.161309	0	0	K01183 - chitinase (E3.2.1.14) (1 of 9)
Pp3c21_6410	8.57402	2.61554	10.9371	12.2552	7.0829	2.07538	PTHR10655:SF17 - PROTEIN ATH-1 (1 of 1)
Pp3c15_23530	30.5068	11.285	25.0627	52.1471	23.9563	6.0384	K01874 - methionyl-tRNA synthetase (MARS, metG) (1 of 3)
Pp3c10_16390	18.1729	10.4602	27.3788	37.2812	26.4838	6.57945	NA
Pp3c14_25270	77.4111	54.2934	78.1397	94.1509	99.6485	94.2038	PF02517 - CAAX protease self-immunity (Abi) (1 of 9)
Pp3c18_11341	0.213949	0	0	0.0910728	0.408831	0	NA
Pp3c15_19370	3.0437	1.57597	5.5779	3.40661	2.50324	0.795078	K04460 - serine/threonine-protein phosphatase 5 (PPP5C) (1 of 4)
Pp3c8_17060	4.57145	2.09191	3.1011	7.91952	4.75275	1.63003	3.2.1.152 - Mannosylglycoprotein endo-beta-mannosidase / Endo-beta-mannosidase (1 of 2)
Pp3c16_8560	13.8476	5.58902	11.5454	24.5096	10.6448	4.99473	K12862 - pleiotropic regulator 1 (PLRG1, PRL1, PRP46) (1 of 1)
Pp3c26_8420	3.7902	2.63096	1.27065	1.29055	3.52671	0.847049	PTHR32153:SF2 - F-BOX/LRR-REPEAT PROTEIN 25-RELATED (1 of 1)
Pp3c7_12760	1.77482	0.687649	1.10595	1.37775	2.2233	0.392784	NA
Pp3c27_3902	0.0597993	0.0583957	0.0173049	0.118205	0.0149594	0.0211334	NA
Pp3c26_2450	51.6799	20.901	62.0347	97.7543	65.4547	7.88832	PTHR22814:SF105 - HEAVY METAL TRANSPORT/DETOXIFICATION DOMAIN-CONTAINING PROTEIN (1 of 59)
Pp3c23_6370	53.8441	27.7162	92.6327	48.4455	41.7678	9.28892	NA
Pp3c7_4230	2.41589e-05	0	0	0	1.24722	0.341333	NA
Pp3c18_16070	27.9252	15.7879	29.6521	40.7796	24.1842	10.3773	K15918 - D-glycerate 3-kinase (GLYK) (1 of 1)
Pp3c18_4330	13.3967	6.30626	19.5213	14.0521	9.27764	3.05943	NA
Pp3c24_12510	7.08633	2.1595	8.09083	12.9023	8.00156	3.14871	K19025 - AP-5 complex subunit zeta-1 (AP5Z1, SPG48) (1 of 2)
Pp3c14_16960	1.41542	0.637821	4.41325	3.54765	2.00943	0	K17428 - large subunit ribosomal protein L47 (MRPL47, NCM1) (1 of 2)
Pp3c11_4640	55.9929	14.7746	36.6571	87.7294	48.7891	19.1083	PTHR24349:SF93 - CALCIUM-DEPENDENT PROTEIN KINASE 14 (1 of 2)
Pp3c3_37060	0.394744	0.0701243	0	0.647904	0	0	PTHR21530:SF0 - TRAB DOMAIN-CONTAINING PROTEIN (1 of 2)
Pp3c7_3000	58.2492	45.5637	56.5854	76.9719	72.3728	34.786	K12876 - RNA-binding protein 8A (RBM8A, Y14) (1 of 2)
Pp3c5_21800	4.6823	0.866021	3.46139	6.80347	3.35446	0.940014	PTHR11384:SF3 - INNER MEMBRANE ABC TRANSPORTER ATP-BINDING PROTEIN YDDA-RELATED (1 of 2)
Pp3c11_8700	6.37428	8.4274	2.15015	9.40558	7.96342	7.00093	NA
Pp3c3_9110	3.55522	0.852126	3.53264	6.68073	2.54356	0.921555	PTHR12553:SF7 - METALLO-BETA-LACTAMASE DOMAIN-CONTAINING PROTEIN (1 of 1)
Pp3c2_16230	0	0	9.96741e-113	0	0	0	NA
Pp3c20_481	184.427	511.947	133.776	114.774	285.671	583.408	NA
Pp3c2_34310	7.40758	6.88805	16.1192	6.06241	7.59091	1.22008	PF00569//PF13920 - Zinc finger, ZZ type (ZZ) // Zinc finger, C3HC4 type (RING finger) (zf-C3HC4_3) (1 of 4)
Pp3c2_7000	15.3297	9.8842	32.767	6.22387	19.0806	3.33611	NA
Pp3c14_20590	15.6154	12.2055	11.9976	23.6986	25.462	5.60197	K00594 - xylitol oxidase (xyoA) (1 of 1)
Pp3c7_8920	0.106318	0.207669	0.892128	0.465818	0.664614	0.0563617	2.2.1.7 - 1-deoxy-D-xylulose-5-phosphate synthase / DXP-synthase (1 of 4)
Pp3c14_8980	1.08111	0.586596	1.25097	1.33478	0.786712	0.0727682	PTHR11453 - ANION EXCHANGE PROTEIN (1 of 3)
Pp3c13_2420	6.11832	4.21443	10.6667	29.277	3.93791	2.38439	K13448 - calcium-binding protein CML (CML) (1 of 20)
Pp3c1_20430	5.21376	2.61312	12.4141	1.47931	3.72117	0.644543	K12493 - ADP-ribosylation factor GTPase-activating protein 2/3 (ARFGAP2_3) (1 of 2)
Pp3c2_11650	2.48737	1.32752	3.65978	5.75959	1.52365	0.188201	PTHR11655:SF16 - 60S RIBOSOMAL PROTEIN L9 (1 of 1)
Pp3c17_18730	14.3095	5.9883	9.59709	2.88385	6.19119	2.4307	PTHR19241//PTHR19241:SF286 - ATP-BINDING CASSETTE TRANSPORTER // SUBFAMILY NOT NAMED (1 of 1)
Pp3c11_19710	4.61603	1.49887	4.15259	4.66053	2.25118	0.435743	PTHR12354 - INTERFERON-RELATED DEVELOPMENTAL REGULATOR (1 of 3)
Pp3c2_23190	5.47777	1.01555	4.43486	10.15	4.43518	1.56645	K18667 - activating signal cointegrator complex subunit 2 (ASCC2) (1 of 1)
Pp3c2_32750	0.91729	0.397015	1.36527	2.44251	0.717227	0.0973156	PTHR11728:SF13 - GLYCEROL-3-PHOSPHATE DEHYDROGENASE [NAD(+)] 2, CHLOROPLASTIC (1 of 2)
Pp3c7_7530	4.04756	0.956239	4.20289	12.5301	4.53534	1.09129	PTHR23076:SF44 - ATP-DEPENDENT ZINC METALLOPROTEASE FTSH 12, CHLOROPLASTIC (1 of 1)
Pp3c2_4660	5.42165	2.83681	6.00828	8.65035	5.69915	1.3858	K12878 - THO complex subunit 1 (THOC1) (1 of 1)
Pp3c2_29390	0.099052	0	0.215039	0.272792	0.0558088	0.0620872	PTHR10098:SF113 - PROTEIN Y22D7AL.9 (1 of 4)
Pp3c4_17220	6.84475	2.17646	8.44937	7.95799	9.44742	2.36786	NA
Pp3c14_20850	0.0888023	0	0.0518882	0.0751191	0	0	PF08879 - WRC (WRC) (1 of 19)
Pp3c1_41820	0.143126	0	0.0248629	0.0727865	0.172174	0	4.2.3.19 - Ent-kaurene synthase / Ent-kaurene synthetase B (1 of 12)
Pp3c16_16760	30.8098	13.9259	33.0922	25.7686	32.0163	10.5504	PTHR12906 - PROTEIN C20ORF24 RAB5-INTERACTING PROTEIN (1 of 2)
Pp3c11_21360	38.1629	17.6697	26.5002	67.9419	43.1922	20.1948	PTHR12632 - TRANSCRIPTION FACTOR NF-Y ALPHA-RELATED (1 of 2)
Pp3c15_19050	0	0	0.0211707	0	0	0	K05909 - laccase (E1.10.3.2) (1 of 4)
Pp3c26_8040	7.92269	5.76689	7.28741	8.06141	10.8356	2.53216	NA
Pp3c24_4980	242.908	195.581	252.179	240.428	200.787	92.9621	PTHR10438:SF270 - THIOREDOXIN X, CHLOROPLASTIC (1 of 2)
Pp3c17_7350	1.96956	2.05037	0.551843	5.43264	0.883525	0.456524	NA
Pp3c4_140	2.78449	0.883983	2.75509	6.85527	3.9133	1.05919	K04730 - interleukin-1 receptor-associated kinase 1 (IRAK1) (1 of 25)
Pp3c4_13304	0.259247	0	0.113236	0.220932	1.39372	0.137117	NA
Pp3c18_11070	3.86169	0.962045	2.54807	5.15162	3.82287	0.845962	K03021 - DNA-directed RNA polymerase III subunit RPC2 (RPC2, POLR3B) (1 of 1)
Pp3c27_2250	28.4252	14.3166	42.7942	27.7457	24.9386	7.56966	K11826 - AP-2 complex subunit mu-1 (AP2M1) (1 of 1)
Pp3c6_9870	4.82284	3.01444	6.40337	3.90146	4.15767	1.21078	KOG2325 - Predicted transporter/transmembrane protein (1 of 6)
Pp3c5_22130	0	0	0	0.432913	0	0	NA
Pp3c2_9200	8.4859	4.20943	6.45856	13.0647	9.06438	4.10795	K14411 - RNA-binding protein Musashi (MSI) (1 of 5)
Pp3c18_17380	73.2417	38.4422	83.9368	61.4395	49.1274	22.3888	K02738 - 20S proteasome subunit beta 1 (PSMB6) (1 of 1)
Pp3c18_22050	4.04587	3.0205	5.29353	5.10097	4.60971	2.03559	1.14.13.92 - Phenylacetone monooxygenase / PAMO (1 of 2)
Pp3c17_2626	8.867	6.00041	6.98237	8.76876	10.6979	6.98943	NA
Pp3c8_25410	1.12247	0.42512	0.83864	1.53284	1.60461	0.342947	1.3.1.88 - tRNA-dihydrouridine(16/17) synthase (NAD(P)(+)) / tRNA-dihydrouridine synthase 1 (1 of 3)
Pp3s1097_10	543.507	1307.77	484.121	62.9398	370.852	1394.68	NA
Pp3c17_4020	0.0755752	0	0.0327897	0.234666	0.0283138	0	PTHR24423//PTHR24423:SF524 - TWO-COMPONENT SENSOR HISTIDINE KINASE // SUBFAMILY NOT NAMED (1 of 5)
Pp3c20_23380	12.6524	6.18476	8.43626	15.6629	16.9144	6.23833	2.7.7.1 - Nicotinamide-nucleotide adenylyltransferase / NMNAT (1 of 4)
Pp3c10_10690	0.223307	0.362441	0.194469	0.0632578	0.169516	0.078822	NA
Pp3c22_13920	126.633	99.8545	87.1724	99.3647	102.462	52.8805	PTHR11615//PTHR11615:SF159 - NITRATE, FROMATE, IRON DEHYDROGENASE // SUBFAMILY NOT NAMED (1 of 7)
Pp3c7_4170	3.00435	1.48525	3.69918	5.5672	4.88088	1.33384	K19347 - SUN domain-containing protein 1/2 (SUN1_2) (1 of 2)
Pp3c14_24560	18.6048	5.69832	7.71063	22.6126	18.3033	4.52789	KOG4308 - LRR-containing protein (1 of 3)
Pp3c17_20710	0	0	0	0.167623	0	0.0473265	PTHR10795:SF157 - MEMBRANE-BOUND TRANSCRIPTION FACTOR PEPTIDASE, SITE 1 (1 of 7)
Pp3c12_22990	3.40939	1.91488	2.97113	12.0542	8.41216	1.98831	2.7.11.1 - Non-specific serine/threonine protein kinase / Threonine-specific protein kinase (1 of 736)
Pp3c22_6890	9.49869	6.30886	9.9105	14.7704	12.2529	6.05823	NA
Pp3c1_35880	6.74107	1.82943	3.2274	10.8051	7.29579	2.62355	K12854 - pre-mRNA-splicing helicase BRR2 (SNRNP200, BRR2) (1 of 1)
Pp3c19_5720	17.6218	8.98656	14.2481	24.9409	13.4138	4.98017	PTHR22594:SF20 - LYSINE--TRNA LIGASE (1 of 1)
Pp3c24_11640	3.31797	1.1052	2.43271	5.97807	4.28091	0.929884	K12855 - pre-mRNA-processing factor 6 (PRPF6, PRP6) (1 of 2)
Pp3c6_8660	0.0690964	0	0.2369	0	0.0777418	0.0366286	PTHR11514:SF29 - BASIC HELIX-LOOP-HELIX (BHLH) DNA-BINDING SUPERFAMILY PROTEIN-RELATED (1 of 2)
Pp3c2_25380	4.15985	2.88675	3.47968	7.18733	7.95165	3.11165	NA
Pp3c9_14080	27.1237	7.86557	14.2863	55.1502	39.3057	8.69798	PTHR31194//PTHR31194:SF1 - SHN SHINE , DNA BINDING / TRANSCRIPTION FACTOR // SUBFAMILY NOT NAMED (1 of 10)
Pp3c15_24790	4.78798	3.46708	6.87523	4.63458	7.93088	3.44978	PTHR32467:SF5 - AP2-LIKE ETHYLENE-RESPONSIVE TRANSCRIPTION FACTOR AIL1 (1 of 3)
Pp3c2_2929	0.0427072	0	0.129777	0.0361827	0.0160303	0	NA
Pp3c26_7240	8.00345	4.82081	8.53482	12.9889	9.12462	3.17885	PTHR14155//PTHR14155:SF186 - RING FINGER DOMAIN-CONTAINING // SUBFAMILY NOT NAMED (1 of 2)
Pp3c27_8050	0.266975	0.0823537	0.415127	0.258712	0.105343	0.0179914	PTHR16223:SF9 - TRANSCRIPTION FACTOR BHLH139-RELATED (1 of 5)
Pp3c16_1460	16.1747	6.57428	6.93486	15.7825	9.21438	5.73728	4.1.1.19 - Arginine decarboxylase / L-arginine carboxy-lyase (1 of 4)
Pp3c13_6210	2.99649	0.758194	2.60821	4.61127	2.98192	0.486823	PF00270//PF08148 - DEAD/DEAH box helicase (DEAD) // DSHCT (NUC185) domain (DSHCT) (1 of 1)
Pp3c6_13660	7.54935	4.97155	7.67476	13.8559	13.528	6.44859	PF00642 - Zinc finger C-x8-C-x5-C-x3-H type (and similar) (zf-CCCH) (1 of 43)
Pp3c2_13880	52.0207	36.534	35.1212	70.2757	46.3975	28.2114	PF07002//PF13920 - Copine (Copine) // Zinc finger, C3HC4 type (RING finger) (zf-C3HC4_3) (1 of 1)
Pp3c18_5120	31.7569	11.3671	21.0253	29.219	33.6246	11.149	PTHR23257//PTHR23257:SF471 - SERINE-THREONINE PROTEIN KINASE // SUBFAMILY NOT NAMED (1 of 1)
Pp3c12_9480	1.80332	0.497177	1.77963	1.46564	0.817638	0.277552	1.1.3.9 - Galactose oxidase / Beta-galactose oxidase (1 of 36)
Pp3c16_7780	0.894995	0.549074	1.16456	2.10432	1.35367	0.295971	PTHR10774//PTHR10774:SF82 - EXTENDED SYNAPTOTAGMIN-RELATED // SUBFAMILY NOT NAMED (1 of 3)
Pp3c7_10880	24.141	11.4473	28.6811	31.3457	19.552	5.55896	KOG4206 - Spliceosomal protein snRNP-U1A/U2B (1 of 1)
Pp3c9_10810	4.40999	1.64814	3.72663	5.7211	4.05091	1.423	PTHR19317:SF1 - PRA1 FAMILY PROTEIN 2 (1 of 1)
Pp3c20_15610	5.61396	0.833361	7.60215	5.45169	4.20082	0.991536	K07904 - Ras-related protein Rab-11A (RAB11A) (1 of 11)
Pp3c15_11070	180.679	61.6344	544.837	305.57	85.2345	25.8161	PTHR21649//PTHR21649:SF15 - CHLOROPHYLL A/B BINDING PROTEIN // SUBFAMILY NOT NAMED (1 of 2)
Pp3c9_14380	0.371904	0.723669	0.891603	0.632782	0.42514	0.787313	NA
Pp3c15_13960	2.8179	1.20156	3.0513	3.41162	5.31704	2.11212	PTHR31442:SF1 - MYB FAMILY TRANSCRIPTION FACTOR (1 of 4)
Pp3c1_2010	39.8384	49.0153	29.5882	40.6596	55.8799	50.3855	PTHR13523 - COILED-COIL-HELIX-COILED-COIL-HELIX DOMAIN CONTAINING 2/NUR77 (1 of 3)
Pp3c25_6480	1.5947	0.581949	1.82456	2.99423	1.56648	0.250486	PTHR10774//PTHR10774:SF82 - EXTENDED SYNAPTOTAGMIN-RELATED // SUBFAMILY NOT NAMED (1 of 3)
Pp3c5_7600	21.7074	9.7503	20.1753	35.3671	16.6206	5.12374	NA
Pp3c4_6530	0.281306	0	0.408744	0.43877	0.21271	0.0702043	NA
Pp3c24_6340	4.53589	2.39975	5.03705	6.78868	5.3588	1.70334	PTHR31521:SF2 - EXPRESSED PROTEIN (1 of 4)
Pp3c12_4690	2.28629	0.16026	1.79196	2.80662	1.09586	0.160008	PF01535//PF13041//PF13812 - PPR repeat (PPR) // PPR repeat family (PPR_2) // Pentatricopeptide repeat domain (PPR_3) (1 of 19)
Pp3c24_9310	0.339595	0.0453229	0.318953	0.240581	0.350733	0.19698	K03245 - translation initiation factor 3 subunit J (EIF3J) (1 of 5)
Pp3c4_10030	15.7041	11.7385	18.4521	22.9573	19.966	8.77685	KOG3316 - Transport protein particle (TRAPP) complex subunit (1 of 1)
Pp3c23_14640	10.7894	6.31641	9.8523	10.5376	12.9932	4.70499	K11968 - ariadne-1 (ARIH1) (1 of 6)
Pp3c6_490	2.79063	0.355352	3.71507	11.4417	1.93127	0.643974	2.4.1.207//3.2.1.151 - Xyloglucan:xyloglucosyl transferase / Xyloglucan endotransglycosylase // Xyloglucan-specific endo-beta-1,4-glucanase / Xyloglucanendohydrolase (1 of 4)
Pp3c21_11220	1.90891	1.06154	1.94725	3.9066	2.42774	0.555548	PF07714//PF08263 - Protein tyrosine kinase (Pkinase_Tyr) // Leucine rich repeat N-terminal domain (LRRNT_2) (1 of 10)
Pp3c20_21790	9.31825	3.15703	8.6074	10.7133	4.99408	1.07429	KOG4837 - Uncharacterized conserved protein (1 of 1)
Pp3c16_18000	0.0277517	0	0	0	0	0	NA
Pp3c20_1506	0	2.00566	0.44865	0	0	0	NA
Pp3c27_4140	3.83246	2.40516	2.68449	8.93417	4.04038	1.74107	PTHR13309 - NUCLEAR FRAGILE X MENTAL RETARDATION PROTEIN INTERACTING PROTEIN 1 (1 of 1)
Pp3c20_8890	0.111178	0	0.0724215	0	0	0	NA
Pp3c20_11540	6.64559	2.41503	1.88082	5.03028	3.46865	1.72663	PTHR32170:SF0 - PROTEIN T28B8.3, ISOFORM A-RELATED (1 of 1)
Pp3c23_7860	18.4149	10.2772	16.5936	22.6761	19.6953	7.15512	PF04398 - Protein of unknown function, DUF538 (DUF538) (1 of 10)
Pp3c6_8480	1.36005	0.841138	2.15774	0.616641	1.01916	0.138984	PF12138 - Spherulation-specific family 4 (Spherulin4) (1 of 2)
Pp3c22_8580	0.139196	0	0.0604725	0.147528	0.0261959	0	NA
Pp3c10_10670	8.57497	2.85166	4.69186	9.68821	5.81262	1.9363	PTHR23180:SF200 - ARF-GAP DOMAIN AND FG REPEAT-CONTAINING PROTEIN 1 (1 of 5)
Pp3c26_10957	1.45901	0.991435	3.18916	2.11495	2.81086	0.308651	NA
Pp3c9_22160	1.89543	0.313092	2.48847	14.018	1.46633	0.430692	PF13771//PF13831 - PHD-like zinc-binding domain (zf-HC5HC2H) // PHD-finger (PHD_2) (1 of 1)
Pp3c22_21400	2.4698	1.46311	3.46082	3.48185	2.62027	0.96808	PF16711 - Actin-binding domain of plant-specific actin-binding protein (SCAB-ABD) (1 of 4)
Pp3c5_2860	0.938868	0.791654	1.59702	2.14879	0.796339	0.49154	PTHR22950:SF305 - TRANSMEMBRANE AMINO ACID TRANSPORTER FAMILY PROTEIN (1 of 2)
Pp3c5_10240	33.7519	14.9476	42.5849	28.5824	27.789	7.81402	K07877 - Ras-related protein Rab-2A (RAB2A) (1 of 5)
Pp3c16_15552	0.22232	0	0.128797	0.125684	0.0279076	0	NA
Pp3c6_16240	4.17729	1.72924	4.99737	7.58376	4.29503	1.52584	K03846 - alpha-1,2-mannosyltransferase (ALG9) (1 of 1)
Pp3c5_9120	3.935	0.950011	2.37085	5.24074	3.94947	1.13172	PTHR24423//PTHR24423:SF524 - TWO-COMPONENT SENSOR HISTIDINE KINASE // SUBFAMILY NOT NAMED (1 of 5)
Pp3c5_1480	1170.33	1332.07	2041.29	360.113	777.92	300.894	NA
Pp3c10_6080	5.78489	1.54216	9.05361	6.88008	5.37436	1.15956	PF01429 - Methyl-CpG binding domain (MBD) (1 of 10)
Pp3c19_19700	2.60303	1.1082	3.53393	1.25784	2.64048	0.0353806	PTHR10044:SF107 - BOI-RELATED E3 UBIQUITIN-PROTEIN LIGASE 3-RELATED (1 of 1)
Pp3c19_21970	72.4414	47.6209	71.801	48.725	45.6628	20.9381	NA
Pp3c15_100	1.03328	1.05061	2.58773	2.03705	2.26503	0.287728	PTHR31081:SF2 - UREIDE PERMEASE 1-RELATED (1 of 2)
Pp3c12_18170	2.81	0.555157	2.15661	5.13592	2.38165	1.09861	PTHR13677:SF0 - PROTEIN F53H1.3, ISOFORM A (1 of 2)
Pp3c14_8260	24.4748	20.2047	36.5507	27.2693	23.4381	10.1897	PTHR11117//PTHR11117:SF9 - SUCCINYL-COA SYNTHETASE-RELATED // SUBFAMILY NOT NAMED (1 of 2)
Pp3c14_10320	8.36132	7.61897	9.06459	15.6131	10.8414	15.4873	PF00643 - B-box zinc finger (zf-B_box) (1 of 27)
Pp3c24_9790	0	0	0.0428573	0	0.43234	0	PTHR11831//PTHR11831:SF13 - 30S 40S RIBOSOMAL PROTEIN // SUBFAMILY NOT NAMED (1 of 7)
Pp3c23_21610	0.153874	0.100014	0.624526	0	0.0387452	0	PTHR28661:SF1 - SJOEGREN SYNDROME NUCLEAR AUTOANTIGEN 1 (1 of 3)
Pp3c1_19000	0.15496	0	0.494164	0	0	0	NA
Pp3c5_22500	6.16315	5.61479	12.615	5.26402	3.52642	0.548147	NA
Pp3c11_22260	6.4149	4.62978	4.68666	11.04	8.27985	5.47832	PTHR33312:SF2 - MEMBRANE-ASSOCIATED KINASE REGULATOR 3-RELATED (1 of 2)
Pp3c2_30250	20.3774	10.0518	16.7409	38.646	17.4408	7.41488	1.2.1.41 - Glutamate-5-semialdehyde dehydrogenase / Glutamyl-gamma-semialdehyde dehydrogenase (1 of 1)
Pp3c13_10510	0.224345	0.160188	1.16784	0.533269	0.536214	0.109807	NA
Pp3c20_129	16.7941	60.1784	14.84	15.4726	29.8195	57.4909	NA
Pp3c1_950	1.24696	0.750247	2.36992	1.3298	1.74688	0.195337	PTHR31874:SF1 - CCT MOTIF FAMILY PROTEIN-RELATED (1 of 12)
Pp3c2_24180	14.4036	9.24019	14.9713	15.7868	15.264	7.83458	PTHR21666//PTHR21666:SF196 - PEPTIDASE-RELATED // SUBFAMILY NOT NAMED (1 of 2)
Pp3c15_10670	0.589503	0.215929	5.41045	1.64754	1.11588	0.203147	PTHR23503:SF37 - PLASTIDIC GLUCOSE TRANSPORTER 2-RELATED (1 of 2)
[truncated: 22,598 more rows]
