# Supplementary material for: Transcriptome Analysis of ppdnmt2 and Identification of Superoxide Dismutase as a Novel Interactor of DNMT2 in the Moss Physcomitrella patens
Source: Front Plant Sci. 2020 Aug 5;11:1185. doi: 10.3389/fpls.2020.01185 (PMC7419982; doi:10.3389/fpls.2020.01185)
Supplement: Supplementary file 4 [file Table_3.xls]

## Sheet: Up_ Regulated Genes
Table S3: Differentially expressed Upregulated regulated genes having P-value <=0.05. FPKM WT: FPKM* of the isoform in wild type; FPKM mutant: FPKM* of the isoform in ppdnmt2#8; log2(fold_change): The (base 2) log of the fold change y/x. log2(FPKMc/FPKMb); P_value: The uncorrected p-value of the test statistic; Q-value: The FDR-adjusted p-value of the test statistic; Annotation: based on annotati…
Gene Name	Chromosome	Gene Start (bp)	Gene End (bp)	FPKM WT	FPKM Mutant	log2(fold_change)	P_value	Q_value	Regulation	Annotation	Protein Names	Molecular Function	Biological_Process	Cellular_Component
Pp3c19_1060,Pp3c19_1061,Pp3c19_1062	Chr19	442989	443887	0.838622	1495.15	10.8	0.0003	0.0183141	UP	NA	Predicted protein	NA	NA	NA
Pp3c27_2390	Chr27	1324995	1330205	0.064537	8.5012	7.0414	0.0002	0.0135761	UP	1.16.1.7 - Ferric-chelate reductase (NADH) / NADH:Fe(3+)-EDTA reductase (1 of 7)	FAD-binding FR-type domain-containing protein	GO:0016491~oxidoreductase activity	GO:0055114~oxidation-reduction process	GO:0005886~plasma membrane;GO:0016021~integral component of membrane
Pp3c17_14510	Chr17	10009274	10010442	0.751923	46.1041	5.93817	5e-05	0.00427042	UP	PTHR11404:SF24 - SUPEROXIDE DISMUTASE [FE] 2, CHLOROPLASTIC (1 of 1)	Predicted protein	GO:0004784~superoxide dismutase activity;GO:0046872~metal ion binding	NA	NA
Pp3c17_14500	Chr17	10006165	10009073	0.342975	14.4615	5.39797	5e-05	0.00427042	UP	K04569 - copper chaperone for superoxide dismutase (CCS) (1 of 3)	Sod_Cu domain-containing protein	GO:0005507~copper ion binding;GO:0016532~superoxide dismutase copper chaperone activity	GO:0019430~removal of superoxide radicals	GO:0005634~nucleus;GO:0005737~cytoplasm
Pp3c10_4440	Chr10	3164558	3166165	0.0553196	2.15443	5.28337	0.02405	0.28355	UP	NA	Predicted protein	NA	NA	NA
Pp3c3_14510	Chr03	10331649	10333360	0.249297	5.91185	4.56767	0.00025	0.0162429	UP	4.1.1.39 - Ribulose-bisphosphate carboxylase / RuBP carboxylase (1 of 33)	Ribulose bisphosphate carboxylase small chain (EC 4.1.1.39)	GO:0004497~monooxygenase activity;GO:0016984~ribulose-bisphosphate carboxylase activity	GO:0009853~photorespiration;GO:0015977~carbon fixation;GO:0015979~photosynthesis	GO:0009536~plastid
Pp3c23_21120	Chr23	13976047	13977111	0.357595	8.09775	4.50112	0.0004	0.0224593	UP	NA	Predicted protein	NA	NA	NA
Pp3c2_2730	Chr02	1807950	1809230	0.0898363	1.69819	4.24055	0.01365	0.208148	UP	NA	Uncharacterized protein	NA	NA	GO:0016021~integral component of membrane
Pp3c8_12710,Pp3c8_12720	Chr08	8229043	8231891	0.888659	16.1087	4.18007	5e-05	0.00427042	UP	NA	Uncharacterized protein	NA	NA	NA
Pp3c21_16630	Chr21	10520330	10521375	0.170912	2.99733	4.13236	0.0089	0.164541	UP	2.7.1.107 - Diacylglycerol kinase (ATP) / Diglyceride kinase (1 of 16)	Predicted protein	NA	NA	NA
Pp3c26_640	Chr26	268364	270804	0.405731	5.90853	3.8642	0.00135	0.0504296	UP	NA	Uncharacterized protein	NA	NA	NA
Pp3c4_17970	Chr04	12338275	12341132	1.35705	19.2635	3.82733	0.03895	0.36723	UP	KOG4488 - Small EDRK-rich protein H4F5 (1 of 1)	4F5 domain-containing protein	NA	NA	NA
Pp3c12_25380	Chr12	16650252	16654604	0.0902588	1.26213	3.80565	0.0006	0.0292633	UP	1.3.1.78 - Arogenate dehydrogenase (NADP(+)) / TyrAAT2 (1 of 4)	Prephenate/arogenate dehydrogenase domain-containing protein	GO:0004665~prephenate dehydrogenase (NADP+) activity;GO:0008977~prephenate dehydrogenase activity	GO:0006571~tyrosine biosynthetic process	NA
Pp3c2_30370	Chr02	20244787	20247194	1.71159	23.5321	3.78122	5e-05	0.00427042	UP	NA	Uncharacterized protein	NA	NA	NA
Pp3c15_4000	Chr15	2524356	2527842	0.112824	1.54199	3.77265	0.001	0.0415342	UP	PTHR11902:SF8 - ENOLASE 1, CHLOROPLASTIC (1 of 2)	Uncharacterized protein	GO:0000287~magnesium ion binding;GO:0004634~phosphopyruvate hydratase activity	GO:0006096~glycolytic process	GO:0000015~phosphopyruvate hydratase complex
Pp3c7_13340	Chr07	9122337	9126885	0.269808	3.54308	3.715	5e-05	0.00427042	UP	K02575 - MFS transporter, NNP family, nitrate/nitrite transporter (NRT, narK, nrtP, nasA) (1 of 9)	Predicted protein	NA	GO:0055085~transmembrane transport	GO:0016021~integral component of membrane
Pp3c7_22220	Chr07	15211197	15213404	0.0804389	1.04662	3.70169	0.0022	0.0699692	UP	PF07911 - Protein of unknown function (DUF1677) (DUF1677) (1 of 4)	Uncharacterized protein	NA	NA	NA
Pp3c22_5530	Chr22	3147727	3151201	0.156447	1.99856	3.67522	5e-05	0.00427042	UP	K03320 - ammonium transporter, Amt family (amt, AMT, MEP) (1 of 12)	Ammonium transporter	GO:0008519~ammonium transmembrane transporter activity	GO:0019740~nitrogen utilization	GO:0005887~integral component of plasma membrane
Pp3c6_6610	Chr06	3947889	3949339	1.50231	17.0698	3.5062	5e-05	0.00427042	UP	PTHR21495:SF39 - DIRIGENT PROTEIN 16-RELATED (1 of 8)	Dirigent protein	NA	NA	GO:0048046~apoplast
Pp3c24_13230	Chr24	8909832	8910916	0.0987006	1.11973	3.50395	0.03055	0.319957	UP	K11253 - histone H3 (H3) (1 of 17)	Histone domain-containing protein	GO:0003677~DNA binding;GO:0046982~protein heterodimerization activity	NA	GO:0000786~nucleosome;GO:0005634~nucleus
Pp3c2_29570	Chr02	19795689	19798574	0.373042	4.22793	3.50254	5e-05	0.00427042	UP	K00847 - fructokinase (E2.7.1.4, scrK) (1 of 8)	PfkB domain-containing protein	GO:0016773~phosphotransferase activity, alcohol group as acceptor;GO:0019200~carbohydrate kinase activity	GO:0006000~fructose metabolic process	NA
Pp3c23_1420	Chr23	832211	833405	0.466655	5.19877	3.47774	0.00025	0.0162429	UP	PF07883 - Cupin domain (Cupin_2) (1 of 38)	Germin-like protein	GO:0030145~manganese ion binding;GO:0045735~nutrient reservoir activity	NA	GO:0005618~cell wall;GO:0048046~apoplast
Pp3c19_21220	Chr19	14087218	14090089	1.14299	12.5905	3.46145	5e-05	0.00427042	UP	PTHR22778//PTHR22778:SF22 - OVARIAN CANCER GENE-2 PROTEIN-RELATED // SUBFAMILY NOT NAMED (1 of 2)	FSH1 domain-containing protein	NA	NA	GO:0005634~nucleus;GO:0005737~cytoplasm
Pp3c2_32410	Chr02	21428397	21431730	0.224528	2.31394	3.36538	5e-05	0.00427042	UP	K10775 - phenylalanine ammonia-lyase (E4.3.1.24) (1 of 12)	Phenylalanine ammonia-lyase (EC 4.3.1.24)	GO:0016841~ammonia-lyase activity;GO:0045548~phenylalanine ammonia-lyase activity	GO:0006559~L-phenylalanine catabolic process;GO:0009800~cinnamic acid biosynthetic process	GO:0005737~cytoplasm
Pp3c6_6560	Chr06	3921670	3923595	1.57919	16.2194	3.36046	5e-05	0.00427042	UP	PTHR21495:SF39 - DIRIGENT PROTEIN 16-RELATED (1 of 8)	Dirigent protein	NA	NA	GO:0048046~apoplast
Pp3c8_24650	Chr08	17187626	17189704	0.204509	2.07231	3.34101	0.0001	0.00780773	UP	NA	Predicted protein	NA	GO:0032875~regulation of DNA endoreduplication;GO:0045786~negative regulation of cell cycle;GO:0045839~negative regulation of mitotic nuclear division	GO:0005634~nucleus
Pp3c17_13150	Chr17	9261932	9266097	0.179961	1.77249	3.30002	0.0002	0.0135761	UP	NA	Uncharacterized protein	NA	NA	NA
Pp3c24_10340	Chr24	7150221	7152282	0.4212	4.14716	3.29955	0.0013	0.0493729	UP	KOG1530 - Rhodanese-related sulfurtransferase (1 of 16)	Rhodanese domain-containing protein	NA	NA	NA
Pp3c23_1430	Chr23	833916	834982	0.662116	6.30766	3.25195	0.0001	0.00780773	UP	PF07883 - Cupin domain (Cupin_2) (1 of 38)	Germin-like protein	GO:0030145~manganese ion binding;GO:0045735~nutrient reservoir activity	NA	GO:0005618~cell wall;GO:0048046~apoplast
Pp3c9_21650	Chr09	14668059	14669030	0.579047	5.35299	3.20859	0.00025	0.0162429	UP	NA	Predicted protein	NA	NA	NA
Pp3c19_10460	Chr19	6548889	6550201	0.659978	6.06774	3.20067	5e-05	0.00427042	UP	PTHR24078//PTHR24078:SF216 - DNAJ HOMOLOG SUBFAMILY C MEMBER // SUBFAMILY NOT NAMED (1 of 3)	Predicted protein	NA	NA	NA
Pp3c11_20,Pp3c11_30,Pp3c11_50	Chr11	2663	10980	0.262155	2.34046	3.1583	5e-05	0.00427042	UP	PTHR14493:SF50 - SBP (S-RIBONUCLEASE BINDING PROTEIN) FAMILY PROTEIN (1 of 33)	Predicted protein	NA	NA	NA
Pp3c14_12940	Chr14	8316413	8319257	0.480139	4.17769	3.12118	5e-05	0.00427042	UP	1.1.3.9 - Galactose oxidase / Beta-galactose oxidase (1 of 36)	Predicted protein	NA	NA	NA
Pp3c24_13110	Chr24	8857653	8862678	0.298116	2.576	3.11119	0.00015	0.0110927	UP	K10775 - phenylalanine ammonia-lyase (E4.3.1.24) (1 of 12)	Phenylalanine ammonia-lyase (EC 4.3.1.24)	GO:0016841~ammonia-lyase activity;GO:0045548~phenylalanine ammonia-lyase activity	GO:0006559~L-phenylalanine catabolic process;GO:0009800~cinnamic acid biosynthetic process	GO:0005737~cytoplasm
Pp3c11_12220	Chr11	7883109	7884729	0.45662	3.9136	3.09943	0.00055	0.0275636	UP	PTHR12612 - NUCLEAR TRANSPORT FACTOR 2 (1 of 4)	Predicted protein	NA	GO:0006913~nucleocytoplasmic transport	GO:0044613~nuclear pore central transport channel
Pp3c2_35740	Chr02	24200139	24203599	0.346308	2.96178	3.09634	0.0002	0.0135761	UP	2.5.1.54 - 3-deoxy-7-phosphoheptulonate synthase / Phospho-2-oxo-3-deoxyheptonate aldolase (1 of 7)	Phospho-2-dehydro-3-deoxyheptonate aldolase (EC 2.5.1.54)	GO:0003849~3-deoxy-7-phosphoheptulonate synthase activity	GO:0009073~aromatic amino acid family biosynthetic process;GO:0009423~chorismate biosynthetic process	GO:0009507~chloroplast
Pp3c2_8570	Chr02	5919948	5921101	0.893434	7.58016	3.0848	0.00015	0.0110927	UP	NA	Uncharacterized protein	NA	NA	NA
Pp3c7_24260	Chr07	16335841	16337827	1.13644	9.38666	3.04609	5e-05	0.00427042	UP	2.7.11.18 - [Myosin light-chain] kinase / Smooth-muscle-myosin-light-chain kinase (1 of 3)	Predicted protein	NA	NA	GO:0016021~integral component of membrane
Pp3c18_8540	Chr18	6007162	6011478	0.428464	3.48172	3.02256	5e-05	0.00427042	UP	K03549 - KUP system potassium uptake protein (kup) (1 of 15)	Potassium transporter	GO:0015079~potassium ion transmembrane transporter activity	GO:0006813~potassium ion transport	GO:0016020~membrane;GO:0016021~integral component of membrane
Pp3c13_20171	Chr13	14207184	14212353	0.293671	2.34669	2.99836	0.00255	0.0777045	UP	PTHR10639 - CLATHRIN LIGHT CHAIN (1 of 6)	Clathrin light chain	GO:0005198~structural molecule activity	GO:0006886~intracellular protein transport;GO:0016192~vesicle-mediated transport	GO:0030130~clathrin coat of trans-Golgi network vesicle;GO:0030132~clathrin coat of coated pit
Pp3c22_15350	Chr22	9988648	9992313	0.728604	5.75245	2.98097	5e-05	0.00427042	UP	6.2.1.12 - 4-coumarate--CoA ligase / 4-coumaryl-CoA synthetase (1 of 6)	4-coumarate:coenzyme A ligase 3 (EC 6.2.1.12)	GO:0016207~4-coumarate-CoA ligase activity	NA	NA
Pp3c22_9060	Chr22	5639787	5643137	0.281752	2.21849	2.97708	0.00065	0.0308742	UP	K02575 - MFS transporter, NNP family, nitrate/nitrite transporter (NRT, narK, nrtP, nasA) (1 of 9)	Nitrate/nitrite transporter	GO:0015112~nitrate transmembrane transporter activity;GO:0015113~nitrite transmembrane transporter activity	GO:0015706~nitrate transport;GO:0042128~nitrate assimilation;GO:0071249~cellular response to nitrate	GO:0005886~plasma membrane;GO:0009705~plant-type vacuole membrane;GO:0016021~integral component of membrane
Pp3c26_11940	Chr26	7481431	7484147	1.69683	13.1816	2.95761	5e-05	0.00427042	UP	PTHR32077:SF7 - FASCICLIN-LIKE ARABINOGALACTAN PROTEIN 11 (1 of 5)	Predicted protein	NA	NA	GO:0016021~integral component of membrane
Pp3c15_10680	Chr15	7020778	7022360	6.6449	51.4905	2.95399	5e-05	0.00427042	UP	K07243 - high-affinity iron transporter (FTR, efeU) (1 of 3)	Ferric iron permease FTR1-like protein	GO:0015093~ferrous iron transmembrane transporter activity	GO:0034755~iron ion transmembrane transport	GO:0005886~plasma membrane;GO:0033573~high-affinity iron permease complex
Pp3c4_13140,Pp3c4_13150	Chr04	9218234	9220570	0.676233	5.20394	2.94401	0.00045	0.024292	UP	PTHR31374:SF7 - AUXIN INDUCED LIKE-PROTEIN (1 of 2)	Predicted protein	NA	NA	NA
Pp3c6_23170	Chr06	14982335	14988858	0.30568	2.30218	2.91291	0.00045	0.024292	UP	PTHR27000:SF97 - LEUCINE-RICH RECEPTOR-LIKE PROTEIN KINASE (1 of 3)	Predicted protein (Fragment)	GO:0004672~protein kinase activity;GO:0005524~ATP binding	NA	GO:0016021~integral component of membrane
Pp3c22_11130	Chr22	7065663	7068374	0.375141	2.81409	2.90716	5e-05	0.00427042	UP	1.10.3.1 - Catechol oxidase / Tyrosinase (1 of 11)	Predicted protein	GO:0004097~catechol oxidase activity;GO:0046872~metal ion binding	NA	NA
Pp3c13_9000	Chr13	6037461	6040463	0.972837	7.26113	2.89992	5e-05	0.00427042	UP	K10775 - phenylalanine ammonia-lyase (E4.3.1.24) (1 of 12)	Phenylalanine ammonia-lyase (EC 4.3.1.24)	GO:0016841~ammonia-lyase activity;GO:0045548~phenylalanine ammonia-lyase activity	GO:0006559~L-phenylalanine catabolic process;GO:0009800~cinnamic acid biosynthetic process	GO:0005737~cytoplasm
Pp3c23_6900	Chr23	4690209	4693536	0.217617	1.59862	2.87696	0.00015	0.0110927	UP	K13051 - beta-aspartyl-peptidase (threonine type) [EC:3.4.19.5] (iaaA, ASRGL1) (1 of 3)	Uncharacterized protein	GO:0004067~asparaginase activity;GO:0008798~beta-aspartyl-peptidase activity	GO:0016540~protein autoprocessing	GO:0005737~cytoplasm
Pp3c2_32400	Chr02	21424057	21427458	0.194218	1.3993	2.84896	5e-05	0.00427042	UP	K00660 - chalcone synthase (CHS) (1 of 19)	Predicted protein	GO:0016747~transferase activity, transferring acyl groups other than amino-acyl groups	GO:0009058~biosynthetic process	NA
Pp3c7_12870	Chr07	8724647	8726078	0.302756	2.11382	2.80362	0.0004	0.0224593	UP	PTHR31867:SF30 - EXPANSIN-A5 (1 of 29)	Expansin	NA	GO:0009664~plant-type cell wall organization	GO:0005576~extracellular region;GO:0005618~cell wall;GO:0016020~membrane
Pp3c27_4780	Chr27	2754888	2756310	2.82931	19.4555	2.78165	5e-05	0.00427042	UP	K14686 - solute carrier family 31 (copper transporter), member 1 (SLC31A1, CTR1) (1 of 2)	Ctr family transporter	GO:0005375~copper ion transmembrane transporter activity	GO:0006878~cellular copper ion homeostasis	GO:0005623~cell;GO:0005886~plasma membrane;GO:0016021~integral component of membrane
Pp3c14_6460	Chr14	4441430	4444272	0.47271	3.23478	2.77464	5e-05	0.00427042	UP	K01711 - GDPmannose 4,6-dehydratase (gmd, GMDS) (1 of 4)	Predicted protein	GO:0008446~GDP-mannose 4,6-dehydratase activity	GO:0019673~GDP-mannose metabolic process;GO:0042351~'de novo' GDP-L-fucose biosynthetic process	GO:0005737~cytoplasm
Pp3c1_2420	Chr01	1812494	1815523	3.62292	24.7654	2.7731	5e-05	0.00427042	UP	2.4.1.207 - Xyloglucan:xyloglucosyl transferase / Xyloglucan endotransglycosylase (1 of 35)	Xyloglucan endotransglucosylase/hydrolase (EC 2.4.1.207)	GO:0004553~hydrolase activity, hydrolyzing O-glycosyl compounds;GO:0016762~xyloglucan:xyloglucosyl transferase activity	GO:0006073~cellular glucan metabolic process;GO:0071555~cell wall organization	GO:0005618~cell wall;GO:0048046~apoplast
Pp3c12_19810	Chr12	12748208	12748931	0.437329	2.88561	2.72209	0.00525	0.120136	UP	NA	Uncharacterized protein	NA	NA	NA
Pp3c26_5590	Chr26	2885830	2888220	2.24203	14.5925	2.70235	5e-05	0.00427042	UP	PTHR32382:SF0 - FASCICLIN-LIKE ARABINOGALACTAN PROTEIN 4 (1 of 3)	Predicted protein	NA	NA	GO:0016021~integral component of membrane
Pp3c11_22890	Chr11	15065690	15069746	3.02256	19.57	2.6948	5e-05	0.00427042	UP	NA	Predicted protein	NA	NA	NA
Pp3c22_10130	Chr22	6377208	6382884	1.50493	9.74351	2.69474	5e-05	0.00427042	UP	K05605 - 3-hydroxyisobutyryl-CoA hydrolase (HIBCH) (1 of 4)	Predicted protein	GO:0003860~3-hydroxyisobutyryl-CoA hydrolase activity	NA	NA
Pp3c4_16840	Chr04	11637946	11640587	2.14372	13.7971	2.68617	5e-05	0.00427042	UP	PTHR32382:SF0 - FASCICLIN-LIKE ARABINOGALACTAN PROTEIN 4 (1 of 3)	FAS1 domain-containing protein	NA	NA	GO:0046658~anchored component of plasma membrane
Pp3c20_19470	Chr20	12649104	12653105	0.406371	2.59617	2.67552	0.0001	0.00780773	UP	PTHR31042:SF8 - CORE-2/I-BRANCHING BETA-1,6-N-ACETYLGLUCOSAMINYLTRANSFERASE FAMILY PROTEIN (1 of 14)	Uncharacterized protein	GO:0008375~acetylglucosaminyltransferase activity	NA	GO:0016021~integral component of membrane
Pp3c17_10120	Chr17	7176446	7178221	1.56853	9.91939	2.66084	5e-05	0.00427042	UP	PF11937 - Protein of unknown function (DUF3455) (DUF3455) (1 of 6)	Predicted protein	NA	NA	NA
Pp3c7_22870	Chr07	15642047	15644753	1.46753	9.1803	2.64515	5e-05	0.00427042	UP	PTHR22835//PTHR22835:SF216 - ZINC FINGER FYVE DOMAIN CONTAINING PROTEIN // SUBFAMILY NOT NAMED (1 of 8)	Predicted protein	GO:0016788~hydrolase activity, acting on ester bonds	NA	NA
Pp3c8_19540	Chr08	12986994	12989226	3.73244	23.0955	2.62942	5e-05	0.00427042	UP	2.4.1.207 - Xyloglucan:xyloglucosyl transferase / Xyloglucan endotransglycosylase (1 of 35)	Xyloglucan endotransglucosylase/hydrolase (EC 2.4.1.207) (Fragment)	GO:0004553~hydrolase activity, hydrolyzing O-glycosyl compounds;GO:0016762~xyloglucan:xyloglucosyl transferase activity	GO:0010411~xyloglucan metabolic process;GO:0042546~cell wall biogenesis;GO:0071555~cell wall organization	GO:0005618~cell wall;GO:0048046~apoplast
Pp3c9_21601	Chr09	14601098	14602093	2.43351	15.0499	2.62865	5e-05	0.00427042	UP	NA	Uncharacterized protein	NA	NA	NA
Pp3c11_12520	Chr11	8123665	8124727	0.320585	1.9767	2.62432	0.0055	0.123832	UP	PF14368 - Probable lipid transfer (LTP_2) (1 of 63)	Predicted protein	NA	NA	NA
Pp3c3_16280	Chr03	11436542	11438886	1.43006	8.6546	2.59739	5e-05	0.00427042	UP	PTHR31867:SF30 - EXPANSIN-A5 (1 of 29)	Expansin	NA	GO:0009664~plant-type cell wall organization	GO:0005576~extracellular region;GO:0005618~cell wall;GO:0016020~membrane
Pp3c10_17030	Chr10	11469578	11471357	2.36606	14.1409	2.57931	5e-05	0.00427042	UP	PTHR11615//PTHR11615:SF159 - NITRATE, FROMATE, IRON DEHYDROGENASE // SUBFAMILY NOT NAMED (1 of 7)	CASP-like protein 1U1 (PpCASPL1U1)	NA	NA	GO:0005886~plasma membrane;GO:0016021~integral component of membrane
Pp3c26_2170	Chr26	1026420	1029008	0.933588	5.57953	2.57929	5e-05	0.00427042	UP	PTHR31707:SF33 - INVERTASE/PECTIN METHYLESTERASE INHIBITOR FAMILY PROTEIN (1 of 7)	Pectinesterase (EC 3.1.1.11)	GO:0030599~pectinesterase activity;GO:0045330~aspartyl esterase activity;GO:0046910~pectinesterase inhibitor activity	GO:0042545~cell wall modification;GO:0045490~pectin catabolic process	GO:0005576~extracellular region;GO:0005618~cell wall;GO:0016021~integral component of membrane
Pp3c1_18830	Chr01	14166136	14172672	0.469973	2.79002	2.56963	5e-05	0.00427042	UP	K10775 - phenylalanine ammonia-lyase (E4.3.1.24) (1 of 12)	Phenylalanine ammonia-lyase (EC 4.3.1.24)	GO:0016841~ammonia-lyase activity;GO:0045548~phenylalanine ammonia-lyase activity	GO:0006559~L-phenylalanine catabolic process;GO:0009800~cinnamic acid biosynthetic process	GO:0005737~cytoplasm
Pp3c14_21510	Chr14	13934246	13936051	0.319373	1.87041	2.55004	0.0314	0.324193	UP	K02942 - large subunit ribosomal protein LP1 (RP-LP1, RPLP1) (1 of 8)	Predicted protein	GO:0003735~structural constituent of ribosome	GO:0006414~translational elongation	GO:0005840~ribosome
Pp3c8_25020	Chr08	17504966	17508781	0.273418	1.59862	2.54765	0.00055	0.0275636	UP	KOG0254 - Predicted transporter (major facilitator superfamily) (1 of 26)	Predicted protein	GO:0022857~transmembrane transporter activity	NA	GO:0016021~integral component of membrane
Pp3c19_6330	Chr19	3627988	3630353	0.266402	1.53139	2.52316	0.00095	0.0400984	UP	K00660 - chalcone synthase (CHS) (1 of 19)	Uncharacterized protein	GO:0016747~transferase activity, transferring acyl groups other than amino-acyl groups	GO:0009058~biosynthetic process	NA
Pp3c5_8780	Chr05	6485507	6486735	53.0255	304.064	2.51962	0.00055	0.0275636	UP	PF14368 - Probable lipid transfer (LTP_2) (1 of 63)	AAI domain-containing protein	NA	GO:0006869~lipid transport	NA
Pp3c18_3460	Chr18	2599452	2603655	3.41641	19.47	2.51069	5e-05	0.00427042	UP	PTHR11709//PTHR11709:SF118 - MULTI-COPPER OXIDASE // SUBFAMILY NOT NAMED (1 of 2)	Laccase (EC 1.10.3.2) (Benzenediol:oxygen oxidoreductase) (Diphenol oxidase) (Urishiol oxidase)	GO:0004322~ferroxidase activity;GO:0005507~copper ion binding;GO:0052716~hydroquinone:oxygen oxidoreductase activity	GO:0006826~iron ion transport;GO:0046274~lignin catabolic process;GO:0055072~iron ion homeostasis	GO:0005886~plasma membrane;GO:0048046~apoplast
Pp3c1_19610	Chr01	14824072	14826273	0.622717	3.54123	2.5076	0.0001	0.00780773	UP	K00430 - peroxidase (E1.11.1.7) (1 of 54)	Peroxidase (EC 1.11.1.7)	GO:0004601~peroxidase activity;GO:0020037~heme binding;GO:0046872~metal ion binding	GO:0006979~response to oxidative stress;GO:0042744~hydrogen peroxide catabolic process	GO:0005576~extracellular region;GO:0009505~plant-type cell wall;GO:0009506~plasmodesma
Pp3c14_18590	Chr14	12439215	12440893	0.217401	1.22915	2.49923	0.00155	0.0559476	UP	PTHR31867:SF30 - EXPANSIN-A5 (1 of 29)	Expansin	NA	GO:0009664~plant-type cell wall organization	GO:0005576~extracellular region;GO:0005618~cell wall;GO:0016020~membrane
Pp3c1_30790	Chr01	21848729	21851389	2.3189	13.0849	2.49639	5e-05	0.00427042	UP	NA	Predicted protein	NA	NA	NA
Pp3c17_7990	Chr17	5918956	5923674	0.333943	1.88208	2.49465	0.0002	0.0135761	UP	PTHR11802:SF71 - SERINE CARBOXYPEPTIDASE-LIKE 26-RELATED (1 of 6)	Carboxypeptidase (EC 3.4.16.-)	GO:0004185~serine-type carboxypeptidase activity	NA	NA
Pp3c3_6500	Chr03	4298679	4299575	11.3551	63.8751	2.49192	5e-05	0.00427042	UP	PF15474 - Meiotically up-regulated gene family (MU117) (1 of 2)	Uncharacterized protein	NA	NA	NA
Pp3c23_6580	Chr23	4437286	4439916	0.721262	4.03708	2.48472	5e-05	0.00427042	UP	K03146 - thiamine thiazole synthase (THI4, THI1) (1 of 8)	Thiamine thiazole synthase, chloroplastic (Thiazole biosynthetic enzyme) (EC 2.4.2.60)	GO:0005506~iron ion binding;GO:0016763~transferase activity, transferring pentosyl groups	GO:0009228~thiamine biosynthetic process;GO:0052837~thiazole biosynthetic process	GO:0005829~cytosol;GO:0009570~chloroplast stroma
Pp3c10_8680	Chr10	5814583	5817527	0.52811	2.94804	2.48085	0.00015	0.0110927	UP	PTHR31279:SF3 - (PHI-1) PROTEIN, PUTATIVE-RELATED (1 of 8)	Uncharacterized protein	NA	NA	GO:0016021~integral component of membrane
Pp3c11_13210	Chr11	8656006	8657725	4.47365	24.8727	2.47504	5e-05	0.00427042	UP	PF00407 - Pathogenesis-related protein Bet v I family (Bet_v_1) (1 of 7)	Predicted protein	GO:0004864~protein phosphatase inhibitor activity;GO:0010427~abscisic acid binding;GO:0038023~signaling receptor activity	GO:0006952~defense response;GO:0009738~abscisic acid-activated signaling pathway;GO:0080163~regulation of protein serine/threonine phosphatase activity	GO:0005634~nucleus;GO:0005737~cytoplasm
Pp3c23_2880	Chr23	1883036	1884719	2.94805	16.314	2.46828	5e-05	0.00427042	UP	PF10604 - Polyketide cyclase / dehydrase and lipid transport (Polyketide_cyc2) (1 of 17)	Uncharacterized protein	NA	NA	NA
Pp3c6_1880	Chr06	960987	966652	1.97816	10.8854	2.46017	5e-05	0.00427042	UP	PTHR22835//PTHR22835:SF216 - ZINC FINGER FYVE DOMAIN CONTAINING PROTEIN // SUBFAMILY NOT NAMED (1 of 8)	Predicted protein	GO:0016788~hydrolase activity, acting on ester bonds	NA	NA
Pp3c16_10060	Chr16	6250207	6251631	0.901985	4.959	2.45887	0.0007	0.0323208	UP	1.11.1.7 - Peroxidase / Lactoperoxidase (1 of 71)	Predicted protein	NA	NA	GO:0016021~integral component of membrane
Pp3c27_1960	Chr27	1108171	1111877	0.550903	3.01939	2.45439	5e-05	0.00427042	UP	PTHR32227:SF20 - GLUCAN ENDO-1,3-BETA-GLUCOSIDASE 5 (1 of 7)	Predicted protein	GO:0004553~hydrolase activity, hydrolyzing O-glycosyl compounds	GO:0005975~carbohydrate metabolic process	NA
Pp3c17_20590	Chr17	13719917	13724142	0.37279	2.0367	2.4498	0.0005	0.0259886	UP	PTHR10666:SF116 - UBIQUITIN-40S RIBOSOMAL PROTEIN S31-RELATED (1 of 2)	Uncharacterized protein	GO:0031386~protein tag;GO:0031625~ubiquitin protein ligase binding	GO:0016567~protein ubiquitination;GO:0019941~modification-dependent protein catabolic process	GO:0005634~nucleus;GO:0005737~cytoplasm
Pp3c13_20160	Chr13	14207184	14212353	1.07453	5.86108	2.44746	5e-05	0.00427042	UP	PTHR10357//PTHR10357:SF153 - ALPHA-AMYLASE // SUBFAMILY NOT NAMED (1 of 3)	Alpha-amylase (EC 3.2.1.1) (1,4-alpha-D-glucan glucanohydrolase)	GO:0004556~alpha-amylase activity;GO:0005509~calcium ion binding	GO:0005975~carbohydrate metabolic process	NA
Pp3c24_13120	Chr24	8862791	8865980	2.67737	14.5657	2.44369	5e-05	0.00427042	UP	K00660 - chalcone synthase (CHS) (1 of 19)	Chalcone synthase (EC 2.3.1.74)	GO:0016210~naringenin-chalcone synthase activity	GO:0009058~biosynthetic process	NA
Pp3c14_17750	Chr14	11774156	11776504	9.40876	50.6606	2.42879	5e-05	0.00427042	UP	NA	Predicted protein	NA	GO:0007030~Golgi organization;GO:0015031~protein transport	GO:0016020~membrane
Pp3c5_6270	Chr05	4370899	4376091	0.334213	1.79318	2.42368	0.0002	0.0135761	UP	K18787 - thermospermine synthase (ACL5) (1 of 1)	Predicted protein	GO:0010487~thermospermine synthase activity	GO:0006596~polyamine biosynthetic process	NA
Pp3c10_25070	Chr10	16924509	16926407	0.870056	4.65943	2.42097	5e-05	0.00427042	UP	K07937 - ADP-ribosylation factor 1 (ARF1) (1 of 14)	Arf6/ArfB-family small GTPase	GO:0005525~GTP binding	GO:0006886~intracellular protein transport;GO:0016192~vesicle-mediated transport	GO:0005737~cytoplasm
Pp3c1_10460	Chr01	7528099	7530017	14.951	80.043	2.42053	5e-05	0.00427042	UP	PF00407 - Pathogenesis-related protein Bet v I family (Bet_v_1) (1 of 7)	Predicted protein	NA	GO:0006952~defense response	NA
Pp3c1_27270	Chr01	19646386	19647808	203.419	1086.58	2.41727	0.00055	0.0275636	UP	NA	Predicted protein	NA	NA	GO:0016021~integral component of membrane
Pp3c19_14230	Chr19	9317734	9318789	0.204871	1.08289	2.4021	0.0317	0.325812	UP	PTHR11527:SF172 - 17.6 KDA CLASS I HEAT SHOCK PROTEIN 2 (1 of 13)	SHSP domain-containing protein	GO:0043621~protein self-association;GO:0051082~unfolded protein binding	GO:0000302~response to reactive oxygen species;GO:0006457~protein folding;GO:0009408~response to heat;GO:0009651~response to salt stress;GO:0051259~protein oligomerization	NA
Pp3c8_4810	Chr08	2710270	2713199	5.75067	30.1702	2.39132	5e-05	0.00427042	UP	PTHR32444:SF13 - COMITIN (1 of 5)	Predicted protein	NA	NA	NA
Pp3c15_19080	Chr15	12612070	12614828	0.668675	3.50524	2.39014	0.0006	0.0292633	UP	NA	Predicted protein	NA	NA	NA
Pp3c24_1420	Chr24	969785	973725	0.62048	3.23001	2.38008	5e-05	0.00427042	UP	KOG0716 - Molecular chaperone (DnaJ superfamily) (1 of 2)	Uncharacterized protein	GO:0005506~iron ion binding;GO:0009055~electron carrier activity	NA	NA
Pp3c4_20120	Chr04	13558344	13561130	1.22854	6.36459	2.37312	5e-05	0.00427042	UP	1.1.3.9 - Galactose oxidase / Beta-galactose oxidase (1 of 36)	Predicted protein	NA	NA	GO:0016021~integral component of membrane
Pp3c12_5390	Chr12	3810016	3811225	15.9747	82.6885	2.3719	5e-05	0.00427042	UP	NA	Uncharacterized protein	NA	NA	GO:0016021~integral component of membrane
Pp3c16_550	Chr16	301840	306706	4.03083	20.8144	2.36844	5e-05	0.00427042	UP	PTHR11040:SF35 - ZINC TRANSPORTER 3-RELATED (1 of 1)	ZIP family transporter	GO:0005385~zinc ion transmembrane transporter activity	GO:0071577~zinc II ion transmembrane transport	GO:0005886~plasma membrane;GO:0016020~membrane;GO:0016021~integral component of membrane
Pp3c13_16580	Chr13	12004370	12005919	0.54212	2.76999	2.3532	5e-05	0.00427042	UP	NA	Predicted protein	NA	NA	GO:0016021~integral component of membrane
Pp3c22_21730	Chr22	14563485	14567965	0.271966	1.38345	2.34677	0.0004	0.0224593	UP	NA	Uncharacterized protein	NA	NA	NA
Pp3c6_27220	Chr06	17847558	17848714	1.43121	7.2435	2.33946	0.00035	0.0204077	UP	NA	Uncharacterized protein	NA	NA	GO:0016021~integral component of membrane
Pp3c1_14250	Chr01	10462727	10464488	5.88747	29.765	2.3379	5e-05	0.00427042	UP	PF07883 - Cupin domain (Cupin_2) (1 of 38)	Germin-like protein	GO:0030145~manganese ion binding;GO:0045735~nutrient reservoir activity	NA	GO:0005618~cell wall;GO:0048046~apoplast
Pp3c1_34890	Chr01	24490171	24492214	0.662901	3.34933	2.33701	0.0005	0.0259886	UP	PTHR13929:SF0 - UBIA PRENYLTRANSFERASE DOMAIN-CONTAINING PROTEIN 1 (1 of 1)	Uncharacterized protein	GO:0004659~prenyltransferase activity	GO:0009234~menaquinone biosynthetic process;GO:0032194~ubiquinone biosynthetic process via 3,4-dihydroxy-5-polyprenylbenzoate;GO:0042371~vitamin K biosynthetic process	GO:0016021~integral component of membrane
Pp3c10_4900	Chr10	3360775	3363503	4.07786	20.4711	2.3277	5e-05	0.00427042	UP	NA	Uncharacterized protein	NA	NA	NA
Pp3c1_33050	Chr01	23274997	23277696	0.8426	4.22437	2.32582	0.0004	0.0224593	UP	NA	Predicted protein	NA	NA	NA
Pp3c1_28990	Chr01	20663691	20668516	10.999	55.1047	2.3248	5e-05	0.00427042	UP	PF03188 - Eukaryotic cytochrome b561 (Cytochrom_B561) (1 of 14)	Cytochrome b561 domain-containing protein	GO:0016491~oxidoreductase activity;GO:0020037~heme binding	NA	GO:0016021~integral component of membrane
Pp3c2_10210	Chr02	6971174	6976116	0.325	1.62718	2.32386	0.0073	0.145456	UP	PF06653 - Tight junction protein, Claudin-like (Claudin_3) (1 of 1)	Cytochrome b561 domain-containing protein	GO:0016491~oxidoreductase activity;GO:0020037~heme binding	NA	GO:0016021~integral component of membrane
Pp3c25_1860	Chr25	1199174	1202379	2.48833	12.3314	2.30909	5e-05	0.00427042	UP	K01810 - glucose-6-phosphate isomerase (GPI, pgi) (1 of 5)	Glucose-6-phosphate isomerase (EC 5.3.1.9)	GO:0004347~glucose-6-phosphate isomerase activity;GO:0016866~intramolecular transferase activity;GO:0048029~monosaccharide binding	GO:0006094~gluconeogenesis;GO:0006096~glycolytic process;GO:0051156~glucose 6-phosphate metabolic process	GO:0005829~cytosol
Pp3c9_5760	Chr09	3330841	3333051	0.778399	3.82021	2.29507	0.00015	0.0110927	UP	PTHR23241:SF11 - LATE EMBRYOGENESIS ABUNDANT PROTEIN (ATECP63)-RELATED (1 of 9)	Predicted protein	NA	NA	NA
Pp3c20_14350	Chr20	9441635	9442508	0.324444	1.58883	2.29192	0.01295	0.202917	UP	NA	Uncharacterized protein	NA	NA	NA
Pp3c3_18290	Chr03	12768960	12772872	0.734002	3.57142	2.28264	5e-05	0.00427042	UP	K01507 - inorganic pyrophosphatase (ppa) (1 of 5)	Predicted protein (Fragment)	NA	NA	NA
Pp3c22_7400	Chr22	4608962	4610485	11.9856	58.2769	2.28162	5e-05	0.00427042	UP	K01602 - ribulose-bisphosphate carboxylase small chain (rbcS) (1 of 25)	Ribulose bisphosphate carboxylase small chain (EC 4.1.1.39)	GO:0004497~monooxygenase activity;GO:0016984~ribulose-bisphosphate carboxylase activity	GO:0009853~photorespiration;GO:0015977~carbon fixation;GO:0015979~photosynthesis	GO:0009507~chloroplast
Pp3c3_25110	Chr03	17194062	17195808	2.51695	12.2255	2.28014	5e-05	0.00427042	UP	PF02298 - Plastocyanin-like domain (Cu_bind_like) (1 of 28)	Phytocyanin domain-containing protein	GO:0009055~electron carrier activity	NA	GO:0016021~integral component of membrane;GO:0046658~anchored component of plasma membrane
Pp3c21_20650	Chr21	13534848	13539804	3.80943	18.3174	2.26557	0.0309	0.321858	UP	2.3.1.74 - Naringenin-chalcone synthase / Flavonone synthase (1 of 35)	Predicted protein	GO:0016747~transferase activity, transferring acyl groups other than amino-acyl groups	GO:0009058~biosynthetic process	NA
Pp3c16_16420	Chr16	10167172	10169027	23.1383	109.887	2.24766	5e-05	0.00427042	UP	NA	Uncharacterized protein	NA	NA	NA
Pp3c26_1140	Chr26	406663	409854	2.1456	10.1523	2.24235	5e-05	0.00427042	UP	3.4.19.9 - Gamma-glutamyl hydrolase / Pteroyl-poly-alpha-glutamate hydrolase (1 of 4)	Folate gamma-glutamyl hydrolase (EC 3.4.19.9)	GO:0034722~gamma-glutamyl-peptidase activity	GO:0046900~tetrahydrofolylpolyglutamate metabolic process	GO:0005773~vacuole
Pp3c21_11850	Chr21	7582397	7588071	1.64176	7.75429	2.23975	5e-05	0.00427042	UP	PF00612 - IQ calmodulin-binding motif (IQ) (1 of 39)	Uncharacterized protein	NA	NA	NA
Pp3c9_2960	Chr09	1788685	1790621	0.809077	3.81714	2.23814	0.00045	0.024292	UP	PTHR21576//PTHR21576:SF22 - UNCHARACTERIZED NODULIN-LIKE PROTEIN // SUBFAMILY NOT NAMED (1 of 6)	Nodulin-like domain-containing protein	NA	NA	GO:0016021~integral component of membrane
Pp3c1_33710	Chr01	23773067	23776211	0.213745	1.00374	2.23142	0.01115	0.18695	UP	PF05212 - Protein of unknown function (DUF707) (DUF707) (1 of 11)	Uncharacterized protein	NA	NA	GO:0016021~integral component of membrane
Pp3c11_4830	Chr11	3016059	3017860	5.93132	27.8167	2.22952	5e-05	0.00427042	UP	NA	Predicted protein	NA	NA	NA
Pp3c19_1860	Chr19	903855	905192	10.1556	47.6086	2.22894	5e-05	0.00427042	UP	K01602 - ribulose-bisphosphate carboxylase small chain (rbcS) (1 of 25)	Ribulose bisphosphate carboxylase small chain (EC 4.1.1.39)	GO:0004497~monooxygenase activity;GO:0016984~ribulose-bisphosphate carboxylase activity	GO:0009853~photorespiration;GO:0015977~carbon fixation;GO:0015979~photosynthesis	GO:0009536~plastid
Pp3c4_23770	Chr04	16042291	16050705	0.234828	1.08789	2.21186	0.00055	0.0275636	UP	4.2.2.23 - Rhamnogalacturonan endolyase / Rhamnogalacturonase B (1 of 2)	Predicted protein	NA	NA	NA
Pp3c4_31070	Chr04	21443093	21445458	0.987238	4.56583	2.20941	5e-05	0.00427042	UP	NA	Predicted protein	NA	NA	GO:0016021~integral component of membrane
Pp3c2_35170	Chr02	23652090	23655917	0.53265	2.45993	2.20736	0.0004	0.0224593	UP	3.6.3.27 - Phosphate-transporting ATPase / ABC phosphate transporter (1 of 2)	MFS domain-containing protein	GO:0005315~inorganic phosphate transmembrane transporter activity	GO:0006817~phosphate ion transport	GO:0016021~integral component of membrane
Pp3c26_1680	Chr26	778213	780550	3.54344	16.0929	2.1832	5e-05	0.00427042	UP	PTHR31238:SF46 - GERMIN-LIKE PROTEIN SUBFAMILY T MEMBER 1-RELATED (1 of 4)	Germin-like protein	GO:0030145~manganese ion binding;GO:0045735~nutrient reservoir activity	NA	GO:0005618~cell wall;GO:0048046~apoplast
Pp3c7_22150	Chr07	15165234	15165790	2.65298	12.0397	2.18211	0.00045	0.024292	UP	K11254 - histone H4 (H4) (1 of 14)	Histone H4	GO:0003677~DNA binding;GO:0046982~protein heterodimerization activity	GO:0006352~DNA-templated transcription, initiation	GO:0000786~nucleosome;GO:0005634~nucleus
Pp3c6_6540,Pp3c6_6545	Chr06	3898231	3903892	46.938	211.55	2.17217	0.0007	0.0323208	UP	PTHR21495:SF39 - DIRIGENT PROTEIN 16-RELATED (1 of 8)	PPDK_N domain-containing protein	GO:0005524~ATP binding;GO:0016301~kinase activity;GO:0050242~pyruvate, phosphate dikinase activity	GO:0006090~pyruvate metabolic process	NA
Pp3c10_21310	Chr10	14704351	14707070	1.80388	8.12189	2.17072	5e-05	0.00427042	UP	PTHR19139//PTHR19139:SF135 - AQUAPORIN TRANSPORTER // SUBFAMILY NOT NAMED (1 of 2)	Uncharacterized protein	GO:0015250~water channel activity	NA	GO:0005886~plasma membrane;GO:0016021~integral component of membrane
Pp3c9_5910	Chr09	3377927	3380381	0.424996	1.89784	2.15884	0.0004	0.0224593	UP	PTHR23241:SF11 - LATE EMBRYOGENESIS ABUNDANT PROTEIN (ATECP63)-RELATED (1 of 9)	Uncharacterized protein	NA	NA	NA
Pp3c14_6710	Chr14	4604187	4606755	1.39546	6.22374	2.15704	5e-05	0.00427042	UP	K01728 - pectate lyase (pel) (1 of 23)	Pectate lyase (EC 4.2.2.2)	GO:0030570~pectate lyase activity;GO:0046872~metal ion binding	GO:0045490~pectin catabolic process	NA
Pp3c17_19460	Chr17	13005836	13007854	4.0018	17.7767	2.15127	5e-05	0.00427042	UP	PF04885 - Stigma-specific protein, Stig1 (Stig1) (1 of 7)	Uncharacterized protein	NA	NA	NA
Pp3c2_35200	Chr02	23681977	23683327	12.2899	54.1081	2.13837	5e-05	0.00427042	UP	PTHR21659//PTHR21659:SF23 - HYDROPHOBIC PROTEIN RCI2 LOW TEMPERATURE AND SALT RESPONSIVE PROTEIN LTI6 -RELATED // SUBFAMILY NOT NAMED (1 of 4)	Predicted protein (Small hydrophobic protein 2)	NA	NA	GO:0016021~integral component of membrane
Pp3c25_11340	Chr25	8172830	8174507	1.92727	8.48178	2.13781	5e-05	0.00427042	UP	PTHR22814:SF105 - HEAVY METAL TRANSPORT/DETOXIFICATION DOMAIN-CONTAINING PROTEIN (1 of 59)	Predicted protein	GO:0046872~metal ion binding	GO:0030001~metal ion transport	NA
Pp3c2_32900	Chr02	21797295	21798962	0.545045	2.36962	2.12021	0.0007	0.0323208	UP	NA	C2H2-type domain-containing protein	GO:0003676~nucleic acid binding	NA	NA
Pp3c20_20040	Chr20	13038091	13040185	7.2841	31.4375	2.10966	5e-05	0.00427042	UP	NA	Predicted protein	NA	NA	NA
Pp3c14_6120	Chr14	4215595	4219699	0.746583	3.21794	2.10776	5e-05	0.00427042	UP	PTHR31279:SF3 - (PHI-1) PROTEIN, PUTATIVE-RELATED (1 of 8)	Uncharacterized protein	NA	NA	GO:0016021~integral component of membrane
Pp3c12_19290	Chr12	12474623	12476928	2.04411	8.80332	2.10657	5e-05	0.00427042	UP	PTHR31235:SF6 - PEROXIDASE 1-RELATED (1 of 12)	Peroxidase (EC 1.11.1.7)	GO:0004601~peroxidase activity;GO:0020037~heme binding;GO:0046872~metal ion binding	GO:0006979~response to oxidative stress;GO:0042744~hydrogen peroxide catabolic process	GO:0005576~extracellular region;GO:0009505~plant-type cell wall;GO:0009506~plasmodesma
Pp3c10_13540	Chr10	9126086	9131789	1.37315	5.90715	2.10497	5e-05	0.00427042	UP	KOG0513 - Ca2+-independent phospholipase A2 (1 of 8)	Patatin (EC 3.1.1.-)	GO:0004620~phospholipase activity;GO:0047372~acylglycerol lipase activity	GO:0016042~lipid catabolic process	NA
Pp3c3_25700	Chr03	17594685	17598848	0.480159	2.06303	2.10318	0.0004	0.0224593	UP	PF04526 - Protein of unknown function (DUF568) (DUF568) (1 of 5)	Cytochrome b561 and DOMON domain-containing protein	GO:0046872~metal ion binding	GO:0055114~oxidation-reduction process	GO:0016021~integral component of membrane
Pp3c11_6620	Chr11	4177676	4181314	0.296312	1.27225	2.1022	0.00105	0.0430216	UP	K03283 - heat shock 70kDa protein 1/8 (HSPA1_8) (1 of 11)	Predicted protein	GO:0005524~ATP binding;GO:0016887~ATPase activity;GO:0031072~heat shock protein binding;GO:0042623~ATPase activity, coupled;GO:0044183~protein binding involved in protein folding;GO:0051082~unfolded protein binding;GO:0051787~misfolded protein binding	GO:0006986~response to unfolded protein;GO:0034620~cellular response to unfolded protein;GO:0042026~protein refolding;GO:0051085~chaperone mediated protein folding requiring cofactor	GO:0005737~cytoplasm
Pp3c4_12460	Chr04	8735003	8741607	1.79654	7.68101	2.09607	5e-05	0.00427042	UP	PTHR27001:SF21 - PROTEIN STRUBBELIG-RECEPTOR FAMILY 6-RELATED (1 of 6)	Protein kinase domain-containing protein	GO:0004675~transmembrane receptor protein serine/threonine kinase activity;GO:0005524~ATP binding	GO:0006468~protein phosphorylation	GO:0005886~plasma membrane;GO:0016021~integral component of membrane
Pp3c18_12470	Chr18	9189386	9191492	0.465181	1.98299	2.09181	0.00085	0.0369933	UP	PF13962 - Domain of unknown function (PGG) (1 of 6)	Predicted protein	NA	NA	GO:0016021~integral component of membrane
Pp3c1_37980	Chr01	26361817	26363694	1.71423	7.29963	2.09026	0.00035	0.0204077	UP	PTHR31692:SF10 - EXPANSIN-LIKE B1 (1 of 2)	Beta-expansin 2 (Predicted protein)	NA	GO:0019953~sexual reproduction	GO:0005576~extracellular region
Pp3c14_10200	Chr14	6480449	6482398	4.24198	17.9895	2.08435	5e-05	0.00427042	UP	NA	Uncharacterized protein	NA	NA	NA
Pp3c22_9700	Chr22	6002350	6006963	0.704372	2.9865	2.08405	0.0001	0.00780773	UP	PTHR31352:SF2 - BETA-AMYLASE 7 (1 of 2)	Beta-amylase (EC 3.2.1.2)	GO:0016161~beta-amylase activity	GO:0000272~polysaccharide catabolic process	NA
Pp3c18_2170	Chr18	1840612	1843154	35.3605	149.769	2.08253	5e-05	0.00427042	UP	K14709 - solute carrier family 39 (zinc transporter), member 1/2/3 (SLC39A1_2_3, ZIP1_2_3) (1 of 6)	Uncharacterized protein	GO:0005385~zinc ion transmembrane transporter activity	GO:0071577~zinc II ion transmembrane transport	GO:0016020~membrane;GO:0016021~integral component of membrane
Pp3c1_18940	Chr01	14254858	14258832	1.53952	6.49985	2.07793	5e-05	0.00427042	UP	K10775 - phenylalanine ammonia-lyase (E4.3.1.24) (1 of 12)	Phenylalanine ammonia-lyase (EC 4.3.1.24)	GO:0016841~ammonia-lyase activity;GO:0045548~phenylalanine ammonia-lyase activity	GO:0006559~L-phenylalanine catabolic process;GO:0009800~cinnamic acid biosynthetic process	GO:0005737~cytoplasm
Pp3c5_22560	Chr05	15652115	15654069	34.2686	144.299	2.0741	5e-05	0.00427042	UP	PTHR21495:SF39 - DIRIGENT PROTEIN 16-RELATED (1 of 8)	Dirigent protein	NA	NA	GO:0048046~apoplast
Pp3c6_240	Chr06	145478	149454	1.04995	4.40118	2.06757	5e-05	0.00427042	UP	3.2.1.58 - Glucan 1,3-beta-glucosidase / Exo-1,3-beta-glucosidase (1 of 7)	Predicted protein	GO:0004553~hydrolase activity, hydrolyzing O-glycosyl compounds	GO:0005975~carbohydrate metabolic process	NA
Pp3c25_4050	Chr25	2616821	2621220	0.453151	1.89651	2.06528	0.00075	0.0334412	UP	2.4.1.207 - Xyloglucan:xyloglucosyl transferase / Xyloglucan endotransglycosylase (1 of 35)	Predicted protein	GO:0004553~hydrolase activity, hydrolyzing O-glycosyl compounds;GO:0016762~xyloglucan:xyloglucosyl transferase activity	GO:0010411~xyloglucan metabolic process;GO:0042546~cell wall biogenesis	NA
Pp3c11_23630	Chr11	15507962	15511625	0.418524	1.75086	2.06468	0.00445	0.109398	UP	PTHR19139//PTHR19139:SF135 - AQUAPORIN TRANSPORTER // SUBFAMILY NOT NAMED (1 of 2)	Uncharacterized protein	GO:0015250~water channel activity	NA	GO:0016021~integral component of membrane
Pp3c8_970	Chr08	489614	495752	1.96455	8.20728	2.06271	5e-05	0.00427042	UP	K05953 - nicotianamine synthase (E2.5.1.43) (1 of 1)	Uncharacterized protein	GO:0030410~nicotianamine synthase activity	GO:0030418~nicotianamine biosynthetic process	NA
Pp3c21_16670	Chr21	10525585	10526952	0.490208	2.04618	2.06147	0.00345	0.0942378	UP	2.7.1.107 - Diacylglycerol kinase (ATP) / Diglyceride kinase (1 of 16)	Predicted protein	NA	NA	NA
Pp3c2_30620	Chr02	20407561	20410075	3.99713	16.6427	2.05785	5e-05	0.00427042	UP	K00660 - chalcone synthase (CHS) (1 of 19)	Predicted protein	GO:0016747~transferase activity, transferring acyl groups other than amino-acyl groups	GO:0009058~biosynthetic process	NA
Pp3c21_19210	Chr21	12390393	12393728	0.645002	2.68166	2.05575	5e-05	0.00427042	UP	PTHR21461:SF0 - PROTEIN C01G5.9-RELATED (1 of 3)	Predicted protein	NA	NA	GO:0016021~integral component of membrane
Pp3c22_18360	Chr22	11892125	11895045	1.45156	6.03305	2.05528	0.0014	0.0518713	UP	NA	Uncharacterized protein	NA	NA	NA
Pp3c18_22500	Chr18	15695275	15697936	0.608674	2.52721	2.05381	0.0003	0.0183141	UP	PTHR31279:SF3 - (PHI-1) PROTEIN, PUTATIVE-RELATED (1 of 8)	Uncharacterized protein	NA	NA	NA
Pp3c21_13130	Chr21	8448848	8450848	0.899782	3.72789	2.05071	0.0005	0.0259886	UP	PF00847 - AP2 domain (AP2) (1 of 150)	AP2/ERF domain-containing protein	GO:0003677~DNA binding;GO:0003700~sequence-specific DNA binding transcription factor activity	NA	GO:0005634~nucleus
Pp3c4_16930	Chr04	11692233	11694219	10.2152	42.2332	2.04766	5e-05	0.00427042	UP	NA	Predicted protein	NA	NA	NA
Pp3c4_770	Chr04	432980	435993	0.552885	2.28176	2.04509	0.00105	0.0430216	UP	PTHR10992:SF785 - METHYLESTERASE 12, CHLOROPLASTIC-RELATED (1 of 9)	AB hydrolase-1 domain-containing protein	GO:0080031~methyl salicylate esterase activity	GO:0009694~jasmonic acid metabolic process;GO:0009696~salicylic acid metabolic process	NA
Pp3c22_1450	Chr22	1043645	1044962	1.54778	6.37104	2.04133	0.00025	0.0162429	UP	PTHR11544:SF60 - LD37574P (1 of 1)	Predicted protein	NA	NA	NA
Pp3c6_27380	Chr06	17959250	17964366	0.921575	3.77868	2.03571	0.00125	0.0480761	UP	PTHR11558//PTHR11558:SF30 - SPERMIDINE/SPERMINE SYNTHASE // SUBFAMILY NOT NAMED (1 of 3)	Predicted protein	GO:0010487~thermospermine synthase activity	GO:0006596~polyamine biosynthetic process	NA
Pp3c1_18260	Chr01	13737074	13741053	0.59066	2.40996	2.02861	5e-05	0.00427042	UP	PF07714//PF08263 - Protein tyrosine kinase (Pkinase_Tyr) // Leucine rich repeat N-terminal domain (LRRNT_2) (1 of 10)	Protein kinase domain-containing protein	GO:0004672~protein kinase activity;GO:0005524~ATP binding	NA	GO:0016021~integral component of membrane
Pp3c10_11330	Chr10	7610371	7615598	0.825826	3.3682	2.02807	0.0001	0.00780773	UP	2.4.1.13 - Sucrose synthase / Uridine diphosphoglucose-fructose glucosyltransferase (1 of 4)	Sucrose synthase (EC 2.4.1.13)	GO:0016157~sucrose synthase activity	GO:0005985~sucrose metabolic process	NA
Pp3c26_2960	Chr26	1382923	1385470	0.827341	3.37383	2.02783	5e-05	0.00427042	UP	PTHR31235:SF6 - PEROXIDASE 1-RELATED (1 of 12)	Peroxidase (EC 1.11.1.7)	GO:0004601~peroxidase activity;GO:0020037~heme binding;GO:0046872~metal ion binding	GO:0006979~response to oxidative stress;GO:0042744~hydrogen peroxide catabolic process	GO:0005576~extracellular region;GO:0009505~plant-type cell wall;GO:0009506~plasmodesma
Pp3c15_9790	Chr15	6548774	6549063	12.7054	51.7618	2.02645	0.0042	0.105973	UP	NA	Uncharacterized protein	NA	NA	NA
Pp3c7_20230	Chr07	14190192	14192163	3.59317	14.6369	2.02628	5e-05	0.00427042	UP	PF14368 - Probable lipid transfer (LTP_2) (1 of 63)	AAI domain-containing protein	GO:0008289~lipid binding	GO:0006869~lipid transport	NA
Pp3c19_9000	Chr19	5521117	5523491	8.90883	36.1784	2.02182	5e-05	0.00427042	UP	3.1.1.1 - Carboxylesterase / Procaine esterase (1 of 26)	Predicted protein	NA	NA	NA
Pp3c23_22700	Chr23	15129368	15131492	0.540279	2.19336	2.02137	0.00235	0.073709	UP	PF06369 - Sea anemone cytotoxic protein (Anemone_cytotox) (1 of 3)	Bryoporin (PpBP) (Physcomitrin)	GO:0015267~channel activity	GO:0006812~cation transport;GO:0046931~pore complex assembly;GO:0052331~hemolysis in other organism involved in symbiotic interaction	GO:0046930~pore complex
Pp3c2_4250	Chr02	2715995	2719155	25.1954	102.001	2.01735	0.0005	0.0259886	UP	NA	Uncharacterized protein	NA	NA	NA
Pp3c2_14400	Chr02	9750870	9752903	5.51092	22.2852	2.01572	5e-05	0.00427042	UP	NA	Uncharacterized protein	NA	NA	NA
Pp3c19_8330	Chr19	5095505	5097892	16.1319	65.0261	2.0111	5e-05	0.00427042	UP	PTHR31321:SF8 - PECTINESTERASE 8-RELATED (1 of 15)	Pectinesterase domain-containing protein	GO:0030599~pectinesterase activity;GO:0045330~aspartyl esterase activity;GO:0052689~carboxylic ester hydrolase activity	GO:0042545~cell wall modification;GO:0045490~pectin catabolic process	NA
Pp3c20_15490	Chr20	10305827	10309135	0.638037	2.55596	2.00215	5e-05	0.00427042	UP	PTHR11360 - MONOCARBOXYLATE TRANSPORTER (1 of 1)	Uncharacterized protein	NA	GO:0055085~transmembrane transport	GO:0016021~integral component of membrane
Pp3c12_6800	Chr12	4673186	4675883	3.07138	12.2711	1.9983	5e-05	0.00427042	UP	PTHR31374:SF7 - AUXIN INDUCED LIKE-PROTEIN (1 of 2)	Uncharacterized protein	NA	GO:0009733~response to auxin	NA
Pp3c19_4313	Chr19	2359416	2363064	0.323612	1.29203	1.9973	0.00165	0.0585123	UP	PTHR22814:SF105 - HEAVY METAL TRANSPORT/DETOXIFICATION DOMAIN-CONTAINING PROTEIN (1 of 59)	Predicted protein	GO:0046872~metal ion binding	GO:0030001~metal ion transport	NA
Pp3c19_14740,Pp3c19_14760	Chr19	9775849	9779395	0.303535	1.2022	1.98574	0.0158	0.226326	UP	NA	NA	NA	NA	NA
Pp3c8_2810	Chr08	1411980	1413237	1.0859	4.27921	1.97846	0.00025	0.0162429	UP	K11253 - histone H3 (H3) (1 of 17)	Histones H3 and H4	GO:0003677~DNA binding;GO:0046982~protein heterodimerization activity	NA	GO:0000786~nucleosome;GO:0005634~nucleus
Pp3c16_4161	Chr16	2828801	2829445	0.408495	1.60121	1.97077	0.0399	0.370905	UP	NA	Predicted protein	NA	NA	GO:0016021~integral component of membrane
Pp3c5_27320	Chr05	19297298	19302743	0.298811	1.1673	1.96587	0.00075	0.0334412	UP	PTHR32285:SF19 - PROTEIN TRICHOME BIREFRINGENCE-LIKE 6 (1 of 5)	PMR5N domain-containing protein	GO:0016413~O-acetyltransferase activity	NA	GO:0005794~Golgi apparatus;GO:0016021~integral component of membrane
Pp3c5_26270	Chr05	18573122	18574160	1.9024	7.39872	1.95946	5e-05	0.00427042	UP	PTHR33321:SF2 - BASIC SECRETORY PROTEIN FAMILY PROTEIN (1 of 1)	Predicted protein	NA	NA	NA
Pp3c7_22250	Chr07	15218592	15222611	0.308868	1.19577	1.95287	0.00035	0.0204077	UP	PTHR27001:SF83 - LRR RECEPTOR-LIKE SERINE/THREONINE-PROTEIN KINASE MRH1-RELATED (1 of 7)	Protein kinase domain-containing protein	GO:0004672~protein kinase activity;GO:0005524~ATP binding	NA	GO:0016021~integral component of membrane
Pp3c13_15910	Chr13	11555630	11557267	3.48807	13.4804	1.95036	5e-05	0.00427042	UP	K01602 - ribulose-bisphosphate carboxylase small chain (rbcS) (1 of 25)	Ribulose bisphosphate carboxylase small chain (EC 4.1.1.39)	GO:0004497~monooxygenase activity;GO:0016984~ribulose-bisphosphate carboxylase activity	GO:0009853~photorespiration;GO:0015977~carbon fixation;GO:0015979~photosynthesis	GO:0009536~plastid
Pp3c16_22860	Chr16	14161890	14164769	5.9668	23.0426	1.94927	5e-05	0.00427042	UP	NA	Uncharacterized protein	NA	NA	NA
Pp3c13_17480	Chr13	12528380	12529882	0.267595	1.03243	1.94793	0.0075	0.148143	UP	2.7.1.107 - Diacylglycerol kinase (ATP) / Diglyceride kinase (1 of 16)	Predicted protein	NA	NA	NA
Pp3c22_20830	Chr22	14034255	14036771	9.18425	35.2964	1.94229	5e-05	0.00427042	UP	3.1.1.1 - Carboxylesterase / Procaine esterase (1 of 26)	Predicted protein	NA	NA	NA
Pp3c14_17760	Chr14	11776736	11778274	2.30115	8.83104	1.94023	5e-05	0.00427042	UP	NA	Uncharacterized protein	NA	NA	GO:0016021~integral component of membrane
Pp3c16_840	Chr16	496312	501414	0.574989	2.20606	1.93986	5e-05	0.00427042	UP	K14611 - solute carrier family 23 (nucleobase transporter), member 1/2 (SLC23A1_2, SVCT1_2) (1 of 9)	Uncharacterized protein	GO:0022857~transmembrane transporter activity	NA	GO:0016021~integral component of membrane
Pp3c10_13310	Chr10	8989806	8991346	5.73521	21.9999	1.93958	5e-05	0.00427042	UP	2.4.1.207 - Xyloglucan:xyloglucosyl transferase / Xyloglucan endotransglycosylase (1 of 35)	Xyloglucan endotransglucosylase/hydrolase (EC 2.4.1.207)	GO:0004553~hydrolase activity, hydrolyzing O-glycosyl compounds;GO:0016762~xyloglucan:xyloglucosyl transferase activity	GO:0010411~xyloglucan metabolic process;GO:0042546~cell wall biogenesis;GO:0071555~cell wall organization	GO:0005618~cell wall;GO:0048046~apoplast
Pp3c13_11600	Chr13	8421345	8422997	3.90965	14.9511	1.93514	5e-05	0.00427042	UP	PTHR31621:SF1 - DUF679 DOMAIN MEMBRANE PROTEIN 1 (1 of 1)	Predicted protein	NA	GO:0010256~endomembrane system organization	GO:0016021~integral component of membrane
Pp3c8_22560	Chr08	15513895	15515776	2.7419	10.4432	1.92932	5e-05	0.00427042	UP	K01183 - chitinase (E3.2.1.14) (1 of 9)	Predicted protein	GO:0004568~chitinase activity;GO:0008061~chitin binding	GO:0005975~carbohydrate metabolic process;GO:0006032~chitin catabolic process;GO:0016998~cell wall macromolecule catabolic process	NA
Pp3c15_24050	Chr15	15422379	15426715	1.57532	5.97057	1.92223	5e-05	0.00427042	UP	PF14608 - RNA-binding, Nab2-type zinc finger (zf-CCCH_2) (1 of 1)	Uncharacterized protein	GO:0003723~RNA binding;GO:0046872~metal ion binding	NA	NA
Pp3c10_10710	Chr10	7160191	7161546	0.51425	1.94507	1.91928	0.0022	0.0699692	UP	NA	Uncharacterized protein	NA	NA	NA
Pp3c3_3640	Chr03	2127181	2130161	13.5211	50.9662	1.91433	5e-05	0.00427042	UP	PTHR32077:SF7 - FASCICLIN-LIKE ARABINOGALACTAN PROTEIN 11 (1 of 5)	FAS1 domain-containing protein	NA	GO:0009834~plant-type secondary cell wall biogenesis	GO:0005886~plasma membrane
Pp3c9_22390	Chr09	15223410	15224509	0.438075	1.63976	1.90423	0.0072	0.144254	UP	NA	Predicted protein	NA	NA	NA
Pp3c11_11470	Chr11	7311847	7313666	3.78909	14.1814	1.90408	5e-05	0.00427042	UP	PF14368 - Probable lipid transfer (LTP_2) (1 of 63)	Predicted protein	GO:0008289~lipid binding	GO:0006869~lipid transport	GO:0016021~integral component of membrane
Pp3c15_18180	Chr15	12017115	12019503	8.64293	32.3248	1.90305	5e-05	0.00427042	UP	PF07883 - Cupin domain (Cupin_2) (1 of 38)	Germin-like protein	GO:0030145~manganese ion binding;GO:0045735~nutrient reservoir activity	NA	GO:0005618~cell wall;GO:0048046~apoplast
Pp3c3_7160	Chr03	4823512	4831038	1.12664	4.19314	1.89601	5e-05	0.00427042	UP	K01535 - H+-transporting ATPase (E3.6.3.6) (1 of 6)	Plasma membrane ATPase (EC 7.1.2.1)	GO:0005524~ATP binding;GO:0008553~hydrogen-exporting ATPase activity, phosphorylative mechanism	NA	GO:0005886~plasma membrane;GO:0016021~integral component of membrane
Pp3c27_6070	Chr27	3403137	3405734	0.372689	1.3824	1.89113	0.00805	0.153829	UP	K07760 - cyclin-dependent kinase [EC:2.7.11.22] (CDK) (1 of 7)	Protein kinase domain-containing protein	GO:0004674~protein serine/threonine kinase activity;GO:0005524~ATP binding	NA	NA
Pp3c11_7530	Chr11	4833242	4834294	1.66822	6.17374	1.88784	0.00025	0.0162429	UP	PF14368 - Probable lipid transfer (LTP_2) (1 of 63)	Predicted protein	NA	NA	NA
Pp3c5_4530	Chr05	2982235	2985620	0.568839	2.09913	1.8837	0.0019	0.0644866	UP	K10808 - ribonucleoside-diphosphate reductase subunit M2 (RRM2) (1 of 3)	Uncharacterized protein	GO:0016491~oxidoreductase activity	GO:0009263~deoxyribonucleotide biosynthetic process	NA
Pp3c3_20980	Chr03	14526022	14532025	0.468589	1.72351	1.87896	0.00025	0.0162429	UP	PF10250 - GDP-fucose protein O-fucosyltransferase (O-FucT) (1 of 32)	Predicted protein (Fragment)	GO:0016757~transferase activity, transferring glycosyl groups	GO:0006004~fucose metabolic process	NA
Pp3c1_39350	Chr01	27376828	27380174	0.454951	1.66559	1.87225	0.006	0.130253	UP	K08850 - aurora kinase, other [EC:2.7.11.1] (AURKX) (1 of 2)	Protein kinase domain-containing protein	GO:0005524~ATP binding;GO:0035174~histone serine kinase activity	GO:0007052~mitotic spindle organization;GO:0032465~regulation of cytokinesis	GO:0000780~condensed nuclear chromosome, centromeric region;GO:0005876~spindle microtubule;GO:0031616~spindle pole centrosome;GO:0032133~chromosome passenger complex;GO:0051233~spindle midzone
Pp3c8_14900	Chr08	9701907	9704893	0.553102	2.01816	1.86742	0.0027	0.0803902	UP	PTHR31867:SF30 - EXPANSIN-A5 (1 of 29)	Expansin	NA	GO:0009664~plant-type cell wall organization	GO:0005576~extracellular region;GO:0005618~cell wall;GO:0016020~membrane
Pp3c6_12520	Chr06	8058863	8061285	1.23487	4.47166	1.85646	0.00095	0.0400984	UP	K06688 - ubiquitin-conjugating enzyme E2 C (UBE2C, UBC11) (1 of 1)	Predicted protein	GO:0005524~ATP binding;GO:0061631~ubiquitin conjugating enzyme activity	GO:0000209~protein polyubiquitination;GO:0030071~regulation of mitotic metaphase/anaphase transition;GO:0031145~anaphase-promoting complex-dependent proteasomal ubiquitin-dependent protein catabolic process	GO:0005634~nucleus
Pp3c21_10970	Chr21	6987623	6990613	2.5147	9.08248	1.8527	5e-05	0.00427042	UP	PTHR24282:SF22 - CYTOCHROME P450, FAMILY 709, SUBFAMILY B, POLYPEPTIDE 2-RELATED (1 of 5)	Predicted protein	GO:0004497~monooxygenase activity;GO:0005506~iron ion binding;GO:0016705~oxidoreductase activity, acting on paired donors, with incorporation or reduction of molecular oxygen;GO:0020037~heme binding	NA	GO:0016021~integral component of membrane
Pp3c22_7610	Chr22	4722295	4724648	23.37	83.7155	1.84083	5e-05	0.00427042	UP	K18635 - protein SPIRAL1 and related proteins (SPR1) (1 of 7)	Predicted protein	NA	GO:0043622~cortical microtubule organization	GO:0010005~cortical microtubule, transverse to long axis
Pp3c15_2630	Chr15	1486855	1491261	0.518298	1.85401	1.8388	0.00495	0.116344	UP	NA	Predicted protein	NA	NA	GO:0016021~integral component of membrane
Pp3c8_870	Chr08	414688	418419	1.67384	5.97183	1.83502	5e-05	0.00427042	UP	PF01357//PF03330 - Pollen allergen (Pollen_allerg_1) // Rare lipoprotein A (RlpA)-like double-psi beta-barrel (DPBB_1) (1 of 40)	Uncharacterized protein	NA	GO:0009664~plant-type cell wall organization	GO:0005576~extracellular region
Pp3c7_13140	Chr07	8937808	8940735	0.88135	3.1396	1.8328	0.0002	0.0135761	UP	PF02987 - Late embryogenesis abundant protein (LEA_4) (1 of 3)	Predicted protein	NA	NA	NA
Pp3c9_19000	Chr09	12794579	12801268	0.333234	1.18701	1.83273	0.00415	0.105149	UP	2.3.1.119//2.3.1.199 - Very-long-chain 3-oxoacyl-CoA synthase / Very-long-chain beta-ketoacyl-CoA synthase (1 of 10)	3-ketoacyl-CoA synthase (EC 2.3.1.-)	GO:0016747~transferase activity, transferring acyl groups other than amino-acyl groups	GO:0006633~fatty acid biosynthetic process	GO:0016021~integral component of membrane
Pp3c4_25770	Chr04	17221166	17223368	24.2416	86.0271	1.8273	5e-05	0.00427042	UP	PTHR28039:SF4 - CHALCONE--FLAVONONE ISOMERASE 3-RELATED (1 of 2)	Chalcone-flavonone isomerase family protein	GO:0016872~intramolecular lyase activity	NA	NA
Pp3c19_9840	Chr19	6181613	6182347	0.711848	2.52072	1.8242	0.0336	0.336222	UP	NA	Predicted protein	NA	NA	GO:0016021~integral component of membrane
Pp3c2_36540	Chr02	24812997	24814939	0.6969	2.46529	1.82273	0.00095	0.0400984	UP	2.3.1.74 - Naringenin-chalcone synthase / Flavonone synthase (1 of 35)	Predicted protein	GO:0016747~transferase activity, transferring acyl groups other than amino-acyl groups	GO:0009058~biosynthetic process	NA
Pp3c13_1540	Chr13	887318	889366	6.04201	21.3491	1.82107	5e-05	0.00427042	UP	NA	Uncharacterized protein	NA	NA	NA
Pp3c18_20850	Chr18	14725505	14730750	1.08929	3.84257	1.81868	5e-05	0.00427042	UP	K13679 - granule-bound starch synthase [EC:2.4.1.242] Glc a1-4 Glc (WAXY) (1 of 1)	Starch synthase, chloroplastic/amyloplastic (EC 2.4.1.-)	GO:0004373~glycogen (starch) synthase activity	GO:0019252~starch biosynthetic process	GO:0009501~amyloplast;GO:0009507~chloroplast
Pp3c20_21960	Chr20	14333003	14336766	2.56443	9.03271	1.81652	5e-05	0.00427042	UP	PTHR11709:SF2 - MULTI-COPPER OXIDASE-RELATED (1 of 2)	Predicted protein	GO:0005507~copper ion binding;GO:0016491~oxidoreductase activity	NA	NA
Pp3c26_670	Chr26	274098	279379	0.914784	3.21778	1.81456	0.0001	0.00780773	UP	PTHR19297 - GLYCOSYLTRANSFERASE 14 FAMILY MEMBER (1 of 7)	Predicted protein	GO:0008375~acetylglucosaminyltransferase activity	NA	GO:0016020~membrane
Pp3c10_9270	Chr10	6203059	6204879	69.1547	242.364	1.80927	0.0008	0.0354102	UP	NA	Predicted protein	NA	NA	NA
Pp3c4_29870	Chr04	20738436	20739665	8.43303	29.5447	1.80878	5e-05	0.00427042	UP	NA	Uncharacterized protein	NA	NA	NA
Pp3c4_3550	Chr04	2383787	2388640	1.45101	5.0774	1.80703	0.00025	0.0162429	UP	PTHR32191:SF22 - TETRASPANIN-10 (1 of 2)	Predicted protein	NA	NA	NA
Pp3c13_21590	Chr13	15130140	15134085	1.79938	6.28445	1.80429	5e-05	0.00427042	UP	2.4.1.41 - Polypeptide N-acetylgalactosaminyltransferase / Protein-UDP acetylgalactosaminyltransferase (1 of 2)	Glyco_trans_2-like domain-containing protein	NA	NA	GO:0016021~integral component of membrane
Pp3c4_21630	Chr04	14451988	14454876	15.7015	54.3845	1.7923	5e-05	0.00427042	UP	PF03181 - BURP domain (BURP) (1 of 9)	BURP domain-containing protein	NA	NA	NA
Pp3c18_3870	Chr18	2989212	2991963	3.40173	11.7575	1.78925	5e-05	0.00427042	UP	PTHR13683:SF267 - ASPARTYL PROTEASE FAMILY PROTEIN-RELATED (1 of 5)	Predicted protein	GO:0004190~aspartic-type endopeptidase activity	NA	NA
Pp3c21_20660	Chr21	13534848	13539804	11.8692	40.8506	1.78314	0.0005	0.0259886	UP	PTHR23029:SF39 - GENOMIC DNA, CHROMOSOME 3, P1 CLONE: MDJ14 (1 of 1)	Predicted protein	GO:0016747~transferase activity, transferring acyl groups other than amino-acyl groups	GO:0009058~biosynthetic process	NA
Pp3c1_23610,Pp3c1_23611	Chr01	17342063	17345805	0.586837	2.01241	1.77789	0.0002	0.0135761	UP	NA	Uncharacterized protein	GO:0008375~acetylglucosaminyltransferase activity	NA	GO:0016021~integral component of membrane
Pp3c4_15690	Chr04	10853897	10855857	3.05502	10.4542	1.77483	5e-05	0.00427042	UP	NA	Predicted protein	NA	NA	NA
Pp3s397_10	scaffold_397	2	1059	0.865149	2.9531	1.77121	0.0037	0.0986956	UP	PTHR11730:SF39 - AMMONIUM TRANSPORTER 1 MEMBER 2 (1 of 7)	Ammonium transporter	GO:0008519~ammonium transmembrane transporter activity	GO:0072488~ammonium transmembrane transport	GO:0005887~integral component of plasma membrane
Pp3c4_21590	Chr04	14444381	14447308	0.812168	2.77083	1.77047	0.0291	0.312877	UP	NA	Predicted protein	NA	NA	NA
Pp3c5_22500	Chr05	15628604	15632092	2.03246	6.93094	1.76982	5e-05	0.00427042	UP	NA	Predicted protein	NA	NA	GO:0016021~integral component of membrane
Pp3c20_13540,Pp3c20_13543	Chr20	8828662	8831027	9.83145	33.334	1.76152	5e-05	0.00427042	UP	NA	Thiamine thiazole synthase, chloroplastic (Thiazole biosynthetic enzyme) (EC 2.4.2.60)	GO:0005506~iron ion binding;GO:0016763~transferase activity, transferring pentosyl groups	GO:0009228~thiamine biosynthetic process;GO:0052837~thiazole biosynthetic process	GO:0005829~cytosol;GO:0009570~chloroplast stroma
Pp3c21_3640	Chr21	2220699	2223576	1.56787	5.30842	1.75948	5e-05	0.00427042	UP	1.1.3.9 - Galactose oxidase / Beta-galactose oxidase (1 of 36)	Uncharacterized protein	NA	NA	NA
Pp3c4_23380	Chr04	15828129	15831028	1.99888	6.75347	1.75643	0.0004	0.0224593	UP	PF04398 - Protein of unknown function, DUF538 (DUF538) (1 of 10)	Predicted protein	NA	NA	NA
Pp3c1_20430	Chr01	15521909	15526316	1.54142	5.20056	1.7544	0.0001	0.00780773	UP	K12493 - ADP-ribosylation factor GTPase-activating protein 2/3 (ARFGAP2_3) (1 of 2)	Arf-GAP domain-containing protein	GO:0005096~GTPase activator activity;GO:0046872~metal ion binding	GO:0048205~COPI coating of Golgi vesicle	GO:0000139~Golgi membrane
Pp3c14_16280	Chr14	10421337	10427038	0.640127	2.15089	1.7485	0.00085	0.0369933	UP	PF14389 - Leucine-zipper of ternary complex factor MIP1 (Lzipper-MIP1) (1 of 18)	Predicted protein	NA	NA	NA
Pp3c17_7570	Chr17	5680910	5683466	4.07462	13.6622	1.74545	5e-05	0.00427042	UP	NA	Predicted protein	NA	NA	GO:0016021~integral component of membrane
Pp3c17_5160	Chr17	3967897	3969779	10.152	33.9835	1.74307	5e-05	0.00427042	UP	PTHR31048:SF1 - PATHOGENESIS-RELATED THAUMATIN-LIKE PROTEIN-RELATED (1 of 2)	Uncharacterized protein	NA	NA	NA
Pp3c12_15000	Chr12	10082153	10084998	1.38797	4.63721	1.74028	0.00035	0.0204077	UP	1.1.3.9 - Galactose oxidase / Beta-galactose oxidase (1 of 36)	Uncharacterized protein	NA	NA	NA
Pp3c7_22210	Chr07	15202976	15205456	0.302414	1.00939	1.73889	0.01575	0.225965	UP	PTHR22814:SF105 - HEAVY METAL TRANSPORT/DETOXIFICATION DOMAIN-CONTAINING PROTEIN (1 of 59)	Predicted protein	GO:0046872~metal ion binding	GO:0030001~metal ion transport	NA
Pp3c3_34230	Chr03	23081548	23083053	10.7092	35.705	1.73728	5e-05	0.00427042	UP	NA	Predicted protein	NA	NA	NA
Pp3c21_21000	Chr21	13856725	13859526	0.334442	1.10502	1.72425	0.00445	0.109398	UP	3.2.1.51 - Alpha-L-fucosidase / Alpha-L-fucoside fucohydrolase (1 of 13)	Predicted protein	GO:0016788~hydrolase activity, acting on ester bonds	NA	NA
Pp3c22_100	Chr22	47763	48742	0.368902	1.21814	1.72337	0.0223	0.273186	UP	K07243 - high-affinity iron transporter (FTR, efeU) (1 of 3)	Uncharacterized protein (Fragment)	GO:0015093~ferrous iron transmembrane transporter activity	GO:0034755~iron ion transmembrane transport	GO:0005886~plasma membrane;GO:0033573~high-affinity iron permease complex
Pp3c23_8220	Chr23	5521286	5522159	1.57012	5.17335	1.72023	0.0044	0.108609	UP	PTHR11721//PTHR11721:SF6 - 60S RIBOSOMAL PROTEIN L27A // SUBFAMILY NOT NAMED (1 of 1)	Predicted protein	GO:0003735~structural constituent of ribosome	GO:0006412~translation	GO:0022625~cytosolic large ribosomal subunit
Pp3c2_27350	Chr02	18500757	18502865	111.767	367.678	1.71795	0.00615	0.132717	UP	PF10604 - Polyketide cyclase / dehydrase and lipid transport (Polyketide_cyc2) (1 of 17)	Intracellular pathogenesis-related protein-like protein (Predicted protein)	GO:0004864~protein phosphatase inhibitor activity;GO:0010427~abscisic acid binding;GO:0038023~signaling receptor activity	GO:0006952~defense response;GO:0009738~abscisic acid-activated signaling pathway;GO:0080163~regulation of protein serine/threonine phosphatase activity	GO:0005634~nucleus;GO:0005737~cytoplasm
Pp3c3_13080	Chr03	9175835	9179010	6.3274	20.8004	1.71693	5e-05	0.00427042	UP	PF06749 - Protein of unknown function (DUF1218) (DUF1218) (1 of 14)	Predicted protein	NA	NA	GO:0016021~integral component of membrane
Pp3c17_19630	Chr17	13157861	13161711	0.797775	2.61502	1.71277	0.00345	0.0942378	UP	K13680 - beta-mannan synthase [EC:2.4.1.32] Man b1-4 Man (CSLA) (1 of 4)	Uncharacterized protein (Fragment)	NA	NA	NA
Pp3c24_1550	Chr24	1046786	1049084	10.0218	32.7933	1.71026	5e-05	0.00427042	UP	PTHR21109 - MITOCHONDRIAL 28S RIBOSOMAL PROTEIN S21 (1 of 5)	Predicted protein	GO:0003735~structural constituent of ribosome	GO:0006412~translation	GO:0005840~ribosome
Pp3c5_960	Chr05	598271	601459	10.6524	34.7947	1.70769	5e-05	0.00427042	UP	PF12695 - Alpha/beta hydrolase family (Abhydrolase_5) (1 of 53)	Predicted protein	NA	NA	NA
Pp3c9_40	Chr09	22656	27311	0.8691	2.83789	1.70723	0.0001	0.00780773	UP	1.16.1.7 - Ferric-chelate reductase (NADH) / NADH:Fe(3+)-EDTA reductase (1 of 7)	Ferric reductase-like transmembrane component	GO:0016491~oxidoreductase activity	GO:0055114~oxidation-reduction process	GO:0005886~plasma membrane;GO:0016021~integral component of membrane
Pp3c24_950	Chr24	631094	633357	0.351759	1.14195	1.69885	0.01155	0.18998	UP	K10998 - replication fork protection complex subunit Csm3/Swi3 (CSM3, SWI3) (1 of 1)	Predicted protein	GO:0003677~DNA binding;GO:0008270~zinc ion binding	GO:0000076~DNA replication checkpoint;GO:0006974~cellular response to DNA damage stimulus;GO:0007049~cell cycle;GO:0043111~replication fork arrest;GO:0048478~replication fork protection	GO:0031298~replication fork protection complex
Pp3c6_26340	Chr06	17422462	17425697	0.801149	2.59736	1.6969	0.0003	0.0183141	UP	PTHR32227:SF49 - BETA-1,3-GLUCANASE 1-RELATED (1 of 8)	Predicted protein	GO:0004553~hydrolase activity, hydrolyzing O-glycosyl compounds	GO:0005975~carbohydrate metabolic process	NA
Pp3c9_20530	Chr09	13910867	13912988	0.446826	1.44734	1.69562	0.0108	0.183107	UP	PTHR33404:SF2 - CELL DIVISION TOPOLOGICAL SPECIFICITY FACTOR HOMOLOG, CHLOROPLASTIC (1 of 3)	Uncharacterized protein	NA	GO:0010020~chloroplast fission;GO:0032955~regulation of barrier septum assembly;GO:0051301~cell division	GO:0009706~chloroplast inner membrane
Pp3c6_17399	Chr06	11218233	11219772	11.6033	37.5504	1.69429	5e-05	0.00427042	UP	NA	Predicted protein	NA	NA	NA
Pp3c2_16710	Chr02	11190113	11191975	31.6118	102.282	1.69402	0.00065	0.0308742	UP	NA	Uncharacterized protein	NA	NA	NA
Pp3c16_19530	Chr16	12003911	12006453	4.80635	15.4958	1.68886	5e-05	0.00427042	UP	2.4.1.207 - Xyloglucan:xyloglucosyl transferase / Xyloglucan endotransglycosylase (1 of 35)	Xyloglucan endotransglycosylase/hydrolase	GO:0004553~hydrolase activity, hydrolyzing O-glycosyl compounds;GO:0016762~xyloglucan:xyloglucosyl transferase activity	GO:0010411~xyloglucan metabolic process;GO:0042546~cell wall biogenesis	NA
Pp3c11_3330	Chr11	1974671	1976542	2.96201	9.5394	1.68732	0.0007	0.0323208	UP	PF06749 - Protein of unknown function (DUF1218) (DUF1218) (1 of 14)	Predicted protein	NA	NA	GO:0016021~integral component of membrane
Pp3c11_12330	Chr11	7985032	7987884	0.420605	1.35078	1.68325	0.01365	0.208148	UP	PTHR22835//PTHR22835:SF228 - ZINC FINGER FYVE DOMAIN CONTAINING PROTEIN // SUBFAMILY NOT NAMED (1 of 3)	Lipase_GDSL domain-containing protein	GO:0016788~hydrolase activity, acting on ester bonds	NA	NA
Pp3c6_17300	Chr06	11177792	11179097	0.523401	1.67688	1.67979	0.0135	0.207076	UP	PTHR12906 - PROTEIN C20ORF24 RAB5-INTERACTING PROTEIN (1 of 2)	Predicted protein	NA	NA	GO:0016021~integral component of membrane
Pp3c10_1100	Chr10	987434	990441	0.942104	3.01666	1.679	0.0002	0.0135761	UP	PTHR31707:SF33 - INVERTASE/PECTIN METHYLESTERASE INHIBITOR FAMILY PROTEIN (1 of 7)	Pectinesterase (EC 3.1.1.11)	GO:0030599~pectinesterase activity;GO:0045330~aspartyl esterase activity;GO:0046910~pectinesterase inhibitor activity	GO:0042545~cell wall modification;GO:0045490~pectin catabolic process	GO:0005576~extracellular region;GO:0005618~cell wall
Pp3c4_10120	Chr04	7299985	7300850	9.15819	29.2821	1.67688	5e-05	0.00427042	UP	NA	Uncharacterized protein	NA	NA	NA
Pp3c3_7820	Chr03	5391254	5394413	0.512704	1.63735	1.67516	0.0041	0.104464	UP	NA	Uncharacterized protein	NA	NA	NA
Pp3c24_11260	Chr24	7784590	7786946	2.98793	9.53371	1.67389	5e-05	0.00427042	UP	1.10.3.1 - Catechol oxidase / Tyrosinase (1 of 11)	Uncharacterized protein	GO:0004097~catechol oxidase activity;GO:0046872~metal ion binding	NA	GO:0016021~integral component of membrane
Pp3c23_18540	Chr23	12265750	12268144	2.5337	8.03061	1.66426	0.00075	0.0334412	UP	NA	Uncharacterized protein	NA	NA	NA
Pp3c8_1220	Chr08	651479	653176	0.438595	1.38536	1.6593	0.0169	0.23487	UP	NA	Uncharacterized protein	NA	NA	NA
Pp3c1_25110	Chr01	18238865	18243320	4.22286	13.3225	1.65757	0.0001	0.00780773	UP	PF00560//PF08263 - Leucine Rich Repeat (LRR_1) // Leucine rich repeat N-terminal domain (LRRNT_2) (1 of 5)	LRRNT_2 domain-containing protein	NA	NA	NA
Pp3c11_6590	Chr11	4146308	4154405	0.3631	1.14389	1.65551	0.0161	0.228108	UP	PTHR21254:SF1 - C2 DOMAIN-CONTAINING PROTEIN 3 (1 of 1)	Predicted protein	NA	NA	NA
Pp3c9_24080	Chr09	16456499	16459027	6.95764	21.8975	1.65409	5e-05	0.00427042	UP	PTHR11413 - CYSTATIN FAMILY MEMBER (1 of 6)	Cysteine proteinase inhibitor	GO:0004869~cysteine-type endopeptidase inhibitor activity	NA	NA
Pp3c23_6600	Chr23	4445938	4448455	8.27406	26.0335	1.6537	5e-05	0.00427042	UP	K03146 - thiamine thiazole synthase (THI4, THI1) (1 of 8)	Thiamine thiazole synthase, chloroplastic (Thiazole biosynthetic enzyme) (EC 2.4.2.60)	GO:0005506~iron ion binding;GO:0016763~transferase activity, transferring pentosyl groups	GO:0009228~thiamine biosynthetic process;GO:0052837~thiazole biosynthetic process	GO:0005829~cytosol;GO:0009570~chloroplast stroma
Pp3c3_24830	Chr03	16978650	16981014	1.79394	5.64056	1.6527	0.00075	0.0334412	UP	PTHR31321:SF8 - PECTINESTERASE 8-RELATED (1 of 15)	Pectinesterase (EC 3.1.1.11)	GO:0030599~pectinesterase activity;GO:0045330~aspartyl esterase activity;GO:0052689~carboxylic ester hydrolase activity	GO:0042545~cell wall modification;GO:0045490~pectin catabolic process	NA
Pp3c14_21860	Chr14	14095531	14096546	1.14557	3.59659	1.65057	0.01345	0.207007	UP	K12845 - U4/U6 small nuclear ribonucleoprotein SNU13 (SNU13, NHP2L) (1 of 4)	Ribonucloprotein	GO:0003723~RNA binding	GO:0000398~mRNA splicing, via spliceosome;GO:0000470~maturation of LSU-rRNA;GO:0030490~maturation of SSU-rRNA	GO:0031428~box C/D snoRNP complex;GO:0032040~small-subunit processome;GO:0046540~U4/U6 x U5 tri-snRNP complex;GO:0071011~precatalytic spliceosome
Pp3c3_740	Chr03	448359	455045	0.887433	2.78106	1.64793	0.01615	0.228283	UP	K02429 - MFS transporter, FHS family, L-fucose permease (fucP) (1 of 1)	Uncharacterized protein	NA	GO:0055085~transmembrane transport	GO:0016021~integral component of membrane
Pp3c13_7370	Chr13	4934361	4935598	0.810041	2.53336	1.64499	0.01025	0.178097	UP	PTHR23241 - LATE EMBRYOGENESIS ABUNDANT PLANTS LEA-RELATED (1 of 35)	Predicted protein	NA	NA	NA
Pp3c8_17550	Chr08	11427098	11428641	0.352686	1.10125	1.64268	0.01825	0.245202	UP	NA	Predicted protein	NA	NA	NA
Pp3c11_18420	Chr11	12172659	12173539	370.961	1152.97	1.63602	0.0174	0.238001	UP	NA	Uncharacterized protein	NA	NA	NA
Pp3c8_12340,Pp3c8_12344	Chr08	8039932	8044670	0.323809	1.00551	1.63472	0.0115	0.189672	UP	PF08879 - WRC (WRC) (1 of 19)	WRC domain-containing protein	NA	NA	NA
Pp3c4_14693	Chr04	10244750	10245915	0.569658	1.76423	1.63087	0.01765	0.240696	UP	NA	Uncharacterized protein	NA	NA	NA
Pp3c16_3910	Chr16	2520790	2523851	0.373755	1.15515	1.62792	0.00515	0.118894	UP	K07760 - cyclin-dependent kinase [EC:2.7.11.22] (CDK) (1 of 7)	Protein kinase domain-containing protein	GO:0004693~cyclin-dependent protein serine/threonine kinase activity;GO:0005524~ATP binding	GO:0006468~protein phosphorylation	GO:0005634~nucleus
Pp3c17_22320	Chr17	14554825	14561218	1.31993	4.06507	1.62282	0.02145	0.26764	UP	PTHR24015:SF419 - NUCLEOTIDE-DIPHOSPHO-SUGAR TRANSFERASE DOMAIN-CONTAINING PROTEIN-RELATED (1 of 5)	Uncharacterized protein	NA	NA	NA
Pp3c3_18330	Chr03	12816316	12817188	3.84411	11.8247	1.62108	0.0002	0.0135761	UP	NA	Uncharacterized protein	NA	NA	GO:0016021~integral component of membrane
Pp3c13_23080	Chr13	16132039	16133801	1.27839	3.92316	1.61769	0.00265	0.0792908	UP	PTHR31234:SF2 - LATE EMBRYOGENESIS ABUNDANT (LEA) HYDROXYPROLINE-RICH GLYCOPROTEIN FAMILY MEMBER (1 of 5)	LEA_2 domain-containing protein	NA	NA	GO:0005886~plasma membrane;GO:0016021~integral component of membrane
Pp3c25_13360	Chr25	9484980	9486486	2.43342	7.4567	1.61555	0.00035	0.0204077	UP	NA	Predicted protein	NA	NA	NA
Pp3c14_17270	Chr14	11269731	11281021	6.62086	20.2841	1.61526	0.00085	0.0369933	UP	PTHR10806//PTHR10806:SF10 - SIGNAL PEPTIDASE COMPLEX CATALYTIC SUBUNIT SEC11 // SUBFAMILY NOT NAMED (1 of 1)	Uncharacterized protein	NA	NA	NA
Pp3c9_2950	Chr09	1787917	1788624	0.932446	2.8548	1.6143	0.037	0.356895	UP	NA	Predicted protein	NA	NA	NA
Pp3c3_18570	Chr03	12916372	12918577	0.814212	2.48884	1.612	0.00265	0.0792908	UP	NA	Uncharacterized protein	NA	NA	NA
Pp3c20_23430	Chr20	15174145	15176980	33.1068	101.162	1.61146	0.00035	0.0204077	UP	K03542 - photosystem II 22kDa protein (psbS) (1 of 1)	Photosystem II 22kDa chloroplast protein	NA	NA	GO:0009535~chloroplast thylakoid membrane;GO:0016021~integral component of membrane
Pp3c25_120	Chr25	99659	100863	0.736984	2.25044	1.6105	0.00585	0.12853	UP	PTHR10334:SF204 - ALLERGEN V5/TPX-1-RELATED FAMILY PROTEIN-RELATED (1 of 3)	SCP domain-containing protein	NA	NA	GO:0005615~extracellular space
Pp3c14_13700	Chr14	8769685	8771067	1.97968	6.03252	1.60749	0.01355	0.207318	UP	NA	Predicted protein	NA	NA	NA
Pp3c5_1630	Chr05	1018078	1020779	3.07868	9.37686	1.60679	5e-05	0.00427042	UP	PTHR10174//PTHR10174:SF145 - RETINALDEHYDE BINDING PROTEIN-RELATED // SUBFAMILY NOT NAMED (1 of 2)	CRAL-TRIO domain-containing protein	NA	NA	NA
Pp3c19_16790,Pp3c19_16800	Chr19	10975641	10980446	2.44798	7.40888	1.59767	0.0018	0.0624916	UP	NA	Fe2OG dioxygenase domain-containing protein	GO:0016491~oxidoreductase activity	GO:0006974~cellular response to DNA damage stimulus;GO:1902445~regulation of mitochondrial membrane permeability involved in programmed necrotic cell death	GO:0005759~mitochondrial matrix
Pp3c7_3640	Chr07	2235686	2243456	0.449968	1.35932	1.59499	0.0047	0.113549	UP	PTHR21562 - NOTUM-RELATED (1 of 1)	Pectin acetylesterase (EC 3.1.1.-)	GO:0052689~carboxylic ester hydrolase activity;GO:0052793~pectin acetylesterase activity	GO:0071555~cell wall organization	GO:0005576~extracellular region;GO:0009505~plant-type cell wall
Pp3c4_10770	Chr04	7687426	7689076	0.925832	2.79502	1.59404	0.015	0.218654	UP	1.6.5.2 - NAD(P)H dehydrogenase (quinone) / Vitamin-K reductase (1 of 10)	Flavodoxin-like domain-containing protein	GO:0003955~NAD(P)H dehydrogenase (quinone) activity;GO:0010181~FMN binding	NA	NA
Pp3c4_13810	Chr04	9635970	9637761	0.445622	1.34389	1.59252	0.0072	0.144254	UP	NA	Predicted protein	NA	NA	NA
Pp3c20_7140	Chr20	4364307	4370765	0.376886	1.13391	1.5891	0.015	0.218654	UP	4.2.1.2 - Fumarate hydratase / Fumarase (1 of 2)	Fumarate hydratase mitochondrial-like (Fragment)	GO:0004333~fumarate hydratase activity	GO:0006106~fumarate metabolic process	GO:0045239~tricarboxylic acid cycle enzyme complex
Pp3c11_11630	Chr11	7498689	7500099	7.53498	22.638	1.58707	5e-05	0.00427042	UP	NA	Predicted protein	NA	NA	NA
Pp3c16_260	Chr16	130022	134209	1.75577	5.2672	1.58493	0.0001	0.00780773	UP	PTHR10343:SF58 - PHOSPHOGLUCAN PHOSPHATASE DSP4, CHLOROPLASTIC (1 of 1)	TYR_PHOSPHATASE_2 domain-containing protein	GO:0008138~protein tyrosine/serine/threonine phosphatase activity;GO:0019203~carbohydrate phosphatase activity;GO:2001070~starch binding	GO:0005983~starch catabolic process;GO:0007623~circadian rhythm;GO:0046838~phosphorylated carbohydrate dephosphorylation	GO:0009507~chloroplast
Pp3c13_19510	Chr13	13924507	13929440	2.99029	8.95576	1.58253	0.01645	0.230909	UP	PF03018 - Dirigent-like protein (Dirigent) (1 of 9)	Dirigent protein	NA	NA	GO:0048046~apoplast
Pp3c3_6540	Chr03	4331705	4337735	0.421989	1.26324	1.58185	0.005	0.117216	UP	K08472 - mlo protein (MLO) (1 of 8)	MLO-like protein (Fragment)	GO:0005516~calmodulin binding	GO:0006952~defense response;GO:0009607~response to biotic stimulus	GO:0016021~integral component of membrane
Pp3c18_1550	Chr18	1469016	1472329	19.3603	57.9554	1.58184	0.00035	0.0204077	UP	3.2.1.51 - Alpha-L-fucosidase / Alpha-L-fucoside fucohydrolase (1 of 13)	GDSL-like lipase (Predicted protein)	GO:0016788~hydrolase activity, acting on ester bonds	NA	NA
Pp3c21_880	Chr21	693484	696908	4.637	13.8505	1.57868	5e-05	0.00427042	UP	PF04526 - Protein of unknown function (DUF568) (DUF568) (1 of 5)	Cytochrome b561 and DOMON domain-containing protein	GO:0046872~metal ion binding	GO:0055114~oxidation-reduction process	GO:0016021~integral component of membrane
Pp3c23_15050	Chr23	10132771	10135458	0.971261	2.89434	1.5753	0.00205	0.0668344	UP	PTHR22936//PTHR22936:SF15 - RHOMBOID-RELATED // SUBFAMILY NOT NAMED (1 of 7)	RHOMBOID-like protein (EC 3.4.21.-) (Rhomboid-like protein)	GO:0004252~serine-type endopeptidase activity	NA	GO:0016021~integral component of membrane
Pp3c4_1550	Chr04	888477	890535	4.29329	12.751	1.57045	5e-05	0.00427042	UP	PTHR11615//PTHR11615:SF159 - NITRATE, FROMATE, IRON DEHYDROGENASE // SUBFAMILY NOT NAMED (1 of 7)	Predicted protein	GO:0003723~RNA binding	NA	NA
Pp3c12_23940	Chr12	15698232	15700042	8.14266	24.1662	1.56942	0.0001	0.00780773	UP	PTHR11615//PTHR11615:SF159 - NITRATE, FROMATE, IRON DEHYDROGENASE // SUBFAMILY NOT NAMED (1 of 7)	Predicted protein	NA	NA	NA
Pp3c22_18520	Chr22	11999328	12002981	1.41468	4.16949	1.5594	0.0021	0.0674968	UP	PTHR30603:SF4 - RNA POLYMERASE SIGMA FACTOR SIGE, CHLOROPLASTIC/MITOCHONDRIAL (1 of 1)	Plastid sigma factor PpSIG5 (Plastid sigma factor SIG5)	GO:0003700~sequence-specific DNA binding transcription factor activity	GO:0006352~DNA-templated transcription, initiation	NA
Pp3c3_10730	Chr03	7604157	7606942	0.346928	1.02186	1.55849	0.02525	0.289992	UP	NA	Uncharacterized protein	NA	GO:0009785~blue light signaling pathway	NA
Pp3c27_6610	Chr27	3801832	3805377	1.72482	5.07705	1.55754	5e-05	0.00427042	UP	K00366 - ferredoxin-nitrite reductase (nirA) (1 of 2)	Ferredoxin-nitrite reductase (Nitrite reductase) (Predicted protein)	GO:0016491~oxidoreductase activity;GO:0020037~heme binding;GO:0051536~iron-sulfur cluster binding	NA	NA
Pp3c3_22810	Chr03	15658026	15660012	0.366218	1.07461	1.55303	0.03505	0.345411	UP	NA	Uncharacterized protein	NA	NA	NA
Pp3c19_10740	Chr19	6739263	6743883	5.11679	14.956	1.54741	5e-05	0.00427042	UP	PTHR13683:SF267 - ASPARTYL PROTEASE FAMILY PROTEIN-RELATED (1 of 5)	Peptidase A1 domain-containing protein	GO:0004190~aspartic-type endopeptidase activity	GO:0006508~proteolysis;GO:0030163~protein catabolic process	GO:0005576~extracellular region
Pp3c5_6640	Chr05	4642871	4645557	4.4666	13.0486	1.54665	0.0029	0.0840076	UP	NA	Uncharacterized protein	NA	NA	NA
Pp3c4_4881	Chr04	3498268	3500992	0.403174	1.17694	1.54557	0.0082	0.15539	UP	NA	Uncharacterized protein	NA	NA	GO:0016021~integral component of membrane
Pp3c1_430	Chr01	222447	231067	1.10902	3.23273	1.54347	0.00055	0.0275636	UP	K01322 - prolyl oligopeptidase [EC:3.4.21.26] (E3.4.21.26, PREP) (1 of 6)	Predicted protein	GO:0004175~endopeptidase activity;GO:0004252~serine-type endopeptidase activity;GO:0070008~serine-type exopeptidase activity;GO:0070012~oligopeptidase activity	NA	GO:0005737~cytoplasm;GO:0005829~cytosol
Pp3c17_17840	Chr17	12080386	12083773	0.992111	2.88982	1.5424	0.0014	0.0518713	UP	PTHR32100:SF17 - OMEGA-3 FATTY ACID DESATURASE, ENDOPLASMIC RETICULUM (1 of 3)	Predicted protein	GO:0016717~oxidoreductase activity, acting on paired donors, with oxidation of a pair of donors resulting in the reduction of molecular oxygen to two molecules of water	GO:0006629~lipid metabolic process	GO:0016021~integral component of membrane
Pp3c24_590	Chr24	350651	354726	1.67358	4.87199	1.54158	0.00045	0.024292	UP	PTHR32227:SF78 - CARBOHYDRATE-BINDING X8 DOMAIN-CONTAINING PROTEIN (1 of 4)	Predicted protein	GO:0004553~hydrolase activity, hydrolyzing O-glycosyl compounds	GO:0005975~carbohydrate metabolic process	NA
Pp3c7_4540	Chr07	2891742	2892595	3.33019	9.67767	1.53906	0.0016	0.0571851	UP	NA	Predicted protein	NA	NA	NA
Pp3c22_22180,Pp3c22_22190	Chr22	14848072	14851537	0.618633	1.7968	1.53828	0.0151	0.219759	UP	K11254 - histone H4 (H4) (1 of 14)	Predicted protein	NA	NA	NA
Pp3c18_8820	Chr18	6213731	6217259	2.1709	6.28908	1.53455	5e-05	0.00427042	UP	1.14.13.129 - Beta-carotene 3-hydroxylase / Beta-carotene 3,3-monooxygenase (1 of 3)	Fatty acid hydroxylase domain-containing protein	GO:0005506~iron ion binding;GO:0016491~oxidoreductase activity	GO:0008610~lipid biosynthetic process	GO:0016021~integral component of membrane
Pp3c26_1520	Chr26	647073	649410	1.63785	4.73024	1.53011	0.001	0.0415342	UP	PTHR31238:SF46 - GERMIN-LIKE PROTEIN SUBFAMILY T MEMBER 1-RELATED (1 of 4)	Germin-like protein	GO:0030145~manganese ion binding;GO:0045735~nutrient reservoir activity	NA	GO:0005618~cell wall;GO:0048046~apoplast
Pp3c19_4360	Chr19	2372051	2374168	0.660649	1.90612	1.52869	0.0064	0.136015	UP	PTHR22814:SF105 - HEAVY METAL TRANSPORT/DETOXIFICATION DOMAIN-CONTAINING PROTEIN (1 of 59)	HMA domain-containing protein	GO:0046872~metal ion binding	GO:0030001~metal ion transport	NA
Pp3c3_1770	Chr03	1072120	1075502	3.69447	10.6156	1.52275	5e-05	0.00427042	UP	PF00582 - Universal stress protein family (Usp) (1 of 18)	Uncharacterized protein (Fragment)	NA	NA	NA
Pp3c5_3169	Chr05	2080296	2081591	89.628	257.384	1.5219	0.00205	0.0668344	UP	NA	Predicted protein	NA	NA	NA
Pp3c3_12530	Chr03	8672065	8673426	6.3918	18.2771	1.51575	5e-05	0.00427042	UP	K01602 - ribulose-bisphosphate carboxylase small chain (rbcS) (1 of 25)	Ribulose bisphosphate carboxylase small chain (EC 4.1.1.39)	GO:0004497~monooxygenase activity;GO:0016984~ribulose-bisphosphate carboxylase activity	GO:0009853~photorespiration;GO:0015977~carbon fixation;GO:0015979~photosynthesis	GO:0009536~plastid
Pp3c26_2950	Chr26	1377862	1382508	0.880389	2.51461	1.51412	0.03055	0.319957	UP	NA	DUF4005 domain-containing protein	NA	NA	NA
Pp3c13_5750	Chr13	3773080	3780615	83.9984	239.906	1.51404	0.01035	0.178134	UP	PTHR34109:SF1 - DESSICATION-INDUCED 1VOC-LIKE PROTEIN (1 of 3)	Predicted protein	NA	NA	NA
Pp3c8_7549	Chr08	4455345	4457699	0.714757	2.04057	1.51345	0.0246	0.28614	UP	NA	Uncharacterized protein	NA	NA	NA
Pp3c23_5960	Chr23	4005376	4010129	1.77924	5.07309	1.51161	0.0005	0.0259886	UP	PTHR22953:SF5 - PURPLE ACID PHOSPHATASE 18 (1 of 4)	Purple acid phosphatase (EC 3.1.3.2)	GO:0003993~acid phosphatase activity;GO:0046872~metal ion binding	NA	NA
Pp3c24_20750	Chr24	13593206	13594310	26.5181	75.5949	1.51131	0.00035	0.0204077	UP	NA	NA	NA	NA	NA
Pp3c12_4560	Chr12	3270629	3277508	3.43026	9.77049	1.51011	0.0001	0.00780773	UP	PTHR31867:SF30 - EXPANSIN-A5 (1 of 29)	Expansin	NA	GO:0009664~plant-type cell wall organization	GO:0005576~extracellular region;GO:0005618~cell wall;GO:0016020~membrane
Pp3c22_10620	Chr22	6724349	6725338	3.57563	10.1833	1.50994	0.01035	0.178134	UP	NA	Uncharacterized protein	NA	NA	NA
Pp3c11_24300	Chr11	15884046	15888311	3.32605	9.45625	1.50746	5e-05	0.00427042	UP	PTHR10159:SF316 - PHOSPHATIDYLGLYCEROPHOSPHATASE AND PROTEIN-TYROSINE PHOSPHATASE 1 (1 of 2)	Predicted protein	GO:0008138~protein tyrosine/serine/threonine phosphatase activity;GO:0019203~carbohydrate phosphatase activity;GO:2001070~starch binding	GO:0005983~starch catabolic process;GO:0046838~phosphorylated carbohydrate dephosphorylation	GO:0009507~chloroplast
Pp3c3_11340	Chr03	8033081	8038024	3.00718	8.54291	1.50631	0.0024	0.0747616	UP	K08238 - xyloglucan 6-xylosyltransferase [EC:2.4.2.39] Xyl a1-6 Glc (XXT) (1 of 19)	Uncharacterized protein	GO:0016758~transferase activity, transferring hexosyl groups	GO:0009969~xyloglucan biosynthetic process	GO:0005768~endosome;GO:0005802~trans-Golgi network;GO:0016021~integral component of membrane
Pp3c14_380	Chr14	222417	224644	162.099	459.374	1.5028	0.0071	0.14288	UP	PTHR21495:SF39 - DIRIGENT PROTEIN 16-RELATED (1 of 8)	Dirigent protein	NA	NA	GO:0048046~apoplast
Pp3c12_13870	Chr12	9271671	9273192	1.30623	3.70067	1.50237	0.00235	0.073709	UP	NA	Predicted protein	NA	NA	NA
Pp3c9_3490	Chr09	1985040	1988038	1.69303	4.78811	1.49985	0.0002	0.0135761	UP	PTHR32026:SF10 - PROTEIN Y39F10A.3-RELATED (1 of 4)	Methyltransf_21 domain-containing protein	NA	NA	GO:0016021~integral component of membrane
Pp3c9_5060	Chr09	2880345	2883813	0.540194	1.52435	1.49664	0.00435	0.107814	UP	5.4.2.5 - Phosphoglucomutase (glucose-cofactor) / Glucose-1-phosphate phosphotransferase (1 of 2)	Uncharacterized protein	GO:0000287~magnesium ion binding;GO:0004614~phosphoglucomutase activity	GO:0005978~glycogen biosynthetic process;GO:0006006~glucose metabolic process;GO:0019388~galactose catabolic process	GO:0005829~cytosol
Pp3c13_11610	Chr13	8423060	8426742	0.84147	2.3734	1.49597	0.0014	0.0518713	UP	PTHR12053 - PROTEASE FAMILY M28 PLASMA GLUTAMATE CARBOXYPEPTIDASE-RELATED (1 of 1)	Predicted protein	GO:0070573~metallodipeptidase activity	NA	NA
Pp3c17_12850	Chr17	9127868	9129947	22.3379	62.6309	1.48738	5e-05	0.00427042	UP	PF04398 - Protein of unknown function, DUF538 (DUF538) (1 of 10)	Uncharacterized protein	NA	NA	NA
Pp3c22_9450	Chr22	5830712	5835803	0.578816	1.62026	1.48505	0.0036	0.0967374	UP	K00844 - hexokinase (HK) (1 of 9)	Phosphotransferase (EC 2.7.1.-)	GO:0004340~glucokinase activity;GO:0005524~ATP binding;GO:0005536~glucose binding;GO:0008865~fructokinase activity;GO:0019158~mannokinase activity	GO:0001678~cellular glucose homeostasis;GO:0006096~glycolytic process	GO:0005623~cell;GO:0005829~cytosol
Pp3c9_940	Chr09	527239	529393	0.774367	2.15977	1.47979	0.0084	0.158355	UP	PF05938 - Plant self-incompatibility protein S1 (Self-incomp_S1) (1 of 11)	Uncharacterized protein	NA	NA	NA
Pp3c8_24460	Chr08	17033983	17038616	1.26123	3.51637	1.47926	0.0026	0.0787008	UP	5.1.3.2//5.1.3.5 - UDP-glucose 4-epimerase / Uridine diphospho-galactose-4-epimerase (1 of 2)	UDP-glucose 4-epimerase (EC 5.1.3.-)	GO:0003978~UDP-glucose 4-epimerase activity	GO:0006012~galactose metabolic process	GO:0016021~integral component of membrane
Pp3c6_22190	Chr06	14251007	14252737	0.638866	1.78091	1.47903	0.0334	0.334957	UP	NA	Uncharacterized protein	NA	NA	NA
Pp3c17_13330	Chr17	9347067	9349103	0.473422	1.31584	1.47478	0.01435	0.213455	UP	NA	Uncharacterized protein	NA	NA	NA
Pp3c9_9590	Chr09	6144065	6146474	0.573547	1.59075	1.47173	0.0043	0.107453	UP	3.4.23.12 - Nepenthesin / Nepenthes aspartic proteinase (1 of 31)	Peptidase A1 domain-containing protein	GO:0004190~aspartic-type endopeptidase activity	GO:0006508~proteolysis;GO:0030163~protein catabolic process	NA
Pp3c19_9770	Chr19	6126464	6128883	4.42023	12.2567	1.47137	5e-05	0.00427042	UP	K02641 - ferredoxin--NADP+ reductase (petH) (1 of 3)	Ferredoxin--NADP reductase, chloroplastic (FNR) (EC 1.18.1.2)	GO:0004324~ferredoxin-NADP+ reductase activity	NA	GO:0009507~chloroplast
Pp3c20_10640	Chr20	6565786	6567535	9.62649	26.6765	1.47049	0.00105	0.0430216	UP	NA	Predicted protein	NA	NA	GO:0016021~integral component of membrane
Pp3c2_35930	Chr02	24320308	24322359	118.204	327.391	1.46974	0.01605	0.228108	UP	K08912 - light-harvesting complex II chlorophyll a/b binding protein 1 (LHCB1) (1 of 10)	Chlorophyll a-b binding protein, chloroplastic	GO:0016168~chlorophyll binding	GO:0009416~response to light stimulus;GO:0009768~photosynthesis, light harvesting in photosystem I;GO:0018298~protein-chromophore linkage	GO:0009522~photosystem I;GO:0009523~photosystem II;GO:0009535~chloroplast thylakoid membrane;GO:0009941~chloroplast envelope;GO:0010287~plastoglobule;GO:0016021~integral component of membrane
Pp3c7_20150	Chr07	14133025	14136590	0.702818	1.94637	1.46956	0.00145	0.0530753	UP	1.1.3.6 - Cholesterol oxidase / Cholesterol-O(2) oxidoreductase (1 of 1)	Predicted protein	GO:0016614~oxidoreductase activity, acting on CH-OH group of donors;GO:0050660~flavin adenine dinucleotide binding	NA	NA
Pp3c16_15860	Chr16	9795713	9798220	0.535808	1.47923	1.46506	0.01055	0.180891	UP	PTHR32227:SF49 - BETA-1,3-GLUCANASE 1-RELATED (1 of 8)	Uncharacterized protein	GO:0004553~hydrolase activity, hydrolyzing O-glycosyl compounds	GO:0005975~carbohydrate metabolic process	GO:0046658~anchored component of plasma membrane
Pp3c3_11930,Pp3c3_11932	Chr03	8344039	8345956	3.18633	8.7779	1.46198	5e-05	0.00427042	UP	NA	Uncharacterized protein	NA	NA	NA
Pp3c21_18250	Chr21	11858968	11860420	39.1812	107.764	1.45964	0.00115	0.0453813	UP	PTHR33178:SF2 - PROTEIN POP3-RELATED (1 of 1)	Predicted protein	NA	NA	NA
Pp3c4_3900	Chr04	2752175	2755795	0.804431	2.21057	1.45838	0.00455	0.111405	UP	PTHR10438:SF229 - THIOREDOXIN-LIKE 4, CHLOROPLASTIC (1 of 2)	Thioredoxin domain-containing protein	NA	GO:0045454~cell redox homeostasis	GO:0005623~cell;GO:0009507~chloroplast
Pp3c7_6750	Chr07	4146480	4148109	4.00142	10.991	1.45773	0.00205	0.0668344	UP	PF13668 - Ferritin-like domain (Ferritin_2) (1 of 5)	Uncharacterized protein	NA	NA	NA
Pp3c12_15060	Chr12	10093973	10099282	1.49688	4.11078	1.45745	0.0431	0.384728	UP	NA	Predicted protein	NA	NA	GO:0016021~integral component of membrane
Pp3c2_34270	Chr02	22882294	22887355	8.3947	23.024	1.45559	5e-05	0.00427042	UP	K01188 - beta-glucosidase (E3.2.1.21) (1 of 11)	Predicted protein	GO:0004553~hydrolase activity, hydrolyzing O-glycosyl compounds	GO:0005975~carbohydrate metabolic process	NA
Pp3c3_3230	Chr03	1892744	1896090	15.0565	41.2891	1.45537	0.00045	0.024292	UP	PTHR19139:SF90 - AQUAPORIN PIP1-5-RELATED (1 of 3)	Uncharacterized protein	GO:0015250~water channel activity	GO:0009414~response to water deprivation	GO:0005773~vacuole;GO:0005886~plasma membrane;GO:0009506~plasmodesma;GO:0016021~integral component of membrane
Pp3c6_10310	Chr06	6462948	6469688	1.63031	4.47001	1.45513	0.00345	0.0942378	UP	K01209 - alpha-N-arabinofuranosidase (E3.2.1.55, abfA) (1 of 2)	Alpha-L-AF_C domain-containing protein	GO:0046556~alpha-L-arabinofuranosidase activity	GO:0046373~L-arabinose metabolic process	NA
Pp3c27_3570	Chr27	2043986	2046226	48.5913	133.11	1.45385	0.0015	0.0544671	UP	NA	Uncharacterized protein	NA	NA	NA
Pp3c27_6870	Chr27	4009945	4012510	8.91015	24.3858	1.45252	0.0003	0.0183141	UP	NA	Uncharacterized protein	NA	NA	GO:0016021~integral component of membrane
Pp3c12_17760	Chr12	11619860	11621425	0.85266	2.33238	1.45176	0.0144	0.213674	UP	NA	Predicted protein	NA	NA	NA
Pp3c9_12890	Chr09	8666532	8668181	44.6577	121.714	1.44651	0.00185	0.0633808	UP	NA	Uncharacterized protein	NA	NA	GO:0016021~integral component of membrane
Pp3c8_6239	Chr08	3573046	3574734	0.558061	1.51803	1.44371	0.031	0.321858	UP	NA	Uncharacterized protein	NA	NA	NA
Pp3c7_6700	Chr07	4123800	4126395	1.76519	4.80001	1.44321	0.00225	0.0711861	UP	KOG4561 - Uncharacterized conserved protein, contains TBC domain (1 of 4)	TLC domain-containing protein	NA	NA	GO:0016021~integral component of membrane
Pp3c19_17290	Chr19	11232792	11235659	1.48721	4.04009	1.44178	0.0005	0.0259886	UP	1.1.3.9 - Galactose oxidase / Beta-galactose oxidase (1 of 36)	Predicted protein	NA	NA	NA
Pp3c19_8770	Chr19	5404863	5407594	3.67384	9.95853	1.43865	5e-05	0.00427042	UP	PTHR31279:SF3 - (PHI-1) PROTEIN, PUTATIVE-RELATED (1 of 8)	Uncharacterized protein	NA	NA	NA
Pp3c8_6770	Chr08	3975319	3976592	9.21927	24.9262	1.43494	0.0004	0.0224593	UP	PTHR11527:SF158 - 17.6 KDA CLASS I HEAT SHOCK PROTEIN 1-RELATED (1 of 6)	Predicted protein	GO:0043621~protein self-association;GO:0051082~unfolded protein binding	GO:0000302~response to reactive oxygen species;GO:0006457~protein folding;GO:0009408~response to heat;GO:0009651~response to salt stress;GO:0051259~protein oligomerization	NA
Pp3c6_26080	Chr06	17265072	17267867	0.625021	1.68854	1.4338	0.00315	0.08857	UP	PTHR31190:SF21 - ETHYLENE-RESPONSIVE TRANSCRIPTION FACTOR 13 (1 of 1)	AP2/ERF domain-containing protein	GO:0003677~DNA binding;GO:0003700~sequence-specific DNA binding transcription factor activity	NA	GO:0005634~nucleus
Pp3c21_8960	Chr21	5881033	5883636	1.44417	3.89762	1.43235	0.00135	0.0504296	UP	PTHR31945:SF5 - F-BOX ASSOCIATED UBIQUITINATION EFFECTOR FAMILY PROTEIN (1 of 11)	Predicted protein	NA	NA	NA
Pp3c11_4850	Chr11	3034779	3038353	2.68755	7.23433	1.42857	0.00075	0.0334412	UP	PTHR11926:SF279 - UDP-GLYCOSYLTRANSFERASE 74C1-RELATED (1 of 10)	Glycosyltransferase (EC 2.4.1.-)	GO:0008194~UDP-glycosyltransferase activity;GO:0016758~transferase activity, transferring hexosyl groups	NA	GO:0043231~intracellular membrane-bounded organelle
Pp3c22_10390	Chr22	6577587	6579449	0.551875	1.48488	1.42793	0.0325	0.330117	UP	K00734 - galactosylxylosylprotein 3-beta-galactosyltransferase (B3GALT6) (1 of 2)	Hexosyltransferase (EC 2.4.1.-)	GO:0008378~galactosyltransferase activity	GO:0006486~protein glycosylation	GO:0000139~Golgi membrane;GO:0016021~integral component of membrane
Pp3c17_16140	Chr17	10950055	10952945	1.51384	4.05979	1.4232	0.0006	0.0292633	UP	K05863 - solute carrier family 25 (mitochondrial adenine nucleotide translocator), member 4/5/6/31 (SLC25A4S, ANT) (1 of 9)	Uncharacterized protein	GO:0005471~ATP:ADP antiporter activity	NA	GO:0005743~mitochondrial inner membrane;GO:0016021~integral component of membrane
Pp3c1_6260	Chr01	4766709	4769458	1.54687	4.1392	1.42	0.00065	0.0308742	UP	PTHR11926:SF279 - UDP-GLYCOSYLTRANSFERASE 74C1-RELATED (1 of 10)	Glycosyltransferase (EC 2.4.1.-)	GO:0008194~UDP-glycosyltransferase activity;GO:0016758~transferase activity, transferring hexosyl groups	NA	GO:0043231~intracellular membrane-bounded organelle
Pp3c14_3390	Chr14	2302847	2304347	1.22155	3.2558	1.4143	0.01295	0.202917	UP	NA	Predicted protein	NA	NA	NA
Pp3c16_15880	Chr16	9799218	9803202	11.4851	30.5702	1.41236	0.0001	0.00780773	UP	K00366 - ferredoxin-nitrite reductase (nirA) (1 of 2)	Ferredoxin-nitrite reductase (Nitrite reductase) (Predicted protein)	GO:0016491~oxidoreductase activity;GO:0020037~heme binding;GO:0051536~iron-sulfur cluster binding	NA	NA
Pp3c6_3820	Chr06	2144711	2147214	4.46139	11.8747	1.41232	0.00045	0.024292	UP	PTHR22814:SF105 - HEAVY METAL TRANSPORT/DETOXIFICATION DOMAIN-CONTAINING PROTEIN (1 of 59)	Predicted protein	GO:0046872~metal ion binding	GO:0030001~metal ion transport	NA
Pp3c8_7410	Chr08	4350383	4350962	11.1457	29.6164	1.40991	0.0006	0.0292633	UP	NA	BIP6 (Fragment)	NA	NA	GO:0016021~integral component of membrane
Pp3c12_15740	Chr12	10481888	10486729	0.399882	1.06096	1.40773	0.0271	0.302642	UP	K03327 - multidrug resistance protein, MATE family (TC.MATE, SLC47A, norM, mdtK, dinF) (1 of 13)	Protein DETOXIFICATION (Multidrug and toxic compound extrusion protein)	GO:0015297~antiporter activity;GO:0042910~xenobiotic transporter activity	NA	GO:0016021~integral component of membrane
Pp3c17_14790	Chr17	10183015	10185817	4.89265	12.9501	1.40427	0.00425	0.106643	UP	NA	Predicted protein	NA	NA	NA
Pp3c22_8680	Chr22	5405737	5407261	0.610204	1.61356	1.40289	0.0284	0.308634	UP	K11253 - histone H3 (H3) (1 of 17)	Histone domain-containing protein (Fragment)	GO:0003677~DNA binding;GO:0046982~protein heterodimerization activity	NA	GO:0000786~nucleosome;GO:0005634~nucleus
Pp3c20_5670	Chr20	3506989	3509480	14.9643	39.4988	1.40029	5e-05	0.00427042	UP	K05894 - 12-oxophytodienoic acid reductase (OPR) (1 of 7)	Oxidored_FMN domain-containing protein	GO:0010181~FMN binding;GO:0016491~oxidoreductase activity	NA	NA
Pp3c8_6520,Pp3c8_6536	Chr08	3780412	3794510	1.92054	5.06654	1.39949	0.0015	0.0544671	UP	2.7.9.4 - Alpha-glucan, water dikinase / Starch-related R1 protein (1 of 3)	PPDK_N domain-containing protein	GO:0005524~ATP binding;GO:0016301~kinase activity	NA	NA
Pp3c21_5070	Chr21	3256743	3263159	0.411082	1.07906	1.39227	0.01235	0.196735	UP	PTHR10566:SF86 - ABC1 PROTEIN KINASE 6 (1 of 2)	Aminoglycoside phosphotransferase	GO:0004672~protein kinase activity;GO:0005524~ATP binding	NA	NA
Pp3c14_3630	Chr14	2470018	2472600	5.85958	15.3772	1.39192	0.00035	0.0204077	UP	PTHR10293:SF40 - GLUTAREDOXIN-3 (1 of 3)	Uncharacterized protein	GO:0009055~electron carrier activity;GO:0015035~protein disulfide oxidoreductase activity	GO:0006879~cellular iron ion homeostasis;GO:0045454~cell redox homeostasis	GO:0005623~cell;GO:0005634~nucleus;GO:0005829~cytosol
Pp3c17_11030	Chr17	7884356	7891284	1.88258	4.93803	1.39122	0.03225	0.328863	UP	PTHR13832:SF372 - PROTEIN PHOSPHATASE 2C 20-RELATED (1 of 1)	PPM-type phosphatase domain-containing protein	GO:0004722~protein serine/threonine phosphatase activity;GO:0004724~magnesium-dependent protein serine/threonine phosphatase activity;GO:0046872~metal ion binding	NA	NA
Pp3c12_7590	Chr12	5316492	5320129	1.45827	3.82475	1.39111	0.0015	0.0544671	UP	K00927 - phosphoglycerate kinase (PGK, pgk) (1 of 8)	Phosphoglycerate kinase (EC 2.7.2.3)	GO:0004618~phosphoglycerate kinase activity;GO:0005524~ATP binding;GO:0043531~ADP binding	GO:0006094~gluconeogenesis;GO:0006096~glycolytic process;GO:1903862~positive regulation of oxidative phosphorylation	GO:0005829~cytosol
Pp3c11_1010	Chr11	467434	470335	0.431124	1.1287	1.38849	0.02485	0.287577	UP	K03283 - heat shock 70kDa protein 1/8 (HSPA1_8) (1 of 11)	Predicted protein	GO:0005524~ATP binding;GO:0016887~ATPase activity;GO:0031072~heat shock protein binding;GO:0042623~ATPase activity, coupled;GO:0044183~protein binding involved in protein folding;GO:0051082~unfolded protein binding;GO:0051787~misfolded protein binding	GO:0006986~response to unfolded protein;GO:0034620~cellular response to unfolded protein;GO:0042026~protein refolding;GO:0051085~chaperone mediated protein folding requiring cofactor	GO:0005737~cytoplasm
Pp3c25_12800	Chr25	9056263	9058591	6.30686	16.4856	1.38621	5e-05	0.00427042	UP	PTHR27000:SF8 - LEUCINE-RICH REPEAT PROTEIN KINASE-LIKE PROTEIN (1 of 1)	Predicted protein	NA	NA	NA
Pp3c6_13220	Chr06	8323695	8324899	0.755482	1.97167	1.38395	0.01755	0.239692	UP	PTHR34278:SF1 - GB (1 of 6)	Uncharacterized protein	NA	NA	NA
Pp3c20_15580	Chr20	10378016	10381548	0.579478	1.5119	1.38354	0.0092	0.166368	UP	NA	Myb-like domain-containing protein	NA	NA	NA
Pp3c21_9970	Chr21	6461027	6464488	5.32363	13.8288	1.3772	0.0021	0.0674968	UP	K15109 - solute carrier family 25 (mitochondrial carnitine/acylcarnitine transporter), member 20/29 (SLC25A20_29, CACT, CACL, CRC1) (1 of 7)	Predicted protein	NA	NA	NA
Pp3c25_3840	Chr25	2440427	2442833	29.5263	76.6031	1.3754	0.00195	0.0652103	UP	PTHR31321:SF8 - PECTINESTERASE 8-RELATED (1 of 15)	Pectinesterase (EC 3.1.1.11)	GO:0030599~pectinesterase activity;GO:0045330~aspartyl esterase activity	GO:0042545~cell wall modification;GO:0045490~pectin catabolic process	NA
Pp3c15_23330	Chr15	14997747	15002570	7.78837	20.1873	1.37406	5e-05	0.00427042	UP	K10255 - omega-6 fatty acid desaturase (delta-12 desaturase) (FAD6, desA) (1 of 3)	Predicted protein (Fragment)	NA	GO:0006629~lipid metabolic process	GO:0016021~integral component of membrane
Pp3c10_10860	Chr10	7261654	7265254	17.6194	45.6261	1.3727	0.0001	0.00780773	UP	PTHR19359:SF26 - CYTOCHROME B5 ISOFORM B (1 of 2)	Predicted protein	GO:0020037~heme binding;GO:0046872~metal ion binding	NA	GO:0016021~integral component of membrane
Pp3c7_19020	Chr07	13108373	13111845	0.675345	1.74587	1.37025	0.0035	0.0948912	UP	K00058 - D-3-phosphoglycerate dehydrogenase (serA, PHGDH) (1 of 4)	D-3-phosphoglycerate dehydrogenase (EC 1.1.1.95)	GO:0004617~phosphoglycerate dehydrogenase activity;GO:0051287~NAD binding	GO:0006520~cellular amino acid metabolic process;GO:0006564~L-serine biosynthetic process	NA
Pp3c6_20960	Chr06	13260278	13262198	3.99497	10.3268	1.37013	0.00415	0.105149	UP	NA	Predicted protein	NA	NA	NA
Pp3c9_8300	Chr09	5044057	5046705	1.17592	3.03648	1.36861	0.0037	0.0986956	UP	K18810 - cyclin D1/2/4, plant (CYCD1_2_4) (1 of 2)	Cyclin D2 (Predicted protein)	GO:0016538~cyclin-dependent protein serine/threonine kinase regulator activity;GO:0019901~protein kinase binding	GO:0000079~regulation of cyclin-dependent protein serine/threonine kinase activity;GO:0006468~protein phosphorylation;GO:0044772~mitotic cell cycle phase transition	GO:0000307~cyclin-dependent protein kinase holoenzyme complex;GO:0005634~nucleus;GO:0005737~cytoplasm
Pp3c14_25550	Chr14	16370164	16373788	0.830502	2.14153	1.36659	0.00275	0.0813463	UP	PTHR32100:SF17 - OMEGA-3 FATTY ACID DESATURASE, ENDOPLASMIC RETICULUM (1 of 3)	Predicted protein	GO:0016717~oxidoreductase activity, acting on paired donors, with oxidation of a pair of donors resulting in the reduction of molecular oxygen to two molecules of water	GO:0006629~lipid metabolic process	GO:0016021~integral component of membrane
Pp3c19_13170	Chr19	8648608	8652609	1.66458	4.29155	1.36634	0.00075	0.0334412	UP	6.2.1.12 - 4-coumarate--CoA ligase / 4-coumaryl-CoA synthetase (1 of 6)	4-coumarate:coenzyme A ligase 2 (EC 6.2.1.12)	GO:0016207~4-coumarate-CoA ligase activity	NA	NA
Pp3c18_3130	Chr18	2420869	2423580	1.60566	4.13197	1.36366	0.0011	0.0439807	UP	NA	Predicted protein	NA	NA	NA
Pp3c5_14240	Chr05	10136777	10141715	1.09215	2.80835	1.36256	0.0046	0.112176	UP	PTHR10687 - SECRETORY CARRIER-ASSOCIATED MEMBRANE PROTEIN SCAMP (1 of 5)	Secretory carrier-associated membrane protein (Secretory carrier membrane protein)	NA	GO:0015031~protein transport	GO:0000139~Golgi membrane;GO:0005794~Golgi apparatus;GO:0005886~plasma membrane;GO:0016021~integral component of membrane;GO:0030658~transport vesicle membrane;GO:0032588~trans-Golgi network membrane;GO:0055038~recycling endosome membrane
Pp3c7_2560	Chr07	1605448	1607026	27.132	69.754	1.36228	0.00095	0.0400984	UP	PTHR12980 - UBIQUINOL-CYTOCHROME C REDUCTASE COMPLEX, SUBUNIT X (1 of 3)	Uncharacterized protein	NA	GO:0006122~mitochondrial electron transport, ubiquinol to cytochrome c;GO:0009060~aerobic respiration;GO:0034551~mitochondrial respiratory chain complex III assembly	GO:0005750~mitochondrial respiratory chain complex III;GO:0016021~integral component of membrane
Pp3c10_4380	Chr10	3132154	3136335	2.83399	7.28426	1.36195	0.00085	0.0369933	UP	NA	Predicted protein	NA	NA	NA
Pp3c25_1920	Chr25	1227008	1230974	0.557552	1.43278	1.36164	0.0082	0.15539	UP	PTHR31052:SF3 - COBRA-LIKE PROTEIN 7-RELATED (1 of 10)	Predicted protein	NA	GO:0010215~cellulose microfibril organization	GO:0016021~integral component of membrane;GO:0031225~anchored component of membrane
Pp3c1_23760	Chr01	17442225	17444501	0.665893	1.71031	1.3609	0.0089	0.164541	UP	NA	Uncharacterized protein	NA	NA	GO:0016021~integral component of membrane
Pp3c8_7340	Chr08	4325207	4327033	0.997105	2.55974	1.36018	0.01375	0.209147	UP	PF00847 - AP2 domain (AP2) (1 of 150)	AP2/ERF domain-containing protein	GO:0003677~DNA binding;GO:0003700~sequence-specific DNA binding transcription factor activity	NA	GO:0005634~nucleus
Pp3c6_17540	Chr06	11303468	11305269	3.90691	10.0111	1.3575	0.0025	0.0768243	UP	3.1.26.4 - Ribonuclease H / RNase H (1 of 53)	Predicted protein	NA	NA	NA
Pp3c16_8400	Chr16	5179256	5181426	11.9026	30.4803	1.3566	0.00015	0.0110927	UP	NA	Uncharacterized protein	NA	NA	GO:0016021~integral component of membrane
Pp3c10_19240	Chr10	13267309	13269529	3.80608	9.7394	1.35553	0.0004	0.0224593	UP	PTHR22814:SF101 - GENOMIC DNA, CHROMOSOME 3, P1 CLONE: MXP5 (1 of 8)	Predicted protein	GO:0046872~metal ion binding	GO:0030001~metal ion transport	NA
Pp3c24_1840	Chr24	1390138	1397860	0.473916	1.21113	1.35365	0.0071	0.14288	UP	PTHR12136:SF41 - PLECKSTRIN HOMOLOGY (PH) AND LIPID-BINDING START DOMAIN-CONTAINING PROTEIN (1 of 6)	Predicted protein	GO:0008289~lipid binding	NA	NA
Pp3c17_11310	Chr17	8114500	8119620	1.9223	4.91124	1.35325	0.00105	0.0430216	UP	1.16.1.7 - Ferric-chelate reductase (NADH) / NADH:Fe(3+)-EDTA reductase (1 of 7)	FAD-binding FR-type domain-containing protein	GO:0016491~oxidoreductase activity	GO:0055114~oxidation-reduction process	GO:0005886~plasma membrane;GO:0016021~integral component of membrane
Pp3c5_27150	Chr05	19153819	19159210	1.59559	4.07307	1.35202	0.0026	0.0787008	UP	PTHR24326:SF257 - HOMEOBOX-LEUCINE ZIPPER PROTEIN ATHB-52 (1 of 1)	Homeobox domain-containing protein	GO:0003700~sequence-specific DNA binding transcription factor activity;GO:0043565~sequence-specific DNA binding	GO:0045893~positive regulation of transcription, DNA-templated	GO:0005634~nucleus
Pp3c15_23370	Chr15	15010400	15013378	15.4907	39.5355	1.35175	0.0161	0.228108	UP	K07213 - copper chaperone (ATOX1, ATX1, copZ) (1 of 5)	HMA domain-containing protein	GO:0046872~metal ion binding	GO:0030001~metal ion transport	NA
Pp3c24_4740	Chr24	3346877	3349856	0.611017	1.55356	1.34629	0.00495	0.116344	UP	PTHR23315:SF69 - U-BOX DOMAIN-CONTAINING PROTEIN 12-RELATED (1 of 11)	U-box domain-containing protein	GO:0004842~ubiquitin-protein transferase activity	GO:0007166~cell surface receptor signaling pathway	GO:0005634~nucleus;GO:0005737~cytoplasm
Pp3c8_18090	Chr08	11764678	11767536	0.959688	2.43384	1.3426	0.0021	0.0674968	UP	NA	Predicted protein	NA	NA	GO:0016021~integral component of membrane
Pp3c13_4760	Chr13	2945580	2950455	0.578928	1.46484	1.33929	0.02135	0.267125	UP	PTHR31065:SF2 - PLATZ TRANSCRIPTION FACTOR DOMAIN-CONTAINING PROTEIN (1 of 10)	Uncharacterized protein	NA	NA	NA
Pp3c4_23930	Chr04	16123164	16125469	2.30705	5.83363	1.33835	0.0003	0.0183141	UP	PF00847 - AP2 domain (AP2) (1 of 150)	AP2/ERF domain-containing protein	GO:0003677~DNA binding;GO:0003700~sequence-specific DNA binding transcription factor activity	NA	GO:0005634~nucleus
Pp3c3_35270	Chr03	23634769	23636810	0.677189	1.71088	1.3371	0.0145	0.214808	UP	NA	Uncharacterized protein	NA	NA	NA
Pp3c21_9230	Chr21	6084981	6088526	0.47076	1.18659	1.33376	0.03875	0.366203	UP	K07893 - Ras-related protein Rab-6A (RAB6A) (1 of 7)	Predicted protein	GO:0003924~GTPase activity;GO:0005525~GTP binding	NA	NA
Pp3c5_3140	Chr05	2064442	2067256	2.11472	5.32471	1.33223	0.00145	0.0530753	UP	PF06749 - Protein of unknown function (DUF1218) (DUF1218) (1 of 14)	Uncharacterized protein	NA	NA	GO:0016021~integral component of membrane
Pp3s375_10	scaffold_375	28	2359	1.72998	4.35009	1.33029	0.0025	0.0768243	UP	PTHR11817:SF5 - PYRUVATE KINASE-RELATED (1 of 7)	Pyruvate kinase (EC 2.7.1.40)	GO:0000287~magnesium ion binding;GO:0004743~pyruvate kinase activity;GO:0016301~kinase activity;GO:0030955~potassium ion binding	GO:0006096~glycolytic process	GO:0005737~cytoplasm
Pp3c5_26250	Chr05	18568416	18571620	31.1265	78.0394	1.32606	0.0071	0.14288	UP	NA	NA	NA	NA	NA
Pp3c22_1100	Chr22	799109	806537	1.04116	2.60988	1.3258	0.0016	0.0571851	UP	PTHR11566:SF80 - DYNAMIN-RELATED PROTEIN 1C (1 of 9)	Uncharacterized protein	GO:0003924~GTPase activity;GO:0005525~GTP binding	NA	NA
Pp3c25_40	Chr25	55954	58381	1.01477	2.54268	1.3252	0.0053	0.120824	UP	KOG4473 - Uncharacterized membrane protein (1 of 5)	Predicted protein	GO:0005384~manganese ion transmembrane transporter activity	GO:0030026~cellular manganese ion homeostasis	GO:0005623~cell;GO:0016021~integral component of membrane
Pp3c24_5790	Chr24	4007196	4009015	1.88567	4.71729	1.32288	0.00505	0.11748	UP	PTHR24073:SF430 - RAS-RELATED PROTEIN RABA5A (1 of 4)	Putative small GTPase superfamily, P-loop containing nucleoside triphosphate hydrolase	GO:0003924~GTPase activity;GO:0005525~GTP binding	NA	NA
Pp3c1_31910	Chr01	22517927	22520893	7.24767	18.1102	1.32122	0.00295	0.084514	UP	1.14.11.9 - Flavanone 3-dioxygenase / Naringenin,2-oxoglutarate:oxygen oxidoreductase (3-hydroxylating) (1 of 11)	Predicted protein	GO:0016491~oxidoreductase activity;GO:0046872~metal ion binding	NA	NA
Pp3c9_19950	Chr09	13447786	13450625	0.472722	1.18064	1.3205	0.00995	0.174889	UP	PF05678 - VQ motif (VQ) (1 of 27)	Predicted protein	NA	GO:0007165~signal transduction	GO:0005634~nucleus
Pp3c17_22380	Chr17	14571298	14576935	0.561294	1.39928	1.31785	0.00385	0.101506	UP	PTHR13301:SF35 - CELLULOSE SYNTHASE-LIKE PROTEIN D1-RELATED (1 of 6)	Cellulose synthase-like D8, glycosyltransferase family 2 protein	GO:0016760~cellulose synthase (UDP-forming) activity;GO:0051753~mannan synthase activity	GO:0009833~plant-type primary cell wall biogenesis;GO:0030244~cellulose biosynthetic process	GO:0005794~Golgi apparatus;GO:0005802~trans-Golgi network;GO:0005886~plasma membrane;GO:0016021~integral component of membrane
Pp3c12_20580	Chr12	13508888	13510789	1.71361	4.27173	1.31778	0.01135	0.188911	UP	K10735 - GINS complex subunit 4 (GINS4, SLD5) (1 of 1)	DNA replication complex GINS protein SLD5	NA	GO:0000727~double-strand break repair via break-induced replication;GO:0006261~DNA-dependent DNA replication;GO:0032508~DNA duplex unwinding	GO:0000811~GINS complex;GO:0031298~replication fork protection complex
Pp3c11_6580	Chr11	4146308	4154405	1.23192	3.06924	1.31697	0.0022	0.0699692	UP	PTHR24298:SF174 - CYTOCHROME P450 76C2-RELATED (1 of 16)	Uncharacterized protein	GO:0005506~iron ion binding;GO:0016709~oxidoreductase activity, acting on paired donors, with incorporation or reduction of molecular oxygen, NAD(P)H as one donor, and incorporation of one atom of oxygen;GO:0020037~heme binding	NA	GO:0016020~membrane;GO:0016021~integral component of membrane
Pp3c25_13860	Chr25	9810049	9810909	146.521	364.8	1.316	0.0017	0.059819	UP	PF05162 - Ribosomal protein L41 (Ribosomal_L41) (1 of 5)	NA	NA	NA	NA
Pp3c6_180	Chr06	94931	98652	6.48107	16.1354	1.31593	0.00925	0.167106	UP	PTHR10774 - EXTENDED SYNAPTOTAGMIN-RELATED (1 of 32)	C2 domain-containing protein	NA	NA	NA
Pp3c2_4600	Chr02	2992467	2996014	2.73776	6.81535	1.31579	0.00075	0.0334412	UP	PTHR22952:SF90 - BASIC LEUCINE ZIPPER 63 (1 of 12)	BZIP domain-containing protein	GO:0003700~sequence-specific DNA binding transcription factor activity;GO:0043565~sequence-specific DNA binding;GO:0044212~transcription regulatory region DNA binding	GO:0045893~positive regulation of transcription, DNA-templated	GO:0005634~nucleus
Pp3c24_3979	Chr24	2959455	2960371	2.92444	7.2636	1.31252	0.0047	0.113549	UP	NA	Uncharacterized protein	NA	NA	NA
Pp3c5_3730	Chr05	2573405	2575454	1.24628	3.09297	1.31137	0.0103	0.178134	UP	K10525 - allene oxide cyclase (AOC) (1 of 5)	Uncharacterized protein	GO:0046423~allene-oxide cyclase activity	GO:0009695~jasmonic acid biosynthetic process	NA
Pp3c16_22900	Chr16	14227762	14233068	1.78322	4.41324	1.30736	0.02445	0.285125	UP	NA	Predicted protein	NA	NA	NA
Pp3c13_3950	Chr13	2389440	2394927	1.5204	3.75353	1.3038	0.0002	0.0135761	UP	PTHR14379 - LIMKAIN B LKAP (1 of 7)	Uncharacterized protein	NA	GO:0010468~regulation of gene expression	GO:0005777~peroxisome
Pp3c17_23010	Chr17	15028535	15030257	2.11562	5.21173	1.30068	0.0054	0.122643	UP	PTHR22739 - STRIATED MUSCLE ACTIVATOR OF RHO-DEPENDENT SIGNALING-RELATED (1 of 1)	Costars domain-containing protein	NA	GO:0032970~regulation of actin filament-based process	NA
Pp3s50_100	scaffold_50	65783	66622	1.10845	2.73019	1.30046	0.03085	0.321618	UP	NA	Uncharacterized protein	NA	NA	NA
Pp3c12_2910	Chr12	2317946	2320615	1.41675	3.48922	1.30032	0.00625	0.134238	UP	PF05910 - Plant protein of unknown function (DUF868) (DUF868) (1 of 2)	Predicted protein	NA	NA	NA
Pp3c3_10480	Chr03	7356988	7360543	0.50419	1.2386	1.29667	0.0415	0.377561	UP	2.7.7.49 - RNA-directed DNA polymerase / Revertase (1 of 489)	Predicted protein	NA	NA	NA
Pp3c26_13450	Chr26	8324175	8329915	0.542822	1.33194	1.29498	0.0178	0.242016	UP	PTHR31169:SF1 - ZINC-FINGER DOMAIN OF MONOAMINE-OXIDASE A REPRESSOR R1 PROTEIN (1 of 1)	Predicted protein	NA	GO:0006355~regulation of transcription, DNA-templated	NA
Pp3c8_24760	Chr08	17305809	17309488	0.455661	1.11743	1.29415	0.02545	0.291186	UP	PTHR11034 - N-MYC DOWNSTREAM REGULATED (1 of 7)	Predicted protein	NA	NA	NA
Pp3c16_11330	Chr16	7240746	7244124	12.4316	30.4766	1.29369	0.00015	0.0110927	UP	K01803 - triosephosphate isomerase (TIM) (TPI, tpiA) (1 of 6)	Uncharacterized protein	GO:0004807~triose-phosphate isomerase activity	GO:0006094~gluconeogenesis;GO:0006096~glycolytic process;GO:0019563~glycerol catabolic process;GO:0046166~glyceraldehyde-3-phosphate biosynthetic process	GO:0005829~cytosol
Pp3c18_17330	Chr18	12434116	12435479	3.79134	9.29432	1.29364	0.00145	0.0530753	UP	K08486 - syntaxin 1B/2/3 (STX1B_2_3) (1 of 11)	Qa-SNARE, Sso1/Syntaxin1-type, SYP12B-group	GO:0000149~SNARE binding;GO:0005484~SNAP receptor activity	GO:0006886~intracellular protein transport;GO:0006887~exocytosis;GO:0006906~vesicle fusion;GO:0048278~vesicle docking	GO:0005886~plasma membrane;GO:0012505~endomembrane system;GO:0016021~integral component of membrane;GO:0031201~SNARE complex
Pp3c2_8410	Chr02	5792095	5796324	38.9629	95.5157	1.29363	0.0074	0.146966	UP	K08232 - monodehydroascorbate reductase (NADH) (E1.6.5.4) (1 of 4)	Monodehydroascorbate reductase III (Predicted protein)	GO:0016491~oxidoreductase activity;GO:0050660~flavin adenine dinucleotide binding	NA	NA
Pp3c4_20210	Chr04	13639400	13643270	8.48085	20.7824	1.29308	0.0003	0.0183141	UP	K00161 - pyruvate dehydrogenase E1 component alpha subunit (PDHA, pdhA) (1 of 6)	Pyruvate dehydrogenase E1 component subunit alpha (EC 1.2.4.1)	GO:0004739~pyruvate dehydrogenase (acetyl-transferring) activity	GO:0006086~acetyl-CoA biosynthetic process from pyruvate	GO:0005967~mitochondrial pyruvate dehydrogenase complex
Pp3c27_550	Chr27	339644	342225	1.11734	2.73627	1.29214	0.0058	0.128206	UP	PTHR32227:SF47 - GLYCOSYL HYDROLASES FAMILY PROTEIN (1 of 3)	Predicted protein	GO:0004553~hydrolase activity, hydrolyzing O-glycosyl compounds	GO:0005975~carbohydrate metabolic process	GO:0046658~anchored component of plasma membrane
Pp3c8_21100	Chr08	14341180	14344806	0.635972	1.55477	1.28967	0.0131	0.204212	UP	NA	Uncharacterized protein	NA	NA	NA
Pp3c12_10590	Chr12	7198688	7204500	5.51673	13.4857	1.28955	0.00015	0.0110927	UP	PTHR11132//PTHR11132:SF124 - SOLUTE CARRIER FAMILY 35 // SUBFAMILY NOT NAMED (1 of 2)	Predicted protein	NA	NA	NA
Pp3c2_15140	Chr02	10320565	10325283	4.8933	11.9396	1.28687	0.00055	0.0275636	UP	K01673 - carbonic anhydrase (cynT, can) (1 of 5)	Carbonic anhydrase (EC 4.2.1.1) (Carbonate dehydratase)	GO:0004089~carbonate dehydratase activity;GO:0008270~zinc ion binding	GO:0009440~cyanate catabolic process;GO:0015976~carbon utilization	NA
Pp3c11_1150	Chr11	569286	570489	1.26621	3.08937	1.28679	0.02345	0.280291	UP	PF00190 - Cupin (Cupin_1) (1 of 10)	Germin-like protein	GO:0030145~manganese ion binding;GO:0045735~nutrient reservoir activity	NA	GO:0005618~cell wall;GO:0048046~apoplast
Pp3c17_22100	Chr17	14431100	14432907	0.962579	2.34638	1.28546	0.02755	0.30486	UP	PF10604 - Polyketide cyclase / dehydrase and lipid transport (Polyketide_cyc2) (1 of 17)	Predicted protein	GO:0004864~protein phosphatase inhibitor activity;GO:0010427~abscisic acid binding;GO:0038023~signaling receptor activity	GO:0009738~abscisic acid-activated signaling pathway;GO:0080163~regulation of protein serine/threonine phosphatase activity	GO:0005634~nucleus;GO:0005737~cytoplasm
Pp3c2_28940	Chr02	19503976	19510883	0.559429	1.36284	1.28458	0.00695	0.141743	UP	PTHR10217:SF504 - POTASSIUM CHANNEL AKT1-RELATED (1 of 4)	Uncharacterized protein	GO:0005249~voltage-gated potassium channel activity	GO:0034765~regulation of ion transmembrane transport	GO:0016021~integral component of membrane
Pp3c10_8040	Chr10	5366568	5370221	67.0275	163.166	1.28352	0.00905	0.165798	UP	KOG3504 - 60S ribosomal protein L29 (1 of 1)	Predicted protein	NA	NA	NA
Pp3c21_5300	Chr21	3352023	3354550	2.62369	6.36111	1.27768	0.001	0.0415342	UP	K00847 - fructokinase (E2.7.1.4, scrK) (1 of 8)	PfkB domain-containing protein	GO:0016773~phosphotransferase activity, alcohol group as acceptor;GO:0019200~carbohydrate kinase activity	GO:0006000~fructose metabolic process	NA
Pp3c25_3020	Chr25	2043705	2046499	1.01027	2.4479	1.2768	0.0031	0.087843	UP	PTHR30508:SF1 - UPF0051 PROTEIN ABCI8, CHLOROPLASTIC-RELATED (1 of 4)	Uncharacterized protein	NA	GO:0016226~iron-sulfur cluster assembly	NA
Pp3c3_10250	Chr03	7242981	7246053	19.2046	46.5017	1.27583	0.00395	0.102362	UP	PF14200 - Ricin-type beta-trefoil lectin domain-like (RicinB_lectin_2) (1 of 3)	Predicted protein (Fragment)	NA	NA	NA
Pp3c6_26420	Chr06	17439502	17443415	2.14187	5.17178	1.27179	0.00665	0.138417	UP	3.2.1.78 - Mannan endo-1,4-beta-mannosidase / Endo-1,4-mannanase (1 of 9)	Cellulase domain-containing protein	GO:0016985~mannan endo-1,4-beta-mannosidase activity	GO:0005975~carbohydrate metabolic process	NA
Pp3c2_34310	Chr02	22894103	22897623	3.56325	8.60349	1.27173	0.00085	0.0369933	UP	PF00569//PF13920 - Zinc finger, ZZ type (ZZ) // Zinc finger, C3HC4 type (RING finger) (zf-C3HC4_3) (1 of 4)	Predicted protein	GO:0008270~zinc ion binding;GO:0061630~ubiquitin protein ligase activity	GO:0043161~proteasome-mediated ubiquitin-dependent protein catabolic process	NA
Pp3c26_14750,Pp3c26_14760	Chr26	9216647	9220179	1.11783	2.69824	1.27132	0.006	0.130253	UP	PTHR31284:SF14 - ACID PHOSPHATASE-LIKE PROTEIN (1 of 5)	Predicted protein	NA	NA	NA
Pp3c4_24470	Chr04	16422533	16426298	12.9304	31.1657	1.2692	0.00245	0.0756713	UP	K05929 - phosphoethanolamine N-methyltransferase (E2.1.1.103, NMT) (1 of 2)	Predicted protein	GO:0000234~phosphoethanolamine N-methyltransferase activity	GO:0006656~phosphatidylcholine biosynthetic process	NA
Pp3c13_17510	Chr13	12537876	12540860	4.71674	11.3383	1.26535	0.0013	0.0493729	UP	2.7.1.107 - Diacylglycerol kinase (ATP) / Diglyceride kinase (1 of 16)	Predicted protein	NA	NA	NA
Pp3c3_37020	Chr03	24805673	24806548	1.99583	4.79325	1.26402	0.01705	0.236413	UP	K11253 - histone H3 (H3) (1 of 17)	Histone domain-containing protein	GO:0003677~DNA binding;GO:0046982~protein heterodimerization activity	NA	GO:0000786~nucleosome;GO:0005634~nucleus
Pp3c16_23100	Chr16	14331532	14334186	4.69897	11.2727	1.26241	0.0002	0.0135761	UP	NA	Predicted protein	NA	NA	NA
Pp3c20_2290	Chr20	1261558	1264613	0.567712	1.36112	1.26156	0.0081	0.154622	UP	PTHR21576//PTHR21576:SF18 - UNCHARACTERIZED NODULIN-LIKE PROTEIN // SUBFAMILY NOT NAMED (1 of 2)	Nodulin-like domain-containing protein	NA	NA	GO:0016021~integral component of membrane
Pp3c24_19680	Chr24	13117812	13119896	1.4588	3.49669	1.26121	0.00805	0.153829	UP	NA	Uncharacterized protein (Fragment)	NA	NA	NA
Pp3c11_5720	Chr11	3663248	3668868	1.79709	4.30599	1.26068	0.01085	0.183783	UP	2.7.7.27 - Glucose-1-phosphate adenylyltransferase / ADP-glucose synthase (1 of 12)	Glucose-1-phosphate adenylyltransferase (EC 2.7.7.27) (ADP-glucose pyrophosphorylase)	GO:0005524~ATP binding;GO:0008878~glucose-1-phosphate adenylyltransferase activity	GO:0005978~glycogen biosynthetic process;GO:0019252~starch biosynthetic process	GO:0009507~chloroplast
Pp3c12_20540	Chr12	13486886	13488909	2.44525	5.85381	1.25939	0.0003	0.0183141	UP	NA	Predicted protein	NA	NA	NA
Pp3c12_8680	Chr12	6140342	6144233	0.631969	1.51287	1.25937	0.0196	0.253962	UP	PTHR12276:SF10 - ENTH/VHS FAMILY PROTEIN (1 of 6)	ENTH domain-containing protein	NA	NA	NA
Pp3c1_16900	Chr01	12715318	12720710	18.1554	43.4571	1.25919	0.0013	0.0493729	UP	2.3.3.8 - ATP citrate synthase / Citric cleavage enzyme (1 of 4)	Citrate_bind domain-containing protein	NA	NA	NA
Pp3c5_4470	Chr05	2968157	2970162	1.13669	2.71888	1.25817	0.0307	0.320759	UP	KOG3292 - Predicted membrane protein (1 of 2)	Predicted protein	NA	GO:0046521~sphingoid catabolic process	GO:0016021~integral component of membrane
Pp3c6_12510	Chr06	8056804	8058173	230.821	551.396	1.25631	0.03075	0.320759	UP	K08912 - light-harvesting complex II chlorophyll a/b binding protein 1 (LHCB1) (1 of 10)	Chlorophyll a-b binding protein, chloroplastic	GO:0016168~chlorophyll binding	GO:0009416~response to light stimulus;GO:0009768~photosynthesis, light harvesting in photosystem I;GO:0018298~protein-chromophore linkage	GO:0009522~photosystem I;GO:0009523~photosystem II;GO:0009535~chloroplast thylakoid membrane;GO:0009941~chloroplast envelope;GO:0010287~plastoglobule;GO:0016021~integral component of membrane
Pp3c5_16710	Chr05	11574894	11579883	0.942139	2.25059	1.25629	0.005	0.117216	UP	K15285 - solute carrier family 35, member E3 (SLC35E3) (1 of 7)	Predicted protein	NA	NA	NA
Pp3c2_16510	Chr02	11068072	11069790	1.10872	2.64816	1.2561	0.0102	0.178097	UP	NA	Uncharacterized protein	NA	NA	NA
Pp3c12_19890	Chr12	12820755	12822708	42.4611	101.183	1.25276	0.00585	0.12853	UP	K01602 - ribulose-bisphosphate carboxylase small chain (rbcS) (1 of 25)	Ribulose bisphosphate carboxylase small chain (EC 4.1.1.39)	GO:0004497~monooxygenase activity;GO:0016984~ribulose-bisphosphate carboxylase activity	GO:0009853~photorespiration;GO:0015977~carbon fixation;GO:0015979~photosynthesis	GO:0009536~plastid
Pp3c22_22340	Chr22	14910460	14912239	0.696995	1.66047	1.25237	0.0143	0.213409	UP	K11254 - histone H4 (H4) (1 of 14)	Uncharacterized protein	NA	NA	NA
Pp3c26_15370	Chr26	9859132	9862093	0.871465	2.07566	1.25205	0.0039	0.101938	UP	PTHR12526//PTHR12526:SF160 - GLYCOSYLTRANSFERASE // SUBFAMILY NOT NAMED (1 of 1)	Uncharacterized protein	NA	NA	GO:0016021~integral component of membrane
Pp3c11_12000	Chr11	7792123	7794136	2.33583	5.55654	1.25025	0.0017	0.059819	UP	PTHR31867:SF30 - EXPANSIN-A5 (1 of 29)	Expansin	NA	GO:0009664~plant-type cell wall organization	GO:0005576~extracellular region;GO:0005618~cell wall;GO:0016020~membrane
Pp3c8_940	Chr08	448403	453070	2.42521	5.76909	1.25023	0.00065	0.0308742	UP	3.2.1.39 - Glucan endo-1,3-beta-D-glucosidase / Laminarinase (1 of 43)	X8 domain-containing protein	GO:0004553~hydrolase activity, hydrolyzing O-glycosyl compounds	GO:0005975~carbohydrate metabolic process	GO:0046658~anchored component of plasma membrane
Pp3c26_11650	Chr26	7316398	7318640	2.3812	5.66417	1.25017	0.00045	0.024292	UP	PTHR14155 - RING FINGER DOMAIN-CONTAINING (1 of 43)	RING-type domain-containing protein	NA	NA	GO:0016021~integral component of membrane
Pp3c24_5140	Chr24	3575676	3577175	3.51883	8.35649	1.2478	0.00435	0.107814	UP	NA	Predicted protein	NA	NA	NA
Pp3c8_4390	Chr08	2418101	2424502	1.00868	2.39396	1.24694	0.00665	0.138417	UP	PTHR22298:SF39 - ENDOGLUCANASE 7 (1 of 5)	Endoglucanase (EC 3.2.1.4)	GO:0008810~cellulase activity	GO:0030245~cellulose catabolic process	GO:0016021~integral component of membrane
Pp3c9_20570	Chr09	13940923	13943479	2.64851	6.28325	1.24633	0.00305	0.086561	UP	PTHR10438:SF258 - THIOREDOXIN F1, CHLOROPLASTIC-RELATED (1 of 3)	Thioredoxin domain-containing protein	NA	GO:0045454~cell redox homeostasis	GO:0005623~cell
Pp3c8_21760	Chr08	14919011	14922846	1.45322	3.44752	1.2463	0.00245	0.0756713	UP	2.5.1.32 - 15-cis-phytoene synthase / PSase (1 of 4)	Uncharacterized protein	GO:0004310~farnesyl-diphosphate farnesyltransferase activity;GO:0016767~geranylgeranyl-diphosphate geranylgeranyltransferase activity;GO:0051996~squalene synthase activity	GO:0006696~ergosterol biosynthetic process;GO:0016117~carotenoid biosynthetic process	NA
Pp3c6_4000	Chr06	2253735	2256610	8.79885	20.8721	1.24619	0.00015	0.0110927	UP	PTHR23130:SF80 - AUXIN-INDUCED IN ROOT CULTURES PROTEIN 12 (1 of 2)	Cytochrome b561 and DOMON domain-containing protein	GO:0046872~metal ion binding	GO:0055114~oxidation-reduction process	GO:0016021~integral component of membrane
Pp3c12_9050	Chr12	6311255	6315780	1.60611	3.80909	1.24588	0.00245	0.0756713	UP	K08238 - xyloglucan 6-xylosyltransferase [EC:2.4.2.39] Xyl a1-6 Glc (XXT) (1 of 19)	Uncharacterized protein	GO:0016758~transferase activity, transferring hexosyl groups	GO:0009969~xyloglucan biosynthetic process	GO:0005768~endosome;GO:0005802~trans-Golgi network;GO:0016021~integral component of membrane
Pp3c2_6410	Chr02	4212888	4214930	1.11582	2.64278	1.24395	0.0236	0.281019	UP	NA	Uncharacterized protein	NA	NA	NA
Pp3c18_7700	Chr18	5418511	5420799	0.946351	2.24112	1.24377	0.0238	0.281698	UP	NA	Predicted protein	NA	NA	NA
Pp3c24_19020	Chr24	12759690	12762661	1.03521	2.45081	1.24334	0.0041	0.104464	UP	NA	Predicted protein	GO:0003856~3-dehydroquinate synthase activity;GO:0016491~oxidoreductase activity	GO:0009073~aromatic amino acid family biosynthetic process	NA
Pp3c7_7280	Chr07	4551257	4552903	6.00252	14.1998	1.24223	0.0007	0.0323208	UP	NA	Uncharacterized protein	NA	NA	NA
Pp3c21_16620	Chr21	10512809	10518335	0.538693	1.27352	1.24129	0.00405	0.104212	UP	PTHR32044:SF7 - XYLOGLUCAN GLYCOSYLTRANSFERASE 12-RELATED (1 of 8)	Cellulose synthase-like C4, glycosyltransferase family 2	GO:0016757~transferase activity, transferring glycosyl groups	NA	GO:0005794~Golgi apparatus;GO:0016021~integral component of membrane
Pp3c12_11890	Chr12	7823104	7826511	1.23608	2.92099	1.24069	0.00795	0.153206	UP	K03237 - translation initiation factor 2 subunit 1 (EIF2S1) (1 of 2)	Eukaryotic translation initiation factor 2 subunit alpha-like	GO:0003743~translation initiation factor activity	NA	GO:0016021~integral component of membrane
Pp3c19_20720	Chr19	13741500	13744963	21.8006	51.5002	1.24021	0.0026	0.0787008	UP	PF12695 - Alpha/beta hydrolase family (Abhydrolase_5) (1 of 53)	Uncharacterized protein	GO:0001228~RNA polymerase II transcription regulatory region sequence-specific DNA binding transcription factor activity involved in positive regulation of transcription	NA	GO:0005634~nucleus
Pp3c5_2900	Chr05	1838729	1841299	6.57861	15.5393	1.24007	0.0002	0.0135761	UP	PTHR31677:SF17 - ETHYLENE-RESPONSIVE TRANSCRIPTION FACTOR 10-RELATED (1 of 2)	AP2/ERF domain-containing protein	GO:0003677~DNA binding;GO:0003700~sequence-specific DNA binding transcription factor activity	NA	GO:0005634~nucleus
Pp3c16_3170	Chr16	2067141	2069411	1.58761	3.74991	1.24	0.0119	0.19329	UP	PF06749 - Protein of unknown function (DUF1218) (DUF1218) (1 of 14)	Predicted protein	NA	NA	GO:0016021~integral component of membrane
Pp3c7_7300	Chr07	4556421	4558067	0.934017	2.20506	1.23929	0.02825	0.308099	UP	NA	Uncharacterized protein	NA	NA	NA
Pp3c19_2800	Chr19	1564676	1566890	12.816	30.2238	1.23774	0.0003	0.0183141	UP	K08738 - cytochrome c (CYC) (1 of 4)	Predicted protein	GO:0009055~electron carrier activity;GO:0020037~heme binding;GO:0046872~metal ion binding	GO:0006122~mitochondrial electron transport, ubiquinol to cytochrome c;GO:0006123~mitochondrial electron transport, cytochrome c to oxygen	GO:0005758~mitochondrial intermembrane space;GO:0070469~respiratory chain
Pp3c6_2530	Chr06	1335232	1337910	22.4901	53.0224	1.23731	0.00425	0.106643	UP	NA	Predicted protein	NA	NA	GO:0016021~integral component of membrane
Pp3c21_5260	Chr21	3336130	3337347	111.799	263.351	1.23608	0.0075	0.148143	UP	NA	Uncharacterized protein	NA	NA	GO:0016021~integral component of membrane
Pp3c22_15320	Chr22	9970910	9975467	1.81708	4.26763	1.23181	0.0011	0.0439807	UP	NA	Uncharacterized protein	NA	NA	NA
Pp3c11_15530	Chr11	10257043	10258443	15.0714	35.3423	1.22958	0.0002	0.0135761	UP	K03098 - apolipoprotein D and lipocalin family protein (APOD) (1 of 2)	Predicted protein	NA	NA	NA
Pp3c2_20630	Chr02	13353398	13356750	1.19716	2.80334	1.22753	0.0035	0.0948912	UP	PTHR31042:SF8 - CORE-2/I-BRANCHING BETA-1,6-N-ACETYLGLUCOSAMINYLTRANSFERASE FAMILY PROTEIN (1 of 14)	Predicted protein	GO:0008375~acetylglucosaminyltransferase activity	NA	GO:0016021~integral component of membrane
Pp3c14_11550,Pp3c14_11570	Chr14	7247340	7255689	1.04146	2.4334	1.22437	0.01025	0.178097	UP	K00847 - fructokinase (E2.7.1.4, scrK) (1 of 8)	UDP-arabinose 4-epimerase 1	GO:0003978~UDP-glucose 4-epimerase activity	GO:0006012~galactose metabolic process	NA
Pp3c4_22180	Chr04	14939462	14941190	6.49729	15.1783	1.22411	0.00025	0.0162429	UP	PF11282 - Protein of unknown function (DUF3082) (DUF3082) (1 of 2)	Predicted protein	NA	NA	NA
Pp3c25_760	Chr25	473782	477193	86.6126	201.981	1.22157	0.02115	0.265902	UP	K01051 - pectinesterase (E3.1.1.11) (1 of 44)	Pectinesterase (EC 3.1.1.11)	GO:0030599~pectinesterase activity;GO:0045330~aspartyl esterase activity;GO:0052689~carboxylic ester hydrolase activity	GO:0042545~cell wall modification;GO:0045490~pectin catabolic process	NA
Pp3c17_16370	Chr17	11078624	11081717	3.21238	7.48687	1.22072	0.00115	0.0453813	UP	K01728 - pectate lyase (pel) (1 of 23)	Pectate lyase (EC 4.2.2.2)	GO:0030570~pectate lyase activity;GO:0046872~metal ion binding	GO:0045490~pectin catabolic process	NA
Pp3c14_21530	Chr14	13942360	13946630	20.0256	46.6497	1.22002	0.0062	0.13348	UP	K01580 - glutamate decarboxylase (E4.1.1.15, gadB, gadA, GAD) (1 of 4)	Glutamate decarboxylase (EC 4.1.1.15)	GO:0004351~glutamate decarboxylase activity;GO:0030170~pyridoxal phosphate binding	GO:0006538~glutamate catabolic process	GO:0005829~cytosol
Pp3c17_18730	Chr17	12562357	12567867	3.563	8.29413	1.219	0.0006	0.0292633	UP	PTHR19241//PTHR19241:SF286 - ATP-BINDING CASSETTE TRANSPORTER // SUBFAMILY NOT NAMED (1 of 1)	ATP-binding cassette transporter, subfamily G, member 4, group WBC protein PpABCG4	GO:0005524~ATP binding;GO:0016887~ATPase activity	NA	GO:0016021~integral component of membrane
Pp3c22_15660	Chr22	10146628	10150718	1.17144	2.72689	1.21898	0.00375	0.0995912	UP	K00128 - aldehyde dehydrogenase (NAD+) (E1.2.1.3) (1 of 8)	Aldehyde dehydrogenase	GO:0004028~3-chloroallyl aldehyde dehydrogenase activity	GO:0006081~cellular aldehyde metabolic process	NA
Pp3c11_690	Chr11	295326	300991	9.8049	22.7717	1.21567	0.00035	0.0204077	UP	K00963 - UTP--glucose-1-phosphate uridylyltransferase (UGP2, galU, galF) (1 of 2)	UTP--glucose-1-phosphate uridylyltransferase (EC 2.7.7.9)	GO:0003983~UTP:glucose-1-phosphate uridylyltransferase activity	GO:0006011~UDP-glucose metabolic process	NA
Pp3c12_4320	Chr12	3178732	3180353	4.60813	10.6937	1.21451	0.00305	0.086561	UP	PF10914 - Protein of unknown function (DUF2781) (DUF2781) (1 of 1)	EXPERA domain-containing protein	NA	NA	GO:0005783~endoplasmic reticulum;GO:0016021~integral component of membrane
Pp3c14_6380	Chr14	4372274	4374296	136.81	317.192	1.21318	0.0107	0.182431	UP	PF12734 - Cysteine-rich TM module stress tolerance (CYSTM) (1 of 2)	Predicted protein	NA	NA	NA
Pp3c6_23160	Chr06	14978113	14980963	1.25063	2.8973	1.21205	0.0114	0.189051	UP	K10808 - ribonucleoside-diphosphate reductase subunit M2 (RRM2) (1 of 3)	ribonucleoside-diphosphate reductase small chain A-like isoform X1	GO:0016491~oxidoreductase activity	GO:0009263~deoxyribonucleotide biosynthetic process	GO:0016021~integral component of membrane
Pp3c11_12490	Chr11	8112200	8114160	0.795488	1.84268	1.2119	0.0445	0.391841	UP	PTHR11615//PTHR11615:SF138 - NITRATE, FROMATE, IRON DEHYDROGENASE // SUBFAMILY NOT NAMED (1 of 8)	Predicted protein	NA	NA	NA
Pp3c15_22920	Chr15	14740255	14744390	3.67485	8.51203	1.21182	0.0017	0.059819	UP	NA	Predicted protein	NA	NA	NA
Pp3c20_5390	Chr20	3333503	3338011	0.463957	1.072	1.20824	0.0422	0.380616	UP	K01188 - beta-glucosidase (E3.2.1.21) (1 of 11)	Uncharacterized protein	GO:0008422~beta-glucosidase activity	GO:0005975~carbohydrate metabolic process	NA
Pp3c5_9700	Chr05	7094444	7095689	2.57343	5.94575	1.20816	0.0267	0.300573	UP	NA	Uncharacterized protein	NA	NA	NA
Pp3c21_6200	Chr21	3807300	3810746	1.292	2.98189	1.20662	0.0092	0.166368	UP	K15111 - solute carrier family 25 (mitochondrial S-adenosylmethionine transporter), member 26 (SLC25A26) (1 of 7)	Uncharacterized protein	NA	NA	GO:0016021~integral component of membrane
Pp3c18_20060	Chr18	14219449	14223179	2.93604	6.76269	1.20372	0.0007	0.0323208	UP	K03233 - elongation factor 1-gamma (EEF1G) (1 of 3)	EF1Bgamma class glutathione S-transferase (Predicted protein)	GO:0003746~translation elongation factor activity;GO:0016740~transferase activity	NA	NA
Pp3c3_19770	Chr03	13591651	13592873	5.39643	12.3914	1.19926	0.00265	0.0792908	UP	NA	Uncharacterized protein	NA	NA	NA
Pp3c19_19700	Chr19	13092961	13097731	0.835725	1.91744	1.19808	0.0135	0.207076	UP	PTHR10044:SF107 - BOI-RELATED E3 UBIQUITIN-PROTEIN LIGASE 3-RELATED (1 of 1)	RING-type domain-containing protein	GO:0004842~ubiquitin-protein transferase activity	NA	NA
Pp3c4_9790	Chr04	7050520	7053824	0.501058	1.14707	1.1949	0.01845	0.246796	UP	PTHR35133:SF1 - EFFECTOR OF TRANSCRIPTION2-RELATED (1 of 7)	Uncharacterized protein	GO:0003677~DNA binding	GO:0006355~regulation of transcription, DNA-templated	NA
Pp3c3_37710	Chr03	25202871	25205755	1.62604	3.7224	1.19487	0.00535	0.121659	UP	KOG0484 - Transcription factor PHOX2/ARIX, contains HOX domain (1 of 14)	Predicted protein	GO:0003700~sequence-specific DNA binding transcription factor activity;GO:0043565~sequence-specific DNA binding	GO:0045893~positive regulation of transcription, DNA-templated	GO:0005634~nucleus
Pp3c24_3580	Chr24	2744477	2751028	0.7043	1.61206	1.19464	0.0108	0.183107	UP	K05613 - solute carrier family 1 (glial high affinity glutamate transporter), member 2 (SLC1A2, EAAT2) (1 of 1)	Amino acid transporter	GO:0015293~symporter activity	NA	GO:0016021~integral component of membrane
Pp3c2_36990	Chr02	25146395	25150759	0.469846	1.07542	1.19464	0.01925	0.252121	UP	PTHR32227:SF118 - CARBOHYDRATE-BINDING X8 DOMAIN-CONTAINING PROTEIN (1 of 2)	X8 domain-containing protein	GO:0004553~hydrolase activity, hydrolyzing O-glycosyl compounds	GO:0005975~carbohydrate metabolic process	GO:0016021~integral component of membrane;GO:0046658~anchored component of plasma membrane
Pp3c6_16850	Chr06	10934023	10936033	0.6189	1.41646	1.19451	0.03975	0.370354	UP	NA	Uncharacterized protein	NA	NA	NA
Pp3c8_15970	Chr08	10467994	10471414	1.92626	4.40849	1.19448	0.0079	0.152566	UP	K05287 - phosphatidylinositol glycan, class F (PIGF) (1 of 1)	Uncharacterized protein	NA	GO:0006506~GPI anchor biosynthetic process	GO:0005789~endoplasmic reticulum membrane;GO:0016021~integral component of membrane
Pp3c27_1870	Chr27	1078706	1081942	1.65425	3.78257	1.19319	0.00665	0.138417	UP	PTHR34278:SF1 - GB (1 of 6)	Predicted protein	NA	NA	NA
Pp3c7_13100	Chr07	8920266	8923168	2.99412	6.84165	1.19221	0.0082	0.15539	UP	PTHR32246:SF18 - C2 DOMAIN-CONTAINING PROTEIN-RELATED (1 of 16)	Predicted protein	NA	NA	NA
Pp3c23_6510	Chr23	4411331	4414791	55.4915	126.678	1.19082	0.0335	0.33559	UP	K03146 - thiamine thiazole synthase (THI4, THI1) (1 of 8)	Thiamine thiazole synthase, chloroplastic (Thiazole biosynthetic enzyme) (EC 2.4.2.60)	GO:0005506~iron ion binding;GO:0016763~transferase activity, transferring pentosyl groups	GO:0009228~thiamine biosynthetic process;GO:0052837~thiazole biosynthetic process	GO:0005829~cytosol;GO:0009570~chloroplast stroma
Pp3c19_20780	Chr19	13781090	13784132	8.62988	19.6819	1.18946	0.00105	0.0430216	UP	PTHR31235:SF11 - PEROXIDASE 21 (1 of 3)	Peroxidase (EC 1.11.1.7)	GO:0004601~peroxidase activity;GO:0020037~heme binding;GO:0046872~metal ion binding	GO:0006979~response to oxidative stress;GO:0042744~hydrogen peroxide catabolic process	GO:0005576~extracellular region;GO:0009505~plant-type cell wall;GO:0009506~plasmodesma
Pp3c19_3900	Chr19	2125807	2131567	23.0404	52.5125	1.1885	0.00495	0.116344	UP	3.1.1.17 - Gluconolactonase / Lactonase (1 of 2)	Predicted protein	GO:0004341~gluconolactonase activity;GO:0005509~calcium ion binding	GO:0019853~L-ascorbic acid biosynthetic process	NA
Pp3c2_2310	Chr02	1527877	1529761	3.8699	8.80884	1.18666	0.00195	0.0652103	UP	K08511 - vesicle-associated membrane protein 72 (ATVAMP72) (1 of 5)	R-SNARE, VAMP72-family	NA	GO:0016192~vesicle-mediated transport	GO:0016021~integral component of membrane
Pp3c16_8540	Chr16	5262556	5265435	10.577	24.0718	1.18641	0.00055	0.0275636	UP	PF02469 - Fasciclin domain (Fasciclin) (1 of 19)	Uncharacterized protein	NA	NA	NA
Pp3c16_8180	Chr16	5073230	5078828	2.14479	4.87496	1.18456	0.0017	0.059819	UP	PTHR24209:SF7 - PROTEIN DA1-RELATED 2 (1 of 4)	LIM zinc-binding domain-containing protein	GO:0043130~ubiquitin binding;GO:0046872~metal ion binding	NA	NA
Pp3c6_70,Pp3c6_80,Pp3c6_90	Chr06	39188	47516	9.1719	20.827	1.18317	0.0012	0.0468464	UP	PTHR11177//PTHR11177:SF187 - CHITINASE // SUBFAMILY NOT NAMED (1 of 1)	Predicted protein	NA	NA	NA
Pp3c7_27000	Chr07	17936461	17940421	3.72945	8.46139	1.18193	0.0024	0.0747616	UP	PTHR11122:SF12 - ALDOSE 1-EPIMERASE FAMILY PROTEIN (1 of 2)	Glucose-6-phosphate 1-epimerase (EC 5.1.3.15)	GO:0030246~carbohydrate binding;GO:0047938~glucose-6-phosphate 1-epimerase activity	GO:0005975~carbohydrate metabolic process	NA
Pp3c23_20820	Chr23	13745059	13748214	3.78599	8.58336	1.18087	0.00065	0.0308742	UP	PTHR12411//PTHR12411:SF352 - CYSTEINE PROTEASE FAMILY C1-RELATED // SUBFAMILY NOT NAMED (1 of 1)	Predicted protein	GO:0004197~cysteine-type endopeptidase activity	GO:0051603~proteolysis involved in cellular protein catabolic process	GO:0005615~extracellular space;GO:0005764~lysosome
Pp3c15_17470	Chr15	11536806	11539509	1.03871	2.35427	1.18049	0.01155	0.18998	UP	K18810 - cyclin D1/2/4, plant (CYCD1_2_4) (1 of 2)	Cyclin D (Cyclin D protein)	NA	NA	GO:0005634~nucleus
Pp3c9_20050	Chr09	13527401	13530871	0.77099	1.74392	1.17755	0.0161	0.228108	UP	PTHR11802:SF71 - SERINE CARBOXYPEPTIDASE-LIKE 26-RELATED (1 of 6)	Carboxypeptidase (EC 3.4.16.-)	GO:0004185~serine-type carboxypeptidase activity	NA	NA
Pp3c7_9490	Chr07	6219637	6222176	2.08462	4.71519	1.17753	0.01245	0.197636	UP	K01674 - carbonic anhydrase (cah) (1 of 14)	Predicted protein	NA	NA	NA
Pp3c4_4390	Chr04	3189519	3192137	1.16894	2.63996	1.17532	0.00815	0.155089	UP	PTHR33133:SF1 - T24P13.3 (1 of 4)	Uncharacterized protein	NA	NA	GO:0016021~integral component of membrane
Pp3c13_16620	Chr13	12030236	12035247	11.5532	26.0349	1.17215	0.00125	0.0480761	UP	3.7.1.2 - Fumarylacetoacetase / Fumarylacetoacetate hydrolase (1 of 2)	Fumarylacetoacetase (EC 3.7.1.2) (Fumarylacetoacetate hydrolase)	GO:0004334~fumarylacetoacetase activity;GO:0046872~metal ion binding	GO:0006559~L-phenylalanine catabolic process;GO:0006572~tyrosine catabolic process	NA
Pp3c3_20260	Chr03	13842275	13847297	0.655789	1.47761	1.17196	0.0149	0.21772	UP	1.4.1.3 - Glutamate dehydrogenase (NAD(P)(+)) / Glutamic dehydrogenase (1 of 6)	Predicted protein (Fragment)	GO:0000166~nucleotide binding;GO:0016639~oxidoreductase activity, acting on the CH-NH2 group of donors, NAD or NADP as acceptor	GO:0006520~cellular amino acid metabolic process	NA
Pp3c2_10420	Chr02	7097302	7099516	1.01896	2.28973	1.16809	0.0065	0.13702	UP	NA	Uncharacterized protein	NA	NA	GO:0016021~integral component of membrane
Pp3c12_21520	Chr12	14253801	14259462	0.783809	1.76072	1.16759	0.0077	0.15046	UP	PTHR31704:SF3 - PROTEIN MID1-COMPLEMENTING ACTIVITY 1-RELATED (1 of 4)	Uncharacterized protein	NA	GO:0007166~cell surface receptor signaling pathway	NA
Pp3c4_29830	Chr04	20722750	20730572	0.775307	1.741	1.16708	0.03615	0.35168	UP	PF13386 - Cytochrome C biogenesis protein transmembrane region (DsbD_2) (1 of 5)	Predicted protein (Fragment)	NA	NA	GO:0016021~integral component of membrane
Pp3c25_180	Chr25	145262	148490	1.00192	2.24678	1.16509	0.0127	0.200033	UP	PF14368 - Probable lipid transfer (LTP_2) (1 of 63)	Predicted protein	NA	NA	NA
Pp3c8_22490	Chr08	15490970	15493700	2.49173	5.58503	1.16442	0.0076	0.149469	UP	K02871 - large subunit ribosomal protein L13 (RP-L13, MRPL13, rplM) (1 of 4)	Predicted protein (Fragment)	GO:0003735~structural constituent of ribosome	GO:0006412~translation	GO:0005840~ribosome
Pp3c25_1480	Chr25	935373	936856	2.32756	5.21644	1.16425	0.01245	0.197636	UP	K02183 - calmodulin (CALM) (1 of 7)	Uncharacterized protein	GO:0005509~calcium ion binding	NA	NA
Pp3c12_2880	Chr12	2294357	2298338	0.842221	1.88602	1.16307	0.01805	0.243234	UP	NA	Predicted protein	NA	NA	NA
Pp3c15_21200	Chr15	13764530	13768487	0.674604	1.50925	1.16172	0.0301	0.317437	UP	PF00046 - Homeobox domain (Homeobox) (1 of 46)	Homeobox domain-containing protein	GO:0043565~sequence-specific DNA binding	GO:0006355~regulation of transcription, DNA-templated	GO:0005634~nucleus
Pp3c17_16620	Chr17	11306991	11309960	13.0489	29.1298	1.15857	0.00095	0.0400984	UP	1.1.3.9 - Galactose oxidase / Beta-galactose oxidase (1 of 36)	Uncharacterized protein	NA	NA	NA
Pp3c13_24170	Chr13	16952638	16953318	1.75273	3.91238	1.15844	0.04435	0.391658	UP	NA	Uncharacterized protein	NA	NA	NA
Pp3c8_16640	Chr08	10832566	10833650	7.61049	16.9839	1.1581	0.00085	0.0369933	UP	K02437 - glycine cleavage system H protein (gcvH, GCSH) (1 of 2)	Glycine cleavage system H protein	NA	GO:0019464~glycine decarboxylation via glycine cleavage system	GO:0005739~mitochondrion;GO:0005960~glycine cleavage complex
Pp3c6_170	Chr06	87748	92125	27.5247	61.3849	1.15716	0.0039	0.101938	UP	K00134 - glyceraldehyde 3-phosphate dehydrogenase (GAPDH, gapA) (1 of 10)	Glyceraldehyde-3-phosphate dehydrogenase (EC 1.2.1.-)	GO:0016620~oxidoreductase activity, acting on the aldehyde or oxo group of donors, NAD or NADP as acceptor;GO:0050661~NADP binding;GO:0051287~NAD binding	GO:0006006~glucose metabolic process	NA
Pp3c3_33340	Chr03	22492941	22494501	3.59813	8.01951	1.15627	0.00295	0.084514	UP	NA	Predicted protein	NA	NA	NA
Pp3c7_25080	Chr07	16903380	16905485	27.9102	62.2024	1.15618	0.0092	0.166368	UP	PF07883 - Cupin domain (Cupin_2) (1 of 38)	Germin-like protein	GO:0030145~manganese ion binding;GO:0045735~nutrient reservoir activity	NA	GO:0005618~cell wall;GO:0048046~apoplast
Pp3c1_1570	Chr01	1115468	1117236	15.6139	34.734	1.15352	0.0009	0.0386151	UP	PF02939 - UcrQ family (UcrQ) (1 of 4)	Uncharacterized protein	GO:0008121~ubiquinol-cytochrome-c reductase activity	NA	GO:0005743~mitochondrial inner membrane;GO:0016021~integral component of membrane;GO:0070469~respiratory chain
Pp3c5_9590	Chr05	7034422	7039209	31.0964	69.1673	1.15335	0.00455	0.111405	UP	1.14.19.3 - Acyl-CoA 6-desaturase / Long-chain fatty acid Delta(6)-desaturase (1 of 1)	Cytochrome b5 heme-binding domain-containing protein	GO:0016491~oxidoreductase activity	GO:0006629~lipid metabolic process	GO:0016021~integral component of membrane
Pp3c15_12280	Chr15	8167679	8170703	3.78239	8.40373	1.15173	0.00125	0.0480761	UP	3.1.1.11 - Pectinesterase / Pectin methylesterase (1 of 50)	Pectinesterase (EC 3.1.1.11)	GO:0030599~pectinesterase activity;GO:0045330~aspartyl esterase activity;GO:0046910~pectinesterase inhibitor activity	GO:0042545~cell wall modification;GO:0045490~pectin catabolic process	GO:0005576~extracellular region;GO:0005618~cell wall;GO:0016021~integral component of membrane
Pp3c14_22510	Chr14	14473107	14475874	7.11917	15.8092	1.15099	0.0006	0.0292633	UP	PF14009 - Domain of unknown function (DUF4228) (DUF4228) (1 of 19)	Uncharacterized protein	NA	NA	NA
Pp3c21_10570	Chr21	6790234	6791461	2.10831	4.67914	1.15015	0.0266	0.300191	UP	NA	Predicted protein	NA	NA	NA
Pp3c6_22940	Chr06	14754896	14759390	0.583664	1.29496	1.1497	0.0226	0.273728	UP	K13076 - delta8-fatty-acid desaturase (SLD) (1 of 2)	Predicted protein	GO:0016491~oxidoreductase activity	GO:0006629~lipid metabolic process	GO:0016021~integral component of membrane
Pp3c15_11070	Chr15	7269978	7271792	86.5333	191.968	1.14954	0.0188	0.248915	UP	PTHR21649//PTHR21649:SF15 - CHLOROPHYLL A/B BINDING PROTEIN // SUBFAMILY NOT NAMED (1 of 2)	Chlorophyll a-b binding protein, chloroplastic	GO:0016168~chlorophyll binding	GO:0009416~response to light stimulus;GO:0009768~photosynthesis, light harvesting in photosystem I;GO:0018298~protein-chromophore linkage	GO:0009522~photosystem I;GO:0009523~photosystem II;GO:0009535~chloroplast thylakoid membrane;GO:0016021~integral component of membrane
Pp3c13_16700	Chr13	12104266	12108207	17.308	38.3892	1.14926	0.0018	0.0624916	UP	K01507 - inorganic pyrophosphatase (ppa) (1 of 5)	Predicted protein	GO:0000287~magnesium ion binding;GO:0004427~inorganic diphosphatase activity	GO:0006796~phosphate-containing compound metabolic process	GO:0005737~cytoplasm
Pp3c18_3890	Chr18	2993409	2996155	2.85835	6.3314	1.14734	0.002	0.0662732	UP	PTHR11717:SF2 - PEPTIDYL-TRNA HYDROLASE PTRHD1-RELATED (1 of 1)	Uncharacterized protein	GO:0004045~aminoacyl-tRNA hydrolase activity	NA	NA
Pp3c13_970	Chr13	539500	542006	2.53875	5.61823	1.14599	0.00515	0.118894	UP	PF06985 - Heterokaryon incompatibility protein (HET) (HET) (1 of 25)	Predicted protein	NA	NA	NA
Pp3c25_4280	Chr25	2764184	2768114	0.59418	1.31388	1.14486	0.0431	0.384728	UP	NA	Uncharacterized protein	NA	NA	NA
Pp3c27_6710	Chr27	3906341	3911085	0.533256	1.1789	1.14455	0.0287	0.31078	UP	PTHR10774:SF91 - SYNAPTOTAGMIN-5 (1 of 5)	Uncharacterized protein	GO:0008289~lipid binding	GO:0006869~lipid transport	GO:0005783~endoplasmic reticulum;GO:0016021~integral component of membrane
Pp3c13_8280	Chr13	5538278	5541684	23.8813	52.7853	1.14425	0.00355	0.0959608	UP	PTHR32077:SF7 - FASCICLIN-LIKE ARABINOGALACTAN PROTEIN 11 (1 of 5)	FAS1 domain-containing protein	NA	GO:0009834~plant-type secondary cell wall biogenesis	GO:0005886~plasma membrane;GO:0016021~integral component of membrane
Pp3c10_5310	Chr10	3720797	3731597	3.36857	7.44251	1.14365	0.02235	0.273247	UP	PTHR10412 - MANNOSYL-OLIGOSACCHARIDE GLUCOSIDASE (1 of 2)	Predicted protein	GO:0004555~alpha,alpha-trehalase activity;GO:0004573~mannosyl-oligosaccharide glucosidase activity	GO:0005991~trehalose metabolic process;GO:0006487~protein N-linked glycosylation	GO:0005789~endoplasmic reticulum membrane
Pp3c17_13630	Chr17	9520797	9522679	9.81378	21.6501	1.14149	0.00135	0.0504296	UP	PF00887 - Acyl CoA binding protein (ACBP) (1 of 9)	Predicted protein	GO:0000062~fatty-acyl-CoA binding	NA	NA
Pp3c9_24710	Chr09	16793029	16797148	0.749769	1.6538	1.14126	0.0373	0.359027	UP	4.2.3.19 - Ent-kaurene synthase / Ent-kaurene synthetase B (1 of 12)	Fe2OG dioxygenase domain-containing protein	GO:0046872~metal ion binding;GO:0051213~dioxygenase activity	NA	NA
Pp3c4_11854	Chr04	8339084	8342059	5.89452	12.9923	1.14021	0.00195	0.0652103	UP	K08911 - light-harvesting complex I chlorophyll a/b binding protein 5 (LHCA5) (1 of 1)	Chlorophyll a-b binding protein, chloroplastic	GO:0016168~chlorophyll binding	GO:0009416~response to light stimulus;GO:0009768~photosynthesis, light harvesting in photosystem I;GO:0018298~protein-chromophore linkage	GO:0009522~photosystem I;GO:0009523~photosystem II;GO:0009535~chloroplast thylakoid membrane;GO:0016021~integral component of membrane
Pp3c20_13850	Chr20	9050081	9054401	0.533419	1.1743	1.13846	0.04155	0.377561	UP	PTHR10108//PTHR10108:SF720 - METHYLTRANSFERASE // SUBFAMILY NOT NAMED (1 of 1)	Methyltransf_11 domain-containing protein	GO:0008168~methyltransferase activity	NA	GO:0016021~integral component of membrane
Pp3c4_22420	Chr04	15137252	15140060	1.34171	2.95324	1.13822	0.0079	0.152566	UP	PTHR31707:SF33 - INVERTASE/PECTIN METHYLESTERASE INHIBITOR FAMILY PROTEIN (1 of 7)	Pectinesterase (EC 3.1.1.11)	GO:0030599~pectinesterase activity;GO:0045330~aspartyl esterase activity;GO:0046910~pectinesterase inhibitor activity	GO:0042545~cell wall modification;GO:0045490~pectin catabolic process	GO:0016021~integral component of membrane
Pp3c11_14870	Chr11	9814900	9816003	13.1449	28.9001	1.13657	0.0016	0.0571851	UP	PTHR33294:SF6 - AWPM-19-LIKE FAMILY PROTEIN-RELATED (1 of 12)	Predicted protein	NA	NA	GO:0016021~integral component of membrane
Pp3c2_3180	Chr02	2062910	2064268	4.01712	8.82496	1.13543	0.00415	0.105149	UP	K03950 - NADH dehydrogenase (ubiquinone) 1 alpha subcomplex subunit 6 (NDUFA6) (1 of 2)	Uncharacterized protein	NA	GO:0006979~response to oxidative stress	GO:0005747~mitochondrial respiratory chain complex I
Pp3c1_9400	Chr01	6879390	6882324	1.01034	2.21728	1.13395	0.0154	0.222347	UP	PTHR10502 - ANNEXIN (1 of 7)	Annexin	GO:0005509~calcium ion binding;GO:0005544~calcium-dependent phospholipid binding	NA	NA
Pp3c13_10330	Chr13	7315638	7317906	25.9988	57.0503	1.13379	0.00125	0.0480761	UP	1.14.11.23 - Flavonol synthase / FLS (1 of 9)	Predicted protein	GO:0046872~metal ion binding;GO:0051213~dioxygenase activity	NA	NA
Pp3c3_11450	Chr03	8064073	8069001	0.724217	1.58881	1.13345	0.01705	0.236413	UP	PTHR16220 - WD REPEAT PROTEIN 8-RELATED (1 of 3)	Uncharacterized protein	NA	NA	NA
Pp3c3_22480	Chr03	15388010	15389500	109.134	239.412	1.13339	0.0068	0.139623	UP	NA	NA	NA	NA	NA
Pp3c23_12490	Chr23	8447813	8454305	23.0605	50.5157	1.13131	0.00085	0.0369933	UP	NA	Predicted protein (Fragment)	GO:0046872~metal ion binding	NA	NA
Pp3c10_21640	Chr10	14870459	14874121	1.28223	2.80728	1.13052	0.00715	0.143727	UP	PTHR21576//PTHR21576:SF21 - UNCHARACTERIZED NODULIN-LIKE PROTEIN // SUBFAMILY NOT NAMED (1 of 3)	Nodulin-like domain-containing protein	NA	NA	GO:0016021~integral component of membrane
Pp3c10_17120	Chr10	11512782	11515384	8.43317	18.4488	1.12938	0.0011	0.0439807	UP	4.3.3.2 - Strictosidine synthase / Strictosidine synthetase (1 of 11)	Predicted protein	GO:0016844~strictosidine synthase activity	GO:0009058~biosynthetic process	NA
Pp3c12_7680	Chr12	5366083	5372488	1.21657	2.65982	1.12851	0.0085	0.159579	UP	PTHR11712:SF226 - 3-OXOACYL-[ACYL-CARRIER-PROTEIN] SYNTHASE I, CHLOROPLASTIC (1 of 2)	PKS_KS domain-containing protein	GO:0004315~3-oxoacyl-[acyl-carrier-protein] synthase activity	GO:0006633~fatty acid biosynthetic process	GO:0005739~mitochondrion
Pp3c15_10670	Chr15	6989799	6995245	0.658076	1.43477	1.1245	0.01835	0.246364	UP	PTHR23503:SF37 - PLASTIDIC GLUCOSE TRANSPORTER 2-RELATED (1 of 2)	MFS domain-containing protein	GO:0022857~transmembrane transporter activity	NA	GO:0016021~integral component of membrane
Pp3c1_35120	Chr01	24667357	24670064	4.11498	8.97058	1.12431	0.00115	0.0453813	UP	3.1.1.3 - Triacylglycerol lipase / Triglyceride lipase (1 of 68)	Lipase_GDSL domain-containing protein	GO:0016788~hydrolase activity, acting on ester bonds	NA	NA
Pp3c13_21880	Chr13	15240087	15242059	2.31987	5.04732	1.12147	0.0327	0.331409	UP	PF06749 - Protein of unknown function (DUF1218) (DUF1218) (1 of 14)	Predicted protein	NA	NA	GO:0016021~integral component of membrane
Pp3c2_15730,Pp3c2_15740	Chr02	10636872	10641707	14.8142	32.1372	1.11726	0.00375	0.0995912	UP	NA	Predicted protein	GO:0003677~DNA binding;GO:0003700~sequence-specific DNA binding transcription factor activity	NA	GO:0005634~nucleus
Pp3c16_10460	Chr16	6570543	6572033	1.47586	3.19387	1.11375	0.0438	0.388498	UP	NA	Uncharacterized protein	NA	NA	NA
Pp3c4_23580	Chr04	15972643	15975387	1.59066	3.44174	1.11351	0.0057	0.126457	UP	1.10.3.2//1.10.3.3 - Laccase / Urishiol oxidase // L-ascorbate oxidase / Ascorbase (1 of 4)	Predicted protein	GO:0005507~copper ion binding;GO:0016491~oxidoreductase activity	NA	GO:0005576~extracellular region
Pp3c25_10190	Chr25	7360008	7363580	13.8575	29.9409	1.11145	0.0041	0.104464	UP	K00487 - trans-cinnamate 4-monooxygenase (CYP73A) (1 of 4)	Predicted protein	GO:0004497~monooxygenase activity;GO:0005506~iron ion binding;GO:0016705~oxidoreductase activity, acting on paired donors, with incorporation or reduction of molecular oxygen;GO:0020037~heme binding	NA	NA
Pp3c13_20180	Chr13	14221570	14226167	8.5865	18.5318	1.10986	0.00095	0.0400984	UP	PTHR10174//PTHR10174:SF149 - RETINALDEHYDE BINDING PROTEIN-RELATED // SUBFAMILY NOT NAMED (1 of 4)	Predicted protein	GO:0008526~phosphatidylinositol transporter activity	NA	NA
Pp3c14_12270	Chr14	7816158	7820693	3.18045	6.86363	1.10974	0.00215	0.0688606	UP	K13680 - beta-mannan synthase [EC:2.4.1.32] Man b1-4 Man (CSLA) (1 of 4)	Uncharacterized protein	NA	NA	GO:0016021~integral component of membrane
Pp3c4_11430	Chr04	8093974	8095856	137.361	295.731	1.10631	0.0226	0.273728	UP	K04551 - ubiquitin B (UBB) (1 of 4)	Predicted protein	NA	NA	NA
Pp3c4_29000	Chr04	20012478	20015909	16.6676	35.8585	1.10527	0.0041	0.104464	UP	3.1.1.25 - 1,4-lactonase / Gamma-lactonase (1 of 4)	SGL domain-containing protein	NA	NA	NA
Pp3c12_7610	Chr12	5320559	5322830	2.45722	5.28269	1.10424	0.03065	0.320451	UP	K11252 - histone H2B (H2B) (1 of 9)	Histone H2B	GO:0003677~DNA binding;GO:0046982~protein heterodimerization activity	GO:0006334~nucleosome assembly	GO:0000786~nucleosome;GO:0005634~nucleus
Pp3c3_30560	Chr03	20877580	20880633	46.0477	98.9686	1.10384	0.0193	0.252231	UP	PTHR31321:SF8 - PECTINESTERASE 8-RELATED (1 of 15)	Pectinesterase (EC 3.1.1.11)	GO:0030599~pectinesterase activity;GO:0045330~aspartyl esterase activity	GO:0042545~cell wall modification;GO:0045490~pectin catabolic process	NA
Pp3c24_16550	Chr24	10842853	10845761	10.029	21.5401	1.10284	0.00145	0.0530753	UP	PTHR10374//PTHR10374:SF18 - LACTOYLGLUTATHIONE LYASE GLYOXALASE I // SUBFAMILY NOT NAMED (1 of 3)	VOC domain-containing protein	NA	NA	NA
Pp3c1_2040	Chr01	1440389	1445704	16.8888	36.2432	1.10165	0.01335	0.206868	UP	PTHR22835//PTHR22835:SF216 - ZINC FINGER FYVE DOMAIN CONTAINING PROTEIN // SUBFAMILY NOT NAMED (1 of 8)	Predicted protein	GO:0016788~hydrolase activity, acting on ester bonds	NA	NA
Pp3c3_13190	Chr03	9337956	9341318	1.66	3.56204	1.10153	0.006	0.130253	UP	PTHR10811//PTHR10811:SF11 - FRINGE-RELATED // SUBFAMILY NOT NAMED (1 of 7)	Uncharacterized protein	GO:0008375~acetylglucosaminyltransferase activity	NA	GO:0016021~integral component of membrane
Pp3c23_8640	Chr23	5901656	5903702	5.814	12.4668	1.10049	0.0075	0.148143	UP	PF04588 - Hypoxia induced protein conserved region (HIG_1_N) (1 of 4)	Predicted protein	NA	GO:0033617~mitochondrial respiratory chain complex IV assembly	GO:0005746~mitochondrial respiratory chain;GO:0031305~integral component of mitochondrial inner membrane
Pp3c1_14750	Chr01	11084765	11090695	1.21563	2.60465	1.09938	0.0121	0.195086	UP	NA	Uncharacterized protein	NA	NA	NA
Pp3c26_14380	Chr26	9008478	9009381	6.72959	14.4171	1.0992	0.00435	0.107814	UP	NA	Uncharacterized protein	NA	NA	NA
Pp3c25_670	Chr25	424953	428556	15.0799	32.3012	1.09896	0.00155	0.0559476	UP	PTHR31637:SF0 - COFACTOR-INDEPENDENT PHOSPHOGLYCERATE MUTASE (1 of 2)	Predicted protein	GO:0030145~manganese ion binding;GO:0046537~2,3-bisphosphoglycerate-independent phosphoglycerate mutase activity	GO:0006007~glucose catabolic process;GO:0044262~cellular carbohydrate metabolic process	GO:0005737~cytoplasm
Pp3c20_10920	Chr20	6853465	6860692	1.70925	3.65855	1.0979	0.0106	0.181236	UP	PTHR10992:SF731 - HYDROLASE, ALPHA/BETA FOLD FAMILY PROTEIN (1 of 6)	AB hydrolase-1 domain-containing protein	NA	NA	NA
Pp3c23_19100	Chr23	12481266	12484307	1.03517	2.21435	1.09702	0.0065	0.13702	UP	KOG4579 - Leucine-rich repeat (LRR) protein associated with apoptosis in muscle tissue (1 of 8)	Uncharacterized protein	NA	NA	NA
Pp3c14_20550	Chr14	13431263	13434129	81.463	174.05	1.09528	0.04995	0.414171	UP	2.3.1.95 - Trihydroxystilbene synthase / Stilbene synthase (1 of 1)	2'-oxoalkylresorcinol synthase	GO:0016747~transferase activity, transferring acyl groups other than amino-acyl groups	GO:0009058~biosynthetic process	NA
Pp3c12_25610	Chr12	16824187	16827207	3.96841	8.47031	1.09385	0.0019	0.0644866	UP	PTHR22835:SF281 - SGNH HYDROLASE-TYPE ESTERASE SUPERFAMILY PROTEIN (1 of 4)	Predicted protein	GO:0016788~hydrolase activity, acting on ester bonds	NA	NA
Pp3c14_16980	Chr14	11116170	11118068	17.7062	37.6787	1.08949	0.0096	0.171051	UP	PTHR11780//PTHR11780:SF8 - NADH-UBIQUINONE OXIDOREDUCTASE FLAVOPROTEIN 1 NDUFV1 // SUBFAMILY NOT NAMED (1 of 2)	Predicted protein	NA	NA	NA
Pp3c12_660	Chr12	571557	573745	1.47385	3.1359	1.08928	0.02785	0.306675	UP	PF14368 - Probable lipid transfer (LTP_2) (1 of 63)	Predicted protein	NA	NA	GO:0016021~integral component of membrane
Pp3c13_15786	Chr13	11430759	11434091	14.2413	30.2893	1.08873	0.01195	0.193756	UP	4.1.1.39 - Ribulose-bisphosphate carboxylase / RuBP carboxylase (1 of 33)	Uncharacterized protein	NA	NA	NA
Pp3c6_3530	Chr06	2010332	2012685	19.5001	41.4496	1.08788	0.01435	0.213455	UP	PF02298 - Plastocyanin-like domain (Cu_bind_like) (1 of 28)	Phytocyanin domain-containing protein	GO:0009055~electron carrier activity;GO:0046872~metal ion binding	NA	GO:0046658~anchored component of plasma membrane
Pp3c13_2450	Chr13	1477691	1484263	0.511275	1.08612	1.08701	0.03075	0.320759	UP	PF06813//PF07690 - Nodulin-like (Nodulin-like) // Major Facilitator Superfamily (MFS_1) (1 of 2)	Predicted protein	NA	GO:0055085~transmembrane transport	GO:0016021~integral component of membrane
Pp3c26_120	Chr26	39198	41765	4.4893	9.5299	1.08597	0.00325	0.0904037	UP	PF06369 - Sea anemone cytotoxic protein (Anemone_cytotox) (1 of 3)	Predicted protein (Fragment)	NA	NA	NA
Pp3c23_16520	Chr23	10881737	10883692	8.50553	18.0375	1.08453	0.0011	0.0439807	UP	NA	Uncharacterized protein	NA	NA	NA
Pp3c15_3960	Chr15	2492720	2495180	20.9948	44.5217	1.08447	0.01625	0.229341	UP	NA	Predicted protein	NA	GO:0022900~electron transport chain	GO:0005739~mitochondrion;GO:0016021~integral component of membrane
Pp3c9_12770	Chr09	8541163	8546406	2.01597	4.27503	1.08446	0.00965	0.171271	UP	NA	Predicted protein	NA	NA	NA
Pp3c5_12740	Chr05	9037778	9047831	1.14497	2.42713	1.08394	0.01475	0.216746	UP	PTHR10545 - DIAMINE N-ACETYLTRANSFERASE (1 of 3)	N-acetyltransferase domain-containing protein	GO:0008080~N-acetyltransferase activity	NA	NA
Pp3c25_6760	Chr25	4471246	4473832	2.09742	4.44511	1.0836	0.009	0.165382	UP	NA	Predicted protein	NA	NA	NA
Pp3c22_12740	Chr22	8236664	8242056	7.65422	16.2153	1.08302	0.00185	0.0633808	UP	K03549 - KUP system potassium uptake protein (kup) (1 of 15)	Potassium transporter	GO:0015079~potassium ion transmembrane transporter activity	GO:0006813~potassium ion transport	GO:0016020~membrane;GO:0016021~integral component of membrane
Pp3c13_23600	Chr13	16525891	16531520	6.77385	14.3501	1.08301	0.00195	0.0652103	UP	KOG3576 - Ovo and related transcription factors (1 of 1)	STOP1-like protein	GO:0003676~nucleic acid binding	NA	NA
Pp3c14_9630	Chr14	6181259	6186542	3.69157	7.81021	1.08113	0.00195	0.0652103	UP	PTHR11680:SF10 - SERINE HYDROXYMETHYLTRANSFERASE 1, MITOCHONDRIAL (1 of 4)	Serine hydroxymethyltransferase (EC 2.1.2.1)	GO:0004372~glycine hydroxymethyltransferase activity;GO:0030170~pyridoxal phosphate binding	GO:0019264~glycine biosynthetic process from serine;GO:0035999~tetrahydrofolate interconversion	NA
Pp3c24_5200	Chr24	3616309	3618935	6.12599	12.9523	1.0802	0.0003	0.0183141	UP	PTHR22814:SF105 - HEAVY METAL TRANSPORT/DETOXIFICATION DOMAIN-CONTAINING PROTEIN (1 of 59)	HMA domain-containing protein	GO:0046872~metal ion binding	GO:0030001~metal ion transport	NA
Pp3c16_22330	Chr16	13855386	13858878	73.3578	155.07	1.0799	0.01235	0.196735	UP	PF02298 - Plastocyanin-like domain (Cu_bind_like) (1 of 28)	Phytocyanin domain-containing protein	GO:0009055~electron carrier activity;GO:0046872~metal ion binding	NA	GO:0046658~anchored component of plasma membrane
Pp3c13_17100	Chr13	12257206	12261337	6.29573	13.3074	1.07979	0.00195	0.0652103	UP	5.4.99.5 - Chorismate mutase / Hydroxyphenylpyruvate synthase (1 of 2)	Chorismate mutase (EC 5.4.99.5)	GO:0004106~chorismate mutase activity	GO:0009073~aromatic amino acid family biosynthetic process;GO:0046417~chorismate metabolic process	NA
Pp3c1_540	Chr01	334368	336643	69.7281	147.378	1.07971	0.0142	0.212789	UP	1.14.11.23 - Flavonol synthase / FLS (1 of 9)	Predicted protein	GO:0046872~metal ion binding;GO:0051213~dioxygenase activity	NA	NA
Pp3c3_9750	Chr03	6934164	6940996	2.25121	4.75764	1.07955	0.0052	0.119593	UP	PTHR13533:SF1 - O-ACETYLTRANSFERASE FAMILY PROTEIN (1 of 4)	Predicted protein	NA	NA	GO:0016021~integral component of membrane
Pp3c1_6120	Chr01	4681623	4683878	5.98351	12.6425	1.07922	0.0068	0.139623	UP	K12668 - oligosaccharyltransferase complex subunit epsilon (OST2, DAD1) (1 of 2)	Dolichyl-diphosphooligosaccharide--protein glycosyltransferase subunit DAD1 (Oligosaccharyl transferase subunit DAD1)	GO:0004579~dolichyl-diphosphooligosaccharide-protein glycotransferase activity	GO:0006487~protein N-linked glycosylation	GO:0008250~oligosaccharyltransferase complex;GO:0016021~integral component of membrane
Pp3c1_9660	Chr01	7095844	7098609	1.11554	2.35432	1.07757	0.0472	0.403982	UP	1.1.1.316 - L-galactose 1-dehydrogenase / L-galDH (1 of 2)	Aldo_ket_red domain-containing protein	GO:0010349~L-galactose dehydrogenase activity;GO:0016491~oxidoreductase activity	GO:0019853~L-ascorbic acid biosynthetic process	GO:0005829~cytosol
Pp3c9_4760	Chr09	2737688	2740714	8.15235	17.192	1.07645	0.0033	0.0916544	UP	K05026 - chloride intracellular channel protein 6 (CLIC6) (1 of 1)	Uncharacterized protein	NA	NA	NA
Pp3c20_12350	Chr20	7931074	7932096	2.53092	5.33704	1.07638	0.0201	0.257325	UP	PTHR36116:SF1 - UPF0060 MEMBRANE PROTEIN YNFA (1 of 2)	Uncharacterized protein	NA	NA	GO:0005887~integral component of plasma membrane
Pp3c14_11680	Chr14	7325511	7327835	9.7512	20.5608	1.07624	0.0019	0.0644866	UP	K02219 - cyclin-dependent kinase regulatory subunit CKS1 (CKS1) (1 of 2)	Cyclin-dependent kinases regulatory subunit	GO:0019901~protein kinase binding;GO:0042393~histone binding;GO:0043130~ubiquitin binding;GO:0061575~cyclin-dependent protein serine/threonine kinase activator activity	GO:0007049~cell cycle;GO:0007346~regulation of mitotic cell cycle;GO:0045737~positive regulation of cyclin-dependent protein serine/threonine kinase activity;GO:0051301~cell division	GO:0000307~cyclin-dependent protein kinase holoenzyme complex;GO:0019005~SCF ubiquitin ligase complex
Pp3c14_14080	Chr14	8956907	8958088	27.7494	58.4981	1.07594	0.00125	0.0480761	UP	NA	Uncharacterized protein	NA	NA	GO:0016021~integral component of membrane
Pp3c10_10730	Chr10	7162928	7165309	3.53658	7.45151	1.07518	0.00385	0.101506	UP	K08237 - hydroquinone glucosyltransferase [EC:2.4.1.218] Glc b1- hydroquinone (E2.4.1.218) (1 of 2)	Glycosyltransferase (EC 2.4.1.-)	GO:0008194~UDP-glycosyltransferase activity;GO:0016758~transferase activity, transferring hexosyl groups	NA	GO:0043231~intracellular membrane-bounded organelle
Pp3c12_1510	Chr12	1390030	1396189	0.488774	1.02977	1.07509	0.03335	0.33464	UP	K13648 - alpha-1,4-galacturonosyltransferase (GAUT) (1 of 7)	Hexosyltransferase (EC 2.4.1.-)	GO:0047262~polygalacturonate 4-alpha-galacturonosyltransferase activity	GO:0045489~pectin biosynthetic process;GO:0071555~cell wall organization	GO:0000139~Golgi membrane
Pp3c14_8590	Chr14	5506835	5510652	189.303	398.778	1.07489	0.0462	0.399084	UP	K02183 - calmodulin (CALM) (1 of 7)	Calmodulin (Fragment)	GO:0005509~calcium ion binding	GO:0019722~calcium-mediated signaling	NA
Pp3c5_7570	Chr05	5341087	5343407	12.3057	25.8884	1.07298	0.00885	0.164285	UP	PF04885 - Stigma-specific protein, Stig1 (Stig1) (1 of 7)	Uncharacterized protein	NA	NA	NA
Pp3c12_8550	Chr12	6077220	6084224	1.37427	2.89068	1.07274	0.0117	0.191581	UP	K03251 - translation initiation factor 3 subunit D (EIF3D) (1 of 3)	Uncharacterized protein	NA	NA	NA
Pp3c9_23880	Chr09	16345313	16347481	27.0374	56.8271	1.07162	0.002	0.0662732	UP	NA	Predicted protein	NA	NA	GO:0005746~mitochondrial respiratory chain
Pp3c2_12290	Chr02	8221944	8224251	2.3492	4.9359	1.07114	0.00815	0.155089	UP	NA	Predicted protein	NA	NA	GO:0016021~integral component of membrane
Pp3c14_1600	Chr14	1136618	1137817	4.07661	8.56522	1.07112	0.01115	0.18695	UP	PTHR22814 - COPPER TRANSPORT PROTEIN ATOX1-RELATED (1 of 76)	HMA domain-containing protein	GO:0046872~metal ion binding	GO:0030001~metal ion transport	NA
Pp3c1_40570	Chr01	28306542	28309743	17.8832	37.5458	1.07005	0.00175	0.0611056	UP	PTHR15371:SF2 - OUTER ENVELOPE PORE PROTEIN 16-1, CHLOROPLASTIC (1 of 5)	Predicted protein	GO:0015171~amino acid transmembrane transporter activity	GO:0045037~protein import into chloroplast stroma	GO:0009507~chloroplast;GO:0009707~chloroplast outer membrane
Pp3c3_9200,Pp3c3_9210	Chr03	6542136	6550660	1.16069	2.43314	1.06783	0.00655	0.137595	UP	NA	Predicted protein	GO:0004553~hydrolase activity, hydrolyzing O-glycosyl compounds;GO:0030246~carbohydrate binding	GO:0005975~carbohydrate metabolic process	NA
Pp3c18_3230	Chr18	2461189	2464324	4.8436	10.1327	1.06486	0.0027	0.0803902	UP	PF00076 - RNA recognition motif. (a.k.a. RRM, RBD, or RNP domain) (RRM_1) (1 of 187)	Predicted protein	GO:0003723~RNA binding	NA	NA
Pp3c12_9330	Chr12	6463296	6468362	0.695067	1.45379	1.0646	0.01345	0.207007	UP	K15631 - molybdenum cofactor sulfurtransferase (ABA3) (1 of 4)	Aminotran_5 domain-containing protein	GO:0003824~catalytic activity	NA	NA
Pp3c18_21380	Chr18	15020161	15025319	0.598513	1.25035	1.06287	0.01515	0.220135	UP	PTHR24409:SF68 - SP1, ISOFORM F (1 of 2)	Predicted protein	GO:0003676~nucleic acid binding	NA	NA
Pp3c2_30580	Chr02	20364751	20367592	25.4298	53.0834	1.06174	0.01635	0.230216	UP	PTHR24282:SF22 - CYTOCHROME P450, FAMILY 709, SUBFAMILY B, POLYPEPTIDE 2-RELATED (1 of 5)	Predicted protein	GO:0004497~monooxygenase activity;GO:0005506~iron ion binding;GO:0016705~oxidoreductase activity, acting on paired donors, with incorporation or reduction of molecular oxygen;GO:0020037~heme binding	NA	GO:0016021~integral component of membrane
Pp3c8_21400	Chr08	14676699	14680903	1.00081	2.08176	1.05663	0.03355	0.335906	UP	KOG0513 - Ca2+-independent phospholipase A2 (1 of 8)	Patatin (EC 3.1.1.-) (Fragment)	GO:0016787~hydrolase activity	GO:0016042~lipid catabolic process	NA
Pp3c1_12610	Chr01	9210256	9212551	2.72633	5.65559	1.05271	0.0072	0.144254	UP	4.1.99.12 - 3,4-dihydroxy-2-butanone-4-phosphate synthase / L-3,4-dihydroxybutan-2-one-4-phosphate synthase (1 of 3)	Predicted protein	GO:0008686~3,4-dihydroxy-2-butanone-4-phosphate synthase activity	GO:0009231~riboflavin biosynthetic process	GO:0005737~cytoplasm;GO:0009507~chloroplast
Pp3c2_29800	Chr02	19939186	19943046	40.4621	83.9258	1.05254	0.0209	0.264772	UP	2.5.1.54 - 3-deoxy-7-phosphoheptulonate synthase / Phospho-2-oxo-3-deoxyheptonate aldolase (1 of 7)	Phospho-2-dehydro-3-deoxyheptonate aldolase (EC 2.5.1.54)	GO:0003849~3-deoxy-7-phosphoheptulonate synthase activity	GO:0009073~aromatic amino acid family biosynthetic process;GO:0009423~chorismate biosynthetic process	GO:0009507~chloroplast
Pp3c23_12930,Pp3c23_12950	Chr23	8642069	8648832	5.00364	10.3615	1.05018	0.0042	0.105973	UP	K13124 - mitogen-activated protein kinase organizer 1 (MORG1) (1 of 1)	Predicted protein	NA	NA	GO:0005886~plasma membrane;GO:0016021~integral component of membrane
Pp3c13_24240	Chr13	16974042	16978358	5.71327	11.8275	1.04976	0.00525	0.120136	UP	2.3.1.57 - Diamine N-acetyltransferase / Spermidine N(1)-acetyltransferase (1 of 5)	N-acetyltransferase domain-containing protein	GO:0008080~N-acetyltransferase activity	NA	NA
Pp3c1_8490	Chr01	6135400	6137298	2.2666	4.67982	1.04592	0.00905	0.165798	UP	PTHR32133:SF124 - F-BOX ONLY PROTEIN 13 (1 of 45)	F-box domain-containing protein	GO:0004842~ubiquitin-protein transferase activity	GO:0031146~SCF-dependent proteasomal ubiquitin-dependent protein catabolic process	NA
Pp3c4_23720	Chr04	16011093	16014870	2.00139	4.13078	1.04541	0.0041	0.104464	UP	K08678 - UDP-glucuronate decarboxylase (UXS1, uxs) (1 of 4)	NAD(P)-bd_dom domain-containing protein	GO:0048040~UDP-glucuronate decarboxylase activity;GO:0070403~NAD+ binding	GO:0042732~D-xylose metabolic process	GO:0005737~cytoplasm;GO:0016021~integral component of membrane
Pp3c16_21830	Chr16	13509974	13512318	3.05031	6.295	1.04525	0.00585	0.12853	UP	NA	Uncharacterized protein	NA	NA	NA
Pp3c14_5600	Chr14	3875772	3880146	3.38109	6.97691	1.0451	0.01255	0.198185	UP	PTHR21319//PTHR21319:SF14 - RING FINGER AND CHY ZINC FINGER DOMAIN-CONTAINING PROTEIN 1 // SUBFAMILY NOT NAMED (1 of 2)	E3 ubiquitin-protein ligase MIEL1	GO:0008270~zinc ion binding	NA	NA
Pp3c14_2420	Chr14	1702853	1705168	79.0318	162.995	1.04432	0.0135	0.207076	UP	NA	Predicted protein	NA	NA	NA
Pp3c12_17320	Chr12	11420373	11421951	2.38008	4.90766	1.04402	0.02975	0.316683	UP	NA	Predicted protein	NA	NA	NA
Pp3c17_14350	Chr17	9925624	9932730	1.07366	2.2137	1.04392	0.03075	0.320759	UP	PTHR20531:SF1 - N-ALPHA-ACETYLTRANSFERASE 40 (1 of 1)	Predicted protein (Fragment)	GO:0010485~H4 histone acetyltransferase activity;GO:0043998~H2A histone acetyltransferase activity	NA	NA
Pp3c8_16620	Chr08	10820418	10823026	2.97281	6.12819	1.04364	0.0091	0.166212	UP	PTHR10366:SF307 - TETRAKETIDE ALPHA-PYRONE REDUCTASE 1 (1 of 2)	Predicted protein	GO:0016491~oxidoreductase activity;GO:0016616~oxidoreductase activity, acting on the CH-OH group of donors, NAD or NADP as acceptor;GO:0050662~coenzyme binding	NA	NA
Pp3c6_14860	Chr06	9584920	9590557	7.86372	16.1956	1.04232	0.0218	0.270522	UP	2.4.1.1 - Glycogen phosphorylase / Polyphosphorylase (1 of 5)	Alpha-1,4 glucan phosphorylase (EC 2.4.1.1)	GO:0008184~glycogen phosphorylase activity;GO:0030170~pyridoxal phosphate binding	GO:0005980~glycogen catabolic process	GO:0005737~cytoplasm
Pp3c9_24090	Chr09	16459428	16461495	45.0024	92.6427	1.04168	0.00585	0.12853	UP	K13899 - cystatin-C (CST3) (1 of 1)	Cysteine proteinase inhibitor	GO:0004869~cysteine-type endopeptidase inhibitor activity	NA	NA
Pp3c12_5860	Chr12	4173048	4175901	7.23053	14.8732	1.04054	0.0021	0.0674968	UP	K05279 - flavonol 3-O-methyltransferase (E2.1.1.76) (1 of 1)	Predicted protein	GO:0008171~O-methyltransferase activity;GO:0008757~S-adenosylmethionine-dependent methyltransferase activity	GO:0019438~aromatic compound biosynthetic process;GO:0032259~methylation	NA
Pp3c21_180	Chr21	163423	166729	0.812682	1.66902	1.03823	0.031	0.321858	UP	1.14.19.5 - Acyl-CoA 11-(Z)-desaturase / Z/E11-desaturase (1 of 3)	Predicted protein	GO:0016491~oxidoreductase activity	GO:0006629~lipid metabolic process	GO:0016021~integral component of membrane
Pp3c13_17460	Chr13	12507239	12516931	0.500513	1.02751	1.03767	0.0267	0.300573	UP	3.2.1.142 - Limit dextrinase / R-enzyme (1 of 1)	Predicted protein	GO:0030246~carbohydrate binding;GO:0051060~pullulanase activity	GO:0005975~carbohydrate metabolic process	NA
Pp3c24_14170	Chr24	9410481	9412274	1.67853	3.44452	1.03711	0.0138	0.209732	UP	K05770 - benzodiazapine receptor (BZRP) (1 of 3)	Uncharacterized protein	NA	NA	GO:0016021~integral component of membrane
Pp3c3_21530	Chr03	14792527	14797104	0.979659	2.00895	1.03609	0.0134	0.206938	UP	PTHR23500:SF8 - MONOSACCHARIDE-SENSING PROTEIN 1 (1 of 4)	Predicted protein (Fragment)	GO:0022857~transmembrane transporter activity	NA	GO:0016021~integral component of membrane
Pp3c16_20090	Chr16	12332417	12335046	2.74921	5.63273	1.03482	0.03045	0.319462	UP	NA	Predicted protein	NA	NA	NA
Pp3c17_19670	Chr17	13170797	13175809	3.76075	7.70409	1.0346	0.0056	0.125154	UP	K13680 - beta-mannan synthase [EC:2.4.1.32] Man b1-4 Man (CSLA) (1 of 4)	Uncharacterized protein (Fragment)	NA	NA	NA
Pp3c4_21320	Chr04	14279521	14281830	3.45233	7.07094	1.03433	0.00965	0.171271	UP	3.2.1.89 - Arabinogalactan endo-beta-1,4-galactanase / Galactanase (1 of 2)	Uncharacterized protein	GO:0015926~glucosidase activity	NA	NA
Pp3c24_5060	Chr24	3560832	3562042	11.7575	24.0788	1.03419	0.00315	0.08857	UP	NA	Uncharacterized protein	NA	NA	NA
Pp3c3_7930	Chr03	5502250	5504695	4.30608	8.81471	1.03354	0.00315	0.08857	UP	K15102 - solute carrier family 25 (mitochondrial phosphate transporter), member 3 (SLC25A3, PHC, PIC) (1 of 7)	Uncharacterized protein	GO:0005315~inorganic phosphate transmembrane transporter activity	GO:0035435~phosphate ion transmembrane transport	GO:0031305~integral component of mitochondrial inner membrane
Pp3c22_17930	Chr22	11495886	11497969	127.609	261.158	1.0332	0.04195	0.379565	UP	NA	Predicted protein	NA	GO:0009408~response to heat;GO:0010115~regulation of abscisic acid biosynthetic process	NA
Pp3c10_2770	Chr10	2255773	2257606	1.27438	2.60736	1.03279	0.02635	0.298294	UP	K07910 - Ras-related protein Rab-18 (RAB18) (1 of 6)	Rab18/RabC-family small GTPase	GO:0003924~GTPase activity;GO:0005525~GTP binding	GO:0006886~intracellular protein transport;GO:0032482~Rab protein signal transduction	GO:0005794~Golgi apparatus;GO:0012505~endomembrane system
Pp3c12_19130	Chr12	12357191	12362835	0.535888	1.09625	1.03257	0.0446	0.392334	UP	PTHR23177:SF8 - CRIB DOMAIN-CONTAINING PROTEIN RIC1-RELATED (1 of 1)	Ric1 rop-interactive CRIB motif-containing protein RIC1	NA	NA	NA
Pp3c5_19200	Chr05	13515783	13521242	1.74318	3.56381	1.0317	0.00255	0.0777045	UP	PF00560//PF08263//PF13855 - Leucine Rich Repeat (LRR_1) // Leucine rich repeat N-terminal domain (LRRNT_2) // Leucine rich repeat (LRR_8) (1 of 4)	LRRNT_2 domain-containing protein	GO:0004674~protein serine/threonine kinase activity	GO:0046777~protein autophosphorylation	GO:0005886~plasma membrane;GO:0016021~integral component of membrane
Pp3c3_36440	Chr03	24434345	24439413	3.78087	7.72759	1.0313	0.00555	0.124342	UP	K03118 - sec-independent protein translocase protein TatC (tatC) (1 of 2)	Predicted protein	NA	NA	GO:0016021~integral component of membrane
Pp3c2_14160	Chr02	9581285	9584444	7.69198	15.7188	1.03107	0.00355	0.0959608	UP	K10256 - omega-6 fatty acid desaturase (delta-12 desaturase) (FAD2) (1 of 2)	Uncharacterized protein	GO:0016717~oxidoreductase activity, acting on paired donors, with oxidation of a pair of donors resulting in the reduction of molecular oxygen to two molecules of water	GO:0006629~lipid metabolic process	GO:0016021~integral component of membrane
Pp3c3_7860	Chr03	5449319	5452145	8.77881	17.9385	1.03096	0.00985	0.173803	UP	1.10.3.2//1.10.3.3 - Laccase / Urishiol oxidase // L-ascorbate oxidase / Ascorbase (1 of 4)	Predicted protein	GO:0005507~copper ion binding;GO:0016491~oxidoreductase activity	NA	GO:0005576~extracellular region
Pp3c14_17630	Chr14	11594986	11598063	16.855	34.433	1.03061	0.00455	0.111405	UP	K03031 - 26S proteasome regulatory subunit N12 (PSMD8, RPN12) (1 of 2)	Uncharacterized protein	NA	GO:0006508~proteolysis	GO:0005838~proteasome regulatory particle
Pp3c23_6810	Chr23	4626201	4629534	4.97567	10.1639	1.03049	0.0021	0.0674968	UP	K14641 - apyrase (APY1_2) (1 of 2)	Predicted protein	GO:0005524~ATP binding;GO:0016787~hydrolase activity	NA	GO:0016021~integral component of membrane
Pp3c7_22590	Chr07	15427174	15429655	0.954747	1.94886	1.02944	0.0452	0.394946	UP	K08503 - syntaxin of plants SYP5 (SYP5) (1 of 2)	Qc-SNARE, SYP5 family	GO:0000149~SNARE binding;GO:0005484~SNAP receptor activity	GO:0006886~intracellular protein transport;GO:0006906~vesicle fusion;GO:0048278~vesicle docking	GO:0012505~endomembrane system;GO:0016021~integral component of membrane;GO:0031201~SNARE complex
Pp3c6_20944	Chr06	13257151	13259463	3.46165	7.0572	1.02764	0.0143	0.213409	UP	NA	Predicted protein	NA	NA	NA
Pp3c26_4040	Chr26	2045604	2049361	49.7326	101.352	1.02712	0.047	0.403313	UP	PTHR28039:SF4 - CHALCONE--FLAVONONE ISOMERASE 3-RELATED (1 of 2)	Chalcone-flavonone isomerase family protein	GO:0016872~intramolecular lyase activity	NA	NA
Pp3c4_19720	Chr04	13343340	13350804	0.555763	1.13133	1.02548	0.0256	0.292535	UP	PTHR27000:SF202 - INACTIVE LEUCINE-RICH REPEAT RECEPTOR-LIKE PROTEIN KINASE CORYNE-RELATED (1 of 3)	Protein kinase domain-containing protein	GO:0004672~protein kinase activity;GO:0005524~ATP binding	GO:0030244~cellulose biosynthetic process	GO:0016021~integral component of membrane
Pp3c23_8750	Chr23	5963706	5968907	0.595806	1.2123	1.02483	0.0494	0.411486	UP	PTHR10121 - COATOMER SUBUNIT DELTA (1 of 4)	Coatomer subunit delta	NA	GO:0006888~ER to Golgi vesicle-mediated transport;GO:0006890~retrograde vesicle-mediated transport, Golgi to ER;GO:0015031~protein transport;GO:0051645~Golgi localization	GO:0000139~Golgi membrane;GO:0005829~cytosol;GO:0030126~COPI vesicle coat;GO:0030137~COPI-coated vesicle
Pp3c10_3450	Chr10	2613794	2626466	1.67656	3.40755	1.02323	0.01945	0.2531	UP	PTHR23429:SF3 - GLUCOSE-6-PHOSPHATE 1-DEHYDROGENASE 2, CHLOROPLASTIC-RELATED (1 of 4)	Glucose-6-phosphate 1-dehydrogenase (EC 1.1.1.49)	GO:0004345~glucose-6-phosphate dehydrogenase activity;GO:0050661~NADP binding	GO:0006006~glucose metabolic process;GO:0006098~pentose-phosphate shunt	GO:0016021~integral component of membrane
Pp3c11_23110	Chr11	15182874	15184670	30.2606	61.4398	1.02173	0.00565	0.125808	UP	NA	Uncharacterized protein	NA	NA	NA
Pp3c18_18460	Chr18	13242376	13245281	2.60471	5.27257	1.01738	0.00265	0.0792908	UP	K03320 - ammonium transporter, Amt family (amt, AMT, MEP) (1 of 12)	Ammonium transporter	GO:0008519~ammonium transmembrane transporter activity	NA	GO:0016021~integral component of membrane
Pp3c3_19750	Chr03	13578162	13579651	5.35558	10.8307	1.01601	0.01225	0.195828	UP	NA	Uncharacterized protein	NA	NA	NA
Pp3c25_10590	Chr25	7714364	7717252	2.05958	4.1642	1.01569	0.0075	0.148143	UP	NA	Predicted protein	NA	NA	NA
Pp3c10_22140	Chr10	15155459	15160120	3.40604	6.88368	1.01509	0.0064	0.136015	UP	PTHR31042:SF2 - CORE-2/I-BRANCHING BETA-1,6-N-ACETYLGLUCOSAMINYLTRANSFERASE FAMILY PROTEIN (1 of 6)	Predicted protein	NA	NA	NA
Pp3c3_29320,Pp3c3_29330	Chr03	20069882	20080833	22.722	45.9162	1.01491	0.01345	0.207007	UP	PF08263 - Leucine rich repeat N-terminal domain (LRRNT_2) (1 of 120)	Predicted protein	NA	NA	NA
Pp3c7_21940	Chr07	15060307	15062386	34.3736	69.4419	1.01451	0.0035	0.0948912	UP	PTHR12701:SF20 - GENOMIC DNA, CHROMOSOME 3, P1 CLONE: MIG5 (1 of 2)	Predicted protein	NA	GO:0006886~intracellular protein transport	GO:0005783~endoplasmic reticulum;GO:0016021~integral component of membrane
Pp3c7_7840	Chr07	4922423	4926458	2.27692	4.5885	1.01094	0.0039	0.101938	UP	2.3.1.198 - Glycerol-3-phosphate 2-O-acyltransferase / sn-2-glycerol-3-phosphate O-acyltransferase (1 of 7)	Predicted protein	GO:0016746~transferase activity, transferring acyl groups	NA	GO:0016021~integral component of membrane
Pp3c8_14050	Chr08	9152925	9159561	0.835938	1.68392	1.01036	0.02975	0.316683	UP	PTHR10566:SF44 - ATH SUBFAMILY PROTEIN ATH8 (1 of 2)	Protein kinase domain-containing protein	GO:0004672~protein kinase activity;GO:0005524~ATP binding	NA	NA
Pp3c10_24030	Chr10	16399535	16406324	2.48871	5.00733	1.00864	0.0025	0.0768243	UP	K00297 - methylenetetrahydrofolate reductase (NADPH) (metF, MTHFR) (1 of 2)	Predicted protein	NA	NA	NA
Pp3c24_19080	Chr24	12783226	12785916	20.1231	40.4872	1.00861	0.01805	0.243234	UP	PF04720 - PDDEXK-like family of unknown function (PDDEXK_6) (1 of 21)	Uncharacterized protein	NA	NA	NA
Pp3c4_29460	Chr04	20454079	20457785	9.15826	18.4228	1.00835	0.00345	0.0942378	UP	K11517 - (S)-2-hydroxy-acid oxidase (HAO) (1 of 5)	Aldolase-type TIM barrel	GO:0010181~FMN binding;GO:0016491~oxidoreductase activity	NA	GO:0016021~integral component of membrane
Pp3c2_9820	Chr02	6750368	6754197	0.548797	1.103	1.00709	0.04985	0.414096	UP	PTHR31673:SF3 - COBRA-LIKE EXTRACELLULAR GLYCOSYL-PHOSPHATIDYL INOSITOL-ANCHORED FAMILY PROTEIN-RELATED (1 of 2)	COBRA-like protein	NA	GO:0009664~plant-type cell wall organization;GO:0009832~plant-type cell wall biogenesis;GO:0010215~cellulose microfibril organization;GO:0052324~plant-type cell wall cellulose biosynthetic process	GO:0046658~anchored component of plasma membrane
Pp3c4_9820	Chr04	7089531	7094796	1.49079	2.99514	1.00654	0.0182	0.244892	UP	PTHR32227:SF49 - BETA-1,3-GLUCANASE 1-RELATED (1 of 8)	Uncharacterized protein	GO:0004553~hydrolase activity, hydrolyzing O-glycosyl compounds	GO:0005975~carbohydrate metabolic process	GO:0046658~anchored component of plasma membrane
Pp3c2_7000	Chr02	4632197	4634287	7.70107	15.4673	1.00609	0.00555	0.124342	UP	NA	Uncharacterized protein	NA	NA	NA
Pp3c14_15250	Chr14	9566893	9569938	0.725792	1.45734	1.00571	0.04995	0.414171	UP	PTHR24073:SF484 - RAS-RELATED PROTEIN RABA2B (1 of 3)	Rab11/RabA-family small GTPase	GO:0003924~GTPase activity;GO:0005525~GTP binding	GO:0006886~intracellular protein transport;GO:0032482~Rab protein signal transduction	GO:0005768~endosome;GO:0012505~endomembrane system
Pp3c6_15270	Chr06	9872423	9877442	3.04898	6.11968	1.00513	0.00475	0.114151	UP	PTHR28259:SF1 - UPF0695 MEMBRANE PROTEIN YOR390W-RELATED (1 of 2)	Predicted protein (Fragment)	NA	NA	GO:0016021~integral component of membrane
Pp3c3_7980	Chr03	5569060	5573201	1.64808	3.30653	1.00453	0.0062	0.13348	UP	PTHR22298:SF57 - ENDOGLUCANASE 10-RELATED (1 of 2)	Predicted protein	GO:0004553~hydrolase activity, hydrolyzing O-glycosyl compounds	GO:0005975~carbohydrate metabolic process	NA
Pp3c22_5470	Chr22	3134390	3138658	66.1688	132.699	1.00394	0.02675	0.300764	UP	PTHR11260:SF171 - GLUTATHIONE S-TRANSFERASE DHAR3, CHLOROPLASTIC (1 of 1)	DHAR class glutathione S-transferase	GO:0016740~transferase activity;GO:0045174~glutathione dehydrogenase (ascorbate) activity	GO:0010731~protein glutathionylation	NA

## Sheet: Down_Regulated Genes
Table S3: Differentially expressed Down regulated genes having P-value <=0.05. FPKM WT: FPKM* of the isoform in wild type; FPKM mutant: FPKM* of the isoform in ppdnmt2#8; log2(fold_change): The (base 2) log of the fold change y/x. log2(FPKMc/FPKMb); P_value: The uncorrected p-value of the test statistic; Q-value: The FDR-adjusted p-value of the test statistic; Annotation: based on annotation avai…
Gene Name	Chromosome	Gene Start (bp)	Gene End (bp)	FPKM WT	FPKM Mutant	log2(fold_change)	P_value	Q_value	Regulation	Annotation	Protein Names	Molecular Function	Biological_Process	Cellular_Component
Pp3c6_2580, Pp3c6_2590	Chr06	1399415	1401736	4.43888	0.128391	-5.11159	0.0002	0.0135761	Down	NA	Uncharacterized protein	NA	NA	NA
Pp3c14_24270	Chr14	15539103	15542577	1.68749	0.116431	-3.85733	0.00035	0.0204077	Down	NA	Uncharacterized protein	NA	NA	NA
Pp3c18_18530	Chr18	13261060	13262316	259.612	20.153	-3.68729	5e-05	0.00427042	Down	NA	Predicted protein	NA	NA	NA
Pp3c8_23110	Chr08	16142251	16143446	5.42596	0.470693	-3.52702	0.0002	0.0135761	Down	NA	NA	NA	NA	NA
Pp3c6_3180,Pp3c6_3186	Chr06	1819417	1822279	1.58608	0.14614	-3.44004	0.00065	0.0308742	Down	PF14215 - bHLH-MYC and R2R3-MYB transcription factors N-terminal (bHLH-MYC_N) (1 of 22)	bHLH-MYC_N domain-containing protein	NA	NA	NA
Pp3c22_2620	Chr22	1668088	1669549	4.7677	0.473633	-3.33145	5e-05	0.00427042	Down	NA	Uncharacterized protein	NA	NA	GO:0016021~integral component of membrane
Pp3c18_16280	Chr18	11601050	11602666	2.77893	0.28435	-3.28879	0.0009	0.0386151	Down	NA	Predicted protein	NA	NA	NA
Pp3c8_17920	Chr08	11628413	11632720	173.003	18.3693	-3.23543	5e-05	0.00427042	Down	K00948 - ribose-phosphate pyrophosphokinase (PRPS, prsA) (1 of 4)	Pribosyltran_N domain-containing protein	GO:0000287~magnesium ion binding;GO:0004749~ribose phosphate diphosphokinase activity	GO:0009116~nucleoside metabolic process;GO:0009156~ribonucleoside monophosphate biosynthetic process;GO:0009165~nucleotide biosynthetic process	NA
Pp3c7_19620	Chr07	13573301	13580156	6.60989	0.724283	-3.19	0.00305	0.086561	Down	PTHR10166 - VOLTAGE-DEPENDENT CALCIUM CHANNEL SUBUNIT ALPHA-2/DELTA-RELATED (1 of 8)	Uncharacterized protein	GO:0005245~voltage-gated calcium channel activity	NA	GO:0005891~voltage-gated calcium channel complex
Pp3c26_5320	Chr26	2661726	2666990	10.4035	1.1715	-3.15065	5e-05	0.00427042	Down	3.2.2.16 - Methylthioadenosine nucleosidase / MTA nucleosidase (1 of 3)	Predicted protein	GO:0003824~catalytic activity	GO:0009116~nucleoside metabolic process	NA
Pp3c11_5670	Chr11	3631561	3634191	1.20054	0.141396	-3.08587	0.00235	0.073709	Down	NA	Uncharacterized protein	NA	NA	NA
Pp3c13_15081	Chr13	10988040	10988595	3.43097	0.416947	-3.04068	0.00915	0.166368	Down	NA	Uncharacterized protein	NA	NA	NA
Pp3c13_12530	Chr13	9254636	9257086	3.78971	0.481542	-2.97635	5e-05	0.00427042	Down	NA	Predicted protein	NA	NA	NA
Pp3c20_15220	Chr20	10152340	10156609	2.5461	0.34571	-2.88066	0.01985	0.255383	Down	NA	Uncharacterized protein	NA	NA	NA
Pp3c13_16300	Chr13	11788102	11790732	1.09999	0.159002	-2.79038	0.00315	0.08857	Down	NA	Predicted protein	GO:0003700~sequence-specific DNA binding transcription factor activity	NA	NA
Pp3c9_7820	Chr09	4663044	4665443	2.67663	0.40104	-2.7386	5e-05	0.00427042	Down	KOG0157 - Cytochrome P450 CYP4/CYP19/CYP26 subfamilies (1 of 29)	Uncharacterized protein	GO:0004497~monooxygenase activity;GO:0005506~iron ion binding;GO:0016491~oxidoreductase activity;GO:0016705~oxidoreductase activity, acting on paired donors, with incorporation or reduction of molecular oxygen;GO:0020037~heme binding	GO:0007275~multicellular organismal development;GO:0010268~brassinosteroid homeostasis;GO:0016125~sterol metabolic process;GO:0016132~brassinosteroid biosynthetic process;GO:0055114~oxidation-reduction process	GO:0016021~integral component of membrane
Pp3c12_16500	Chr12	11007695	11009976	1.14715	0.17199	-2.73765	0.00425	0.106643	Down	K00430 - peroxidase (E1.11.1.7) (1 of 54)	Peroxidase (EC 1.11.1.7)	GO:0004601~peroxidase activity;GO:0020037~heme binding;GO:0046872~metal ion binding	GO:0006979~response to oxidative stress;GO:0042744~hydrogen peroxide catabolic process	GO:0005576~extracellular region;GO:0009505~plant-type cell wall;GO:0009506~plasmodesma
Pp3c18_21170	Chr18	14908401	14909445	307.806	46.49	-2.72703	5e-05	0.00427042	Down	PTHR10334 - CYSTEINE-RICH SECRETORY PROTEIN-RELATED (1 of 10)	Predicted protein	NA	NA	GO:0005615~extracellular space
Pp3c4_30400,Pp3c4_30410,Pp3c4_30420	Chr04	21048823	21059438	1.14059	0.175793	-2.69783	0.00375	0.0995912	Down	PTHR14819 - GTP-BINDING (1 of 1)	HET domain-containing protein	NA	NA	NA
Pp3c13_21340	Chr13	15008689	15015729	2.68301	0.435148	-2.62427	5e-05	0.00427042	Down	KOG0265//KOG0296 - U5 snRNP-specific protein-like factor and related proteins // Angio-associated migratory cell protein (contains WD40 repeats) (1 of 2)	Predicted protein	NA	NA	NA
Pp3c4_24710	Chr04	16620254	16623417	4.81282	0.803556	-2.58241	5e-05	0.00427042	Down	PTHR31194//PTHR31194:SF1 - SHN SHINE , DNA BINDING / TRANSCRIPTION FACTOR // SUBFAMILY NOT NAMED (1 of 10)	AP2/ERF domain-containing protein	GO:0003677~DNA binding;GO:0003700~sequence-specific DNA binding transcription factor activity	NA	GO:0005634~nucleus
Pp3c25_14630	Chr25	10570539	10571894	7.70183	1.30234	-2.5641	5e-05	0.00427042	Down	PTHR11527:SF110 - 17.4 KDA CLASS I HEAT SHOCK PROTEIN-RELATED (1 of 1)	Predicted protein	GO:0043621~protein self-association;GO:0051082~unfolded protein binding	GO:0000302~response to reactive oxygen species;GO:0006457~protein folding;GO:0009408~response to heat;GO:0009651~response to salt stress;GO:0051259~protein oligomerization	NA
Pp3c17_17450	Chr17	11841712	11843136	5.41017	0.92262	-2.55187	0.0006	0.0292633	Down	NA	Uncharacterized protein	NA	NA	NA
Pp3c26_6990	Chr26	3841689	3847983	1.81942	0.310643	-2.55015	0.0011	0.0439807	Down	K01674 - carbonic anhydrase (cah) (1 of 14)	Predicted protein (Fragment)	NA	NA	NA
Pp3c1_20960	Chr01	15856017	15862606	3.74392	0.668549	-2.48544	5e-05	0.00427042	Down	PF00010 - Helix-loop-helix DNA-binding domain (HLH) (1 of 101)	BHLH domain-containing protein	GO:0046983~protein dimerization activity	NA	NA
Pp3c8_21720	Chr08	14887609	14889254	48.6698	8.74269	-2.47688	5e-05	0.00427042	Down	KOG1530 - Rhodanese-related sulfurtransferase (1 of 16)	Rhodanese domain-containing protein	NA	NA	NA
Pp3c10_22850	Chr10	15641930	15644151	8.62664	1.55123	-2.47538	5e-05	0.00427042	Down	PTHR10900 - PERIOSTIN-RELATED (1 of 3)	Predicted protein	NA	NA	GO:0005615~extracellular space
Pp3c15_22051	Chr15	14289674	14291042	1.81156	0.335332	-2.43357	0.00075	0.0334412	Down	NA	Uncharacterized protein	NA	NA	NA
Pp3c13_1430	Chr13	788673	795992	1.00619	0.190293	-2.40261	0.0005	0.0259886	Down	KOG2325 - Predicted transporter/transmembrane protein (1 of 6)	Predicted protein	NA	GO:0055085~transmembrane transport	GO:0016021~integral component of membrane
Pp3c27_7490	Chr27	4478640	4481086	2.0264	0.383588	-2.40128	0.0018	0.0624916	Down	NA	Uncharacterized protein	NA	NA	NA
Pp3c1_20780	Chr01	15773510	15776733	1.72631	0.330321	-2.38575	0.0002	0.0135761	Down	PTHR14155:SF2 - RING-H2 FINGER PROTEIN ATL60 (1 of 9)	RING-type domain-containing protein	GO:0031625~ubiquitin protein ligase binding	GO:0016567~protein ubiquitination	GO:0016021~integral component of membrane
Pp3c26_9830	Chr26	6035083	6036761	13.5406	2.64781	-2.35442	5e-05	0.00427042	Down	NA	Uncharacterized protein	NA	NA	NA
Pp3c16_2800	Chr16	1797302	1800689	16.2158	3.18862	-2.34639	5e-05	0.00427042	Down	K00318 - proline dehydrogenase (PRODH) (1 of 1)	Proline dehydrogenase (EC 1.5.5.2)	GO:0004657~proline dehydrogenase activity;GO:0071949~FAD binding	GO:0010133~proline catabolic process to glutamate	GO:0005739~mitochondrion
Pp3c21_19669	Chr21	12742924	12744416	1.12721	0.224848	-2.32573	0.01475	0.216746	Down	NA	Uncharacterized protein	NA	NA	NA
Pp3c15_10110	Chr15	6696979	6697317	6.82187	1.39551	-2.28938	0.0497	0.413417	Down	NA	Uncharacterized protein (Fragment)	NA	NA	NA
Pp3c21_19720	Chr21	12755501	12757359	4.76677	0.980951	-2.28076	0.00105	0.0430216	Down	NA	Hemerythrin	NA	NA	NA
Pp3c1_8119	Chr01	5934563	5936260	1.40327	0.29093	-2.27005	0.00205	0.0668344	Down	NA	Uncharacterized protein	NA	NA	GO:0016021~integral component of membrane
Pp3c3_21910	Chr03	15060367	15062987	28.1426	5.87433	-2.26026	5e-05	0.00427042	Down	K07192 - flotillin (FLOT) (1 of 1)	Flotillin-like	NA	NA	GO:0005901~caveola
Pp3c4_23790	Chr04	16058440	16060471	1.36599	0.291347	-2.22913	0.0028	0.0817618	Down	NA	Predicted protein	NA	NA	NA
Pp3c1_38430	Chr01	26665600	26669311	3.3481	0.728282	-2.20077	5e-05	0.00427042	Down	PF06632 - DNA double-strand break repair and V(D)J recombination protein XRCC4 (XRCC4) (1 of 2)	Predicted protein	GO:0003677~DNA binding	GO:0006302~double-strand break repair;GO:0006310~DNA recombination	GO:0005634~nucleus
Pp3c20_22930	Chr20	14899815	14901925	136.289	30.3925	-2.16488	5e-05	0.00427042	Down	NA	Predicted protein	NA	NA	NA
Pp3c14_10900	Chr14	6902362	6904230	32.7039	7.33483	-2.15663	5e-05	0.00427042	Down	K10277 - lysine-specific demethylase 8 [EC:1.14.11.27] (KDM8, JMJD5) (1 of 5)	Predicted protein	NA	NA	NA
Pp3c11_3620	Chr11	2178826	2181729	1.53577	0.345072	-2.154	0.0005	0.0259886	Down	PTHR21493//PTHR21493:SF98 - CGI-141-RELATED/LIPASE CONTAINING PROTEIN // SUBFAMILY NOT NAMED (1 of 1)	Lipase_3 domain-containing protein	GO:0016787~hydrolase activity	GO:0006629~lipid metabolic process	NA
Pp3c6_5430	Chr06	3166621	3171119	3.60667	0.816442	-2.14324	5e-05	0.00427042	Down	PTHR23338:SF16 - U6 SNRNA-ASSOCIATED SM-LIKE PROTEIN LSM4 (1 of 1)	Predicted protein	NA	NA	NA
Pp3c5_22900	Chr05	16064168	16065611	2.25425	0.518037	-2.12152	0.0028	0.0817618	Down	NA	Predicted protein	NA	NA	NA
Pp3c2_27180	Chr02	18372237	18376038	21.4072	4.94055	-2.11535	5e-05	0.00427042	Down	PF07014 - Hs1pro-1 protein C-terminus (Hs1pro-1_C) (1 of 6)	Uncharacterized protein	GO:0020037~heme binding;GO:0046872~metal ion binding	GO:0006952~defense response;GO:0019441~tryptophan catabolic process to kynurenine	NA
Pp3c25_1190	Chr25	764547	767745	2.38762	0.554788	-2.10557	5e-05	0.00427042	Down	NA	Predicted protein	GO:0003677~DNA binding;GO:0003700~sequence-specific DNA binding transcription factor activity	NA	GO:0005634~nucleus
Pp3c11_11790	Chr11	7597302	7600512	1.57236	0.367979	-2.09524	5e-05	0.00427042	Down	K11816 - indole-3-pyruvate monooxygenase (YUCCA) (1 of 5)	Flavin-containing monooxygenase (EC 1.-.-.-)	GO:0004499~N,N-dimethylaniline monooxygenase activity;GO:0050660~flavin adenine dinucleotide binding;GO:0050661~NADP binding	NA	NA
Pp3c2_7150	Chr02	4798137	4800541	29.5792	7.0404	-2.07086	5e-05	0.00427042	Down	K10277 - lysine-specific demethylase 8 [EC:1.14.11.27] (KDM8, JMJD5) (1 of 5)	Uncharacterized protein	NA	NA	NA
Pp3c11_13020,Pp3c11_13030	Chr11	8525650	8529668	2.486	0.592494	-2.06895	0.0012	0.0468464	Down	PF13912 - C2H2-type zinc finger (zf-C2H2_6) (1 of 16)	Uncharacterized protein	NA	NA	NA
Pp3c2_8020	Chr02	5467931	5469287	1.02941	0.247981	-2.05351	0.01995	0.255765	Down	PTHR33132:SF13 - SERINE-RICH PROTEIN-LIKE PROTEIN (1 of 9)	Predicted protein	NA	NA	NA
Pp3c1_18010	Chr01	13559219	13562088	11.4303	2.76363	-2.04823	5e-05	0.00427042	Down	PTHR10992:SF891 - STRIGOLACTONE ESTERASE D14 HOMOLOG-RELATED (1 of 8)	Predicted protein	NA	NA	NA
Pp3c6_4940	Chr06	2910482	2913488	20.6971	5.23129	-1.98419	5e-05	0.00427042	Down	PF01204 - Trehalase (Trehalase) (1 of 7)	Predicted protein	GO:0004555~alpha,alpha-trehalase activity;GO:0004573~mannosyl-oligosaccharide glucosidase activity	GO:0005991~trehalose metabolic process	NA
Pp3c3_5720	Chr03	3756826	3757879	1.47415	0.373956	-1.97894	0.02365	0.281019	Down	K13448 - calcium-binding protein CML (CML) (1 of 20)	Uncharacterized protein	GO:0005509~calcium ion binding	NA	NA
Pp3c1_12790	Chr01	9327626	9332740	9.43412	2.41184	-1.96775	5e-05	0.00427042	Down	protein EARLY FLOWERING 3-like isoform	Predicted protein	NA	GO:2000028~regulation of photoperiodism, flowering	NA
Pp3c18_10070	Chr18	7145755	7149732	3.29918	0.847616	-1.96062	0.0001	0.00780773	Down	NA	Uncharacterized protein	NA	NA	NA
Pp3c12_23190	Chr12	15294912	15296251	1.82129	0.47294	-1.94523	0.00625	0.134238	Down	NA	Predicted protein	NA	NA	NA
Pp3c6_5150	Chr06	3010224	3012589	21.9394	5.7193	-1.93961	5e-05	0.00427042	Down	PTHR22814:SF105 - HEAVY METAL TRANSPORT/DETOXIFICATION DOMAIN-CONTAINING PROTEIN (1 of 59)	Predicted protein	GO:0046872~metal ion binding	GO:0030001~metal ion transport	NA
Pp3c20_4530	Chr20	2616877	2617693	1.95863	0.511935	-1.93581	0.0175	0.239189	Down	NA	Uncharacterized protein	NA	NA	NA
Pp3c4_11750	Chr04	8221833	8223769	2.48376	0.656567	-1.91951	0.0013	0.0493729	Down	PTHR24078 - DNAJ HOMOLOG SUBFAMILY C MEMBER (1 of 92)	J domain-containing protein	NA	NA	NA
Pp3c21_21840	Chr21	14806466	14807499	2.43978	0.660152	-1.88588	0.0178	0.242016	Down	NA	Uncharacterized protein	NA	NA	NA
Pp3c4_7960,Pp3c4_7965,Pp3c4_7970	Chr04	5566191	5574647	108.999	30.3772	-1.84325	0.0003	0.0183141	Down	PF08507 - COPI associated protein (COPI_assoc) (1 of 3)	Glutamate dehydrogenase	GO:0000166~nucleotide binding;GO:0004352~glutamate dehydrogenase (NAD+) activity	GO:0006538~glutamate catabolic process	GO:0005739~mitochondrion
Pp3c18_7111	Chr18	5011836	5012765	5.31867	1.50097	-1.82517	0.0009	0.0386151	Down	NA	Predicted protein	NA	NA	NA
Pp3c5_9670	Chr05	7076430	7080800	3.2605	0.924637	-1.81814	0.00015	0.0110927	Down	PTHR32241:SF3 - PATATIN-LIKE PROTEIN 6-RELATED (1 of 4)	Patatin (EC 3.1.1.-)	GO:0016787~hydrolase activity	GO:0016042~lipid catabolic process	NA
Pp3c22_15730	Chr22	10206509	10209696	60.5619	17.2479	-1.81199	0.0028	0.0817618	Down	PTHR32133:SF111 - F-BOX ONLY PROTEIN 6 (1 of 35)	F-box domain-containing protein	NA	NA	NA
Pp3c1_13080	Chr01	9494024	9496939	2.49387	0.712772	-1.80687	0.01185	0.192822	Down	NA	Predicted protein	NA	NA	NA
Pp3c26_2670	Chr26	1270077	1276066	4.65572	1.33117	-1.80631	0.00775	0.150789	Down	PF07001 - BAT2 N-terminus (BAT2_N) (1 of 5)	Predicted protein	NA	NA	NA
Pp3c14_19190	Chr14	12704290	12707299	11.8736	3.40041	-1.80398	5e-05	0.00427042	Down	PTHR15160:SF3 - BIFUNCTIONAL NUCLEASE 1-RELATED (1 of 7)	BFN domain-containing protein	GO:0004518~nuclease activity;GO:0061630~ubiquitin protein ligase activity	GO:0016567~protein ubiquitination	GO:0005634~nucleus;GO:0030891~VCB complex
Pp3c14_24040	Chr14	15403756	15407174	10.5224	3.01367	-1.80387	5e-05	0.00427042	Down	KOG1319 - bHLHZip transcription factor BIGMAX (1 of 3)	BHLH domain-containing protein	GO:0003700~sequence-specific DNA binding transcription factor activity;GO:0046983~protein dimerization activity	NA	GO:0005634~nucleus
Pp3c7_3320	Chr07	2039141	2043794	1.47281	0.426089	-1.78935	0.00065	0.0308742	Down	PTHR27000:SF188 - LRR RECEPTOR-LIKE SERINE/THREONINE-PROTEIN KINASE ERECTA (1 of 2)	Protein kinase domain-containing protein	GO:0004672~protein kinase activity;GO:0005524~ATP binding	NA	GO:0005886~plasma membrane;GO:0016021~integral component of membrane
Pp3c8_22100	Chr08	15237079	15240939	24.0765	6.97387	-1.78759	5e-05	0.00427042	Down	PTHR16201:SF43 - PQ-LOOP REPEAT FAMILY PROTEIN / TRANSMEMBRANE FAMILY PROTEIN (1 of 2)	Uncharacterized protein	NA	NA	GO:0016021~integral component of membrane
Pp3c5_14430,Pp3c5_14440	Chr05	10318807	10325617	3.74533	1.08516	-1.78718	0.0001	0.00780773	Down	PF02701 - Dof domain, zinc finger (zf-Dof) (1 of 27)	Uncharacterized protein	GO:0016491~oxidoreductase activity	NA	NA
Pp3c16_22550	Chr16	14041620	14045533	2.63605	0.767012	-1.78106	0.0005	0.0259886	Down	K03320 - ammonium transporter, Amt family (amt, AMT, MEP) (1 of 12)	Ammonium transporter	GO:0008519~ammonium transmembrane transporter activity	GO:0019740~nitrogen utilization	GO:0005887~integral component of plasma membrane
Pp3c10_23140	Chr10	15842232	15846932	19.4626	5.75096	-1.75883	5e-05	0.00427042	Down	K15015 - solute carrier family 32 (vesicular inhibitory amino acid transporter) (SLC32A, VGAT) (1 of 5)	Aa_trans domain-containing protein	GO:0015171~amino acid transmembrane transporter activity	GO:0003333~amino acid transmembrane transport	GO:0005886~plasma membrane;GO:0016021~integral component of membrane
Pp3c16_25600	Chr16	16148803	16152663	1.63232	0.484972	-1.75096	0.00095	0.0400984	Down	K14640 - solute carrier family 20 (sodium-dependent phosphate transporter) (SLC20A, PIT) (1 of 4)	Phosphate transporter	GO:0005315~inorganic phosphate transmembrane transporter activity	GO:0035435~phosphate ion transmembrane transport	GO:0005887~integral component of plasma membrane
Pp3c19_14950	Chr19	9882721	9885756	2.35351	0.700142	-1.7491	0.0008	0.0354102	Down	PF00847 - AP2 domain (AP2) (1 of 150)	AP2/ERF domain-containing protein	GO:0003677~DNA binding;GO:0003700~sequence-specific DNA binding transcription factor activity	NA	GO:0005634~nucleus
Pp3c21_8810	Chr21	5675074	5677832	15.1968	4.57127	-1.7331	5e-05	0.00427042	Down	PTHR20852//PTHR20852:SF59 - GLUTAMINE SYNTHETASE // SUBFAMILY NOT NAMED (1 of 2)	Glutamine synthetase (EC 6.3.1.2)	GO:0004356~glutamate-ammonia ligase activity;GO:0005524~ATP binding	GO:0006542~glutamine biosynthetic process	NA
Pp3c19_7560	Chr19	4645453	4650129	6.73854	2.05186	-1.7155	5e-05	0.00427042	Down	PF00651//PF12313//PF13637 - BTB/POZ domain (BTB) // NPR1/NIM1 like defence protein C terminal (NPR1_like_C) // Ankyrin repeats (many copies) (Ank_4) (1 of 1)	Uncharacterized protein	NA	GO:0042742~defense response to bacterium;GO:0050832~defense response to fungus;GO:2000022~regulation of jasmonic acid mediated signaling pathway	GO:0005634~nucleus
Pp3c24_6560	Chr24	4402232	4406206	2.18466	0.669483	-1.70629	0.00145	0.0530753	Down	PF03195 - Protein of unknown function DUF260 (DUF260) (1 of 34)	LOB domain-containing protein	NA	NA	NA
Pp3c3_21440	Chr03	14746479	14750338	11.0098	3.38454	-1.70175	5e-05	0.00427042	Down	PF03106 - WRKY DNA -binding domain (WRKY) (1 of 38)	Uncharacterized protein	GO:0003700~sequence-specific DNA binding transcription factor activity;GO:0043565~sequence-specific DNA binding	NA	GO:0005634~nucleus
Pp3c12_20700	Chr12	13652997	13662062	16.9238	5.24439	-1.69021	5e-05	0.00427042	Down	PTHR24096:SF134 - LONG CHAIN ACYL-COA SYNTHETASE 2 (1 of 4)	AMP-binding domain-containing protein	GO:0003824~catalytic activity	NA	NA
Pp3c23_18360	Chr23	12109388	12111663	4.46379	1.38604	-1.6873	0.00035	0.0204077	Down	PF00240 - Ubiquitin family (ubiquitin) (1 of 47)	Predicted protein	NA	NA	NA
Pp3c16_23190	Chr16	14383376	14387200	2.85478	0.887983	-1.68478	0.00135	0.0504296	Down	NA	Predicted protein	NA	NA	NA
Pp3c21_12160	Chr21	7763008	7764724	1.53269	0.476823	-1.68454	0.01655	0.231955	Down	PF14368 - Probable lipid transfer (LTP_2) (1 of 63)	Predicted protein	NA	NA	NA
Pp3c1_34070	Chr01	23974158	23979363	5.4519	1.70376	-1.67804	0.0002	0.0135761	Down	K00088 - IMP dehydrogenase (guaB) (1 of 3)	Inosine-5'-monophosphate dehydrogenase (IMP dehydrogenase) (IMPD) (IMPDH) (EC 1.1.1.205)	GO:0000166~nucleotide binding;GO:0003938~IMP dehydrogenase activity;GO:0046872~metal ion binding	GO:0006177~GMP biosynthetic process;GO:0006183~GTP biosynthetic process	GO:0005737~cytoplasm
Pp3c19_4390	Chr19	2427059	2437091	2.42062	0.760123	-1.67107	5e-05	0.00427042	Down	PTHR32093:SF39 - MUCIN-12 (1 of 1)	C2 domain-containing protein	NA	NA	NA
Pp3c7_10000	Chr07	6736112	6737492	1.06912	0.336134	-1.66931	0.0481	0.407372	Down	NA	Inositol-tetrakisphosphate 1-kinase (EC 2.7.1.134)	GO:0000287~magnesium ion binding;GO:0005524~ATP binding;GO:0047325~inositol tetrakisphosphate 1-kinase activity;GO:0052725~inositol-1,3,4-trisphosphate 6-kinase activity;GO:0052726~inositol-1,3,4-trisphosphate 5-kinase activity	GO:0032957~inositol trisphosphate metabolic process;GO:0052746~inositol phosphorylation	GO:0005737~cytoplasm;GO:0005829~cytosol
Pp3c1_28340	Chr01	20188756	20199522	19.0177	6.00587	-1.6629	0.00045	0.024292	Down	K14427 - solute carrier family 12 (potassium/chloride transporter), member 4/5/6 (SLC12A4_5_6, KCC) (1 of 3)	Uncharacterized protein	GO:0015379~potassium:chloride symporter activity	GO:0006884~cell volume homeostasis;GO:0055064~chloride ion homeostasis;GO:0055075~potassium ion homeostasis;GO:1902476~chloride transmembrane transport;GO:1990573~potassium ion import across plasma membrane	GO:0005623~cell;GO:0016021~integral component of membrane
Pp3c20_17480	Chr20	11443233	11453634	8.74297	2.76713	-1.65973	5e-05	0.00427042	Down	PTHR31851:SF16 - MEMBRANE PROTEIN OF ER BODY 2 (1 of 2)	Uncharacterized protein	GO:0005381~iron ion transmembrane transporter activity;GO:0005384~manganese ion transmembrane transporter activity	GO:0006880~intracellular sequestering of iron ion;GO:0030026~cellular manganese ion homeostasis	GO:0005623~cell;GO:0016020~membrane;GO:0016021~integral component of membrane
Pp3c10_14590	Chr10	9906655	9915446	10.8011	3.4237	-1.65755	5e-05	0.00427042	Down	PTHR13018:SF47 - ERD (EARLY-RESPONSIVE TO DEHYDRATION STRESS) FAMILY PROTEIN-RELATED (1 of 7)	Uncharacterized protein	GO:0005227~calcium activated cation channel activity	NA	GO:0005886~plasma membrane;GO:0016021~integral component of membrane
Pp3c1_21890	Chr01	16359584	16363844	1.36211	0.435836	-1.64399	0.00065	0.0308742	Down	PTHR11819 - SODIUM/SOLUTE SYMPORTER (1 of 2)	Predicted protein	GO:0015204~urea transmembrane transporter activity	NA	GO:0005886~plasma membrane;GO:0016021~integral component of membrane
Pp3c10_5750	Chr10	3918751	3922688	20.7256	6.63656	-1.6429	0.00065	0.0308742	Down	PF00657//PF02469 - GDSL-like Lipase/Acylhydrolase (Lipase_GDSL) // Fasciclin domain (Fasciclin) (1 of 2)	FAS1 domain-containing protein	NA	NA	NA
Pp3c20_21470	Chr20	14116134	14127598	8.50518	2.73559	-1.63649	5e-05	0.00427042	Down	NA	Predicted protein	NA	GO:0042752~regulation of circadian rhythm	NA
Pp3c17_19060	Chr17	12807572	12811012	14.3517	4.61878	-1.63563	5e-05	0.00427042	Down	PTHR15160:SF3 - BIFUNCTIONAL NUCLEASE 1-RELATED (1 of 7)	BFN domain-containing protein	GO:0004518~nuclease activity;GO:0061630~ubiquitin protein ligase activity	GO:0016567~protein ubiquitination	GO:0005634~nucleus;GO:0030891~VCB complex
Pp3c25_4250	Chr25	2759866	2763450	1.36785	0.442381	-1.62855	0.0028	0.0817618	Down	PF00847 - AP2 domain (AP2) (1 of 150)	AP2/ERF domain-containing protein	GO:0003677~DNA binding;GO:0003700~sequence-specific DNA binding transcription factor activity	NA	GO:0005634~nucleus
Pp3c14_13090	Chr14	8379222	8380140	1.92124	0.621413	-1.62841	0.01915	0.251354	Down	NA	Uncharacterized protein	NA	NA	NA
Pp3c26_6961	Chr26	3780817	3783138	4.36001	1.4135	-1.62506	0.01475	0.216746	Down	4.2.1.1 - Carbonate dehydratase / Carbonic dehydratase (1 of 24)	Predicted protein	NA	NA	NA
Pp3c16_17800	Chr16	10907628	10912799	13.4336	4.3689	-1.6205	5e-05	0.00427042	Down	K03239 - translation initiation factor eIF-2B subunit alpha (EIF2B1) (1 of 3)	Uncharacterized protein	NA	NA	NA
Pp3c4_27990	Chr04	19181128	19197367	52.528	17.0916	-1.6198	0.00025	0.0162429	Down	PTHR19375//PTHR19375:SF147 - HEAT SHOCK PROTEIN 70KDA // SUBFAMILY NOT NAMED (1 of 5)	Uncharacterized protein	GO:0005524~ATP binding;GO:0016887~ATPase activity;GO:0031072~heat shock protein binding;GO:0042623~ATPase activity, coupled;GO:0044183~protein binding involved in protein folding;GO:0051082~unfolded protein binding;GO:0051787~misfolded protein binding	GO:0006986~response to unfolded protein;GO:0034620~cellular response to unfolded protein;GO:0042026~protein refolding;GO:0051085~chaperone mediated protein folding requiring cofactor	GO:0005737~cytoplasm;GO:0009507~chloroplast
Pp3c21_1800	Chr21	1202641	1209124	10.1309	3.2968	-1.61963	0.00015	0.0110927	Down	PF04749 - PLAC8 family (PLAC8) (1 of 26)	Predicted protein	NA	NA	GO:0016021~integral component of membrane
Pp3c11_10040	Chr11	6595588	6599341	5.77685	1.9023	-1.60253	0.0003	0.0183141	Down	NA	Predicted protein	NA	NA	NA
Pp3c6_2730	Chr06	1469165	1472297	9.90534	3.28547	-1.59211	0.0001	0.00780773	Down	KOG0483 - Transcription factor HEX, contains HOX and HALZ domains (1 of 15)	Homeobox domain-containing protein	GO:0003700~sequence-specific DNA binding transcription factor activity;GO:0043565~sequence-specific DNA binding	GO:0045893~positive regulation of transcription, DNA-templated	GO:0005634~nucleus
Pp3c8_24610	Chr08	17171697	17173653	4.58575	1.52146	-1.5917	0.0002	0.0135761	Down	NA	Predicted protein	NA	GO:0032875~regulation of DNA endoreduplication	NA
Pp3c11_15610	Chr11	10337271	10338642	1.19144	0.396104	-1.58875	0.02365	0.281019	Down	NA	Predicted protein	NA	NA	NA
Pp3c20_17620	Chr20	11518530	11522963	20.9272	7.00607	-1.5787	5e-05	0.00427042	Down	6.3.5.4 - Asparagine synthase (glutamine-hydrolyzing) / Glutamine-dependent asparagine synthetase (1 of 4)	Asparagine synthetase [glutamine-hydrolyzing] (EC 6.3.5.4)	GO:0004066~asparagine synthase (glutamine-hydrolyzing) activity;GO:0005524~ATP binding	GO:0006529~asparagine biosynthetic process;GO:0006541~glutamine metabolic process	GO:0005829~cytosol
Pp3c14_11050	Chr14	6966630	6972940	16.5323	5.55964	-1.57222	5e-05	0.00427042	Down	K01466 - allantoinase (allB) (1 of 3)	Predicted protein	GO:0004038~allantoinase activity;GO:0008270~zinc ion binding;GO:0050897~cobalt ion binding	GO:0000256~allantoin catabolic process;GO:0006145~purine nucleobase catabolic process	GO:0005737~cytoplasm;GO:0016021~integral component of membrane
Pp3c20_21410	Chr20	14079269	14093577	4.11324	1.39602	-1.55896	0.0009	0.0386151	Down	NA	Predicted protein	NA	GO:0042752~regulation of circadian rhythm	NA
Pp3c1_40350	Chr01	28092670	28096643	30.9382	10.5133	-1.55718	5e-05	0.00427042	Down	K00826 - branched-chain amino acid aminotransferase (E2.6.1.42, ilvE) (1 of 3)	Uncharacterized protein	GO:0004084~branched-chain-amino-acid transaminase activity	GO:0009081~branched-chain amino acid metabolic process	NA
Pp3c20_12850	Chr20	8311885	8315212	5.2979	1.80428	-1.55399	0.0005	0.0259886	Down	1.13.99.1 - Inositol oxygenase / Myo-inositol oxygenase (1 of 1)	Uncharacterized protein	GO:0005506~iron ion binding;GO:0050113~inositol oxygenase activity	GO:0019310~inositol catabolic process	GO:0005737~cytoplasm
Pp3c20_16650	Chr20	10964414	10971669	1.8562	0.634395	-1.5489	0.00055	0.0275636	Down	NA	Uncharacterized protein	NA	NA	NA
Pp3c21_17460	Chr21	11120835	11125195	1.1489	0.393388	-1.54622	0.00615	0.132717	Down	PTHR11552:SF141 - GLUCOSE-METHANOL-CHOLINE (GMC) OXIDOREDUCTASE FAMILY PROTEIN (1 of 2)	GMC_OxRdtase_N domain-containing protein	GO:0016614~oxidoreductase activity, acting on CH-OH group of donors;GO:0050660~flavin adenine dinucleotide binding	NA	NA
Pp3c3_32210	Chr03	21835376	21838578	12.4499	4.3079	-1.53108	0.0024	0.0747616	Down	1.14.13.21 - Flavonoid 3-monooxygenase / Flavonoid 3-hydroxylase (1 of 19)	Uncharacterized protein	GO:0005506~iron ion binding;GO:0016709~oxidoreductase activity, acting on paired donors, with incorporation or reduction of molecular oxygen, NAD(P)H as one donor, and incorporation of one atom of oxygen;GO:0020037~heme binding	NA	GO:0016020~membrane;GO:0016021~integral component of membrane
Pp3c10_2650	Chr10	2146912	2152799	17.8447	6.18222	-1.5293	5e-05	0.00427042	Down	KOG1397 - Ca2+/H+ antiporter VCX1 and related proteins (1 of 5)	Concanavalin A-like lectin/glucanase, subgroup (Fragment)	GO:0004674~protein serine/threonine kinase activity;GO:0005524~ATP binding;GO:0030246~carbohydrate binding	GO:0055085~transmembrane transport	GO:0016021~integral component of membrane
Pp3c4_15820,Pp3c4_15830,Pp3c4_15840	Chr04	10972037	10982722	4.25481	1.48869	-1.51505	5e-05	0.00427042	Down	NA	Uncharacterized protein	GO:0000978~RNA polymerase II core promoter proximal region sequence-specific DNA binding;GO:0003677~DNA binding;GO:0043565~sequence-specific DNA binding	NA	GO:0000790~nuclear chromatin;GO:0005634~nucleus;GO:0005667~transcription factor complex;GO:0031519~PcG protein complex
Pp3c21_16610	Chr21	10499508	10503399	2.46936	0.867604	-1.50903	0.00045	0.024292	Down	PTHR31810:SF6 - METACASPASE-4-RELATED (1 of 5)	Uncharacterized protein	NA	NA	NA
Pp3c7_15340	Chr07	10533060	10535445	2.20826	0.778572	-1.50401	0.0236	0.281019	Down	NA	Uncharacterized protein	NA	NA	NA
Pp3c10_8530	Chr10	5654410	5658218	1.13325	0.400627	-1.50013	0.01185	0.192822	Down	PTHR11802//PTHR11802:SF73 - SERINE PROTEASE FAMILY S10 SERINE CARBOXYPEPTIDASE // SUBFAMILY NOT NAMED (1 of 5)	Uncharacterized protein	GO:0004185~serine-type carboxypeptidase activity	GO:0051603~proteolysis involved in cellular protein catabolic process	GO:0005773~vacuole
Pp3c11_7750	Chr11	4880552	4881711	6.71833	2.38433	-1.49452	0.0067	0.13914	Down	NA	Uncharacterized protein	NA	NA	NA
Pp3c9_24820	Chr09	16833569	16836772	117.045	41.9889	-1.47898	0.0093	0.167345	Down	K18550 - IMP and pyridine-specific 5-nucleotidase (ISN1) (1 of 6)	Uncharacterized protein	GO:0000287~magnesium ion binding;GO:0050483~IMP 5'-nucleotidase activity	GO:0006190~inosine salvage;GO:0009117~nucleotide metabolic process;GO:0071590~nicotinamide riboside biosynthetic process;GO:0071592~nicotinic acid riboside biosynthetic process	NA
Pp3c1_7030	Chr01	5287325	5289685	3.8999	1.40138	-1.47659	0.002	0.0662732	Down	PTHR11527:SF95 - 23.5 KDA HEAT SHOCK PROTEIN, MITOCHONDRIAL-RELATED (1 of 2)	Predicted protein	NA	NA	NA
Pp3c22_2400	Chr22	1581131	1585156	22.727	8.16782	-1.47639	0.0011	0.0439807	Down	PTHR32468:SF0 - K(+)/H(+) ANTIPORTER 1 (1 of 5)	Predicted protein	GO:0015299~solute:proton antiporter activity	NA	GO:0016021~integral component of membrane
Pp3c13_3830	Chr13	2322582	2325719	10.3975	3.74592	-1.47284	0.0003	0.0183141	Down	PTHR31194//PTHR31194:SF1 - SHN SHINE , DNA BINDING / TRANSCRIPTION FACTOR // SUBFAMILY NOT NAMED (1 of 10)	Predicted protein	GO:0003677~DNA binding;GO:0003700~sequence-specific DNA binding transcription factor activity	NA	GO:0005634~nucleus
Pp3c11_760	Chr11	367496	371057	4.52509	1.63335	-1.47011	0.00135	0.0504296	Down	PTHR12320:SF7 - PROTEIN PHOSPHATASE 2C 26-RELATED (1 of 2)	Protein phosphatase (EC 3.1.3.16)	GO:0004721~phosphoprotein phosphatase activity;GO:0046872~metal ion binding	NA	NA
Pp3c25_14690	Chr25	10588543	10592990	6.86453	2.48675	-1.4649	5e-05	0.00427042	Down	K19042 - E3 ubiquitin-protein ligase BOI and related proteins [EC:6.3.2.19] (BOI) (1 of 3)	Predicted protein	NA	NA	NA
Pp3c20_6700,Pp3c20_6720	Chr20	4026604	4038993	1.17163	0.425904	-1.45992	0.0011	0.0439807	Down	NA	Uncharacterized protein	NA	NA	NA
Pp3c12_10120	Chr12	6915587	6921923	4.84361	1.76666	-1.45506	5e-05	0.00427042	Down	PF00004//PF07728//PF10431 - ATPase family associated with various cellular activities (AAA) (AAA) // AAA domain (dynein-related subfamily) (AAA_5) // C-terminal, D2-small domain, of ClpB protein (ClpB_D2-small) (1 of 1)	Uncharacterized protein	GO:0005524~ATP binding	NA	NA
Pp3c1_24420	Chr01	17914516	17916815	2.21879	0.812589	-1.44918	0.0091	0.166212	Down	PF00646 - F-box domain (F-box) (1 of 126)	F-box domain-containing protein	NA	NA	NA
Pp3c10_12660	Chr10	8545403	8548270	9.77205	3.58332	-1.44736	0.0009	0.0386151	Down	PF11909 - NADH-quinone oxidoreductase cyanobacterial subunit N (NdhN) (1 of 2)	Uncharacterized protein	GO:0016655~oxidoreductase activity, acting on NAD(P)H, quinone or similar compound as acceptor	NA	GO:0016020~membrane
Pp3c10_12560	Chr10	8506884	8509335	3.58655	1.31755	-1.44474	0.00185	0.0633808	Down	PTHR31065:SF2 - PLATZ TRANSCRIPTION FACTOR DOMAIN-CONTAINING PROTEIN (1 of 10)	Uncharacterized protein	NA	NA	NA
Pp3c17_6970,Pp3c17_6980	Chr17	5355592	5362207	5.24426	1.92837	-1.44336	5e-05	0.00427042	Down	NA	Predicted protein	NA	NA	NA
Pp3c4_18720	Chr04	12766715	12773922	3.56979	1.31367	-1.44223	0.0001	0.00780773	Down	K04730 - interleukin-1 receptor-associated kinase 1 (IRAK1) (1 of 25)	Protein kinase domain-containing protein	GO:0004672~protein kinase activity;GO:0005524~ATP binding	NA	GO:0016021~integral component of membrane
Pp3c3_6880	Chr03	4586213	4589115	1.35373	0.499665	-1.43791	0.01065	0.18192	Down	PTHR31161:SF2 - SEC1/MUNC18-LIKE (SM) FAMILY PROTEIN (1 of 15)	Uncharacterized protein	NA	GO:0009639~response to red or far red light;GO:0009959~negative gravitropism	NA
Pp3c1_22440	Chr01	16660088	16666098	1.21717	0.452839	-1.42645	0.0011	0.0439807	Down	PTHR32370:SF6 - ROOT PHOTOTROPISM PROTEIN 3 (1 of 16)	Uncharacterized protein	NA	NA	NA
Pp3c1_41170	Chr01	28677296	28680210	38.9569	14.527	-1.42314	0.001	0.0415342	Down	PTHR32133:SF124 - F-BOX ONLY PROTEIN 13 (1 of 45)	Predicted protein	NA	NA	NA
Pp3c1_1170	Chr01	767338	777765	3.39989	1.2696	-1.42112	0.0021	0.0674968	Down	K11450 - lysine-specific histone demethylase 1 [EC:1.-.-.-] (AOF2, LSD1) (1 of 2)	SWIRM domain protein	GO:0003677~DNA binding;GO:0016491~oxidoreductase activity	NA	NA
Pp3c15_680	Chr15	425718	430772	7.58386	2.83526	-1.41945	5e-05	0.00427042	Down	K05391 - cyclic nucleotide gated channel, other eukaryote (CNGF) (1 of 7)	Cyclic nucleotide-binding domain-containing protein	GO:0005216~ion channel activity	NA	GO:0016021~integral component of membrane
Pp3c4_30040	Chr04	20867705	20871603	10.0316	3.75403	-1.41803	5e-05	0.00427042	Down	K16275 - E3 ubiquitin-protein ligase BAH [EC:6.3.2.19] (BAH, NLA) (1 of 2)	Predicted protein	GO:0046872~metal ion binding	NA	NA
Pp3c9_6250	Chr09	3573314	3576734	9.89295	3.70868	-1.41549	0.00015	0.0110927	Down	PF04720 - PDDEXK-like family of unknown function (PDDEXK_6) (1 of 21)	Uncharacterized protein	NA	NA	NA
Pp3c2_25760	Chr02	17422299	17425375	8.07248	3.02702	-1.41511	0.00075	0.0334412	Down	PF00847 - AP2 domain (AP2) (1 of 150)	Predicted protein	GO:0003677~DNA binding;GO:0003700~sequence-specific DNA binding transcription factor activity	NA	GO:0005634~nucleus
Pp3c1_12290	Chr01	8905580	8908932	1.68178	0.631226	-1.41376	0.01195	0.193756	Down	PTHR12802//PTHR12802:SF51 - SWI/SNF COMPLEX-RELATED // SUBFAMILY NOT NAMED (1 of 4)	Predicted protein	NA	NA	NA
Pp3c15_1740	Chr15	986339	990043	2.66391	1.00674	-1.40386	0.00315	0.08857	Down	NA	Predicted protein	NA	NA	NA
Pp3c3_25610	Chr03	17532261	17536409	11.7677	4.45198	-1.40231	5e-05	0.00427042	Down	PF02365 - No apical meristem (NAM) protein (NAM) (1 of 33)	NAC domain-containing protein	GO:0003677~DNA binding	GO:0006355~regulation of transcription, DNA-templated	NA
Pp3c20_22510	Chr20	14702136	14705618	17.8734	6.7676	-1.4011	0.0009	0.0386151	Down	K01638 - malate synthase (E2.3.3.9, aceB, glcB) (1 of 1)	Malate synthase (EC 2.3.3.9)	GO:0004474~malate synthase activity	GO:0006097~glyoxylate cycle;GO:0006099~tricarboxylic acid cycle	NA
Pp3c20_6921	Chr20	4208047	4209841	1.76596	0.669644	-1.39899	0.01855	0.247769	Down	NA	Uncharacterized protein (Fragment)	NA	NA	NA
Pp3c4_18340	Chr04	12503530	12506275	3.67536	1.39963	-1.39284	0.00185	0.0633808	Down	NA	Predicted protein	NA	NA	NA
Pp3c1_21920	Chr01	16377976	16383246	3.091	1.17713	-1.3928	0.00055	0.0275636	Down	PTHR31413:SF2 - AFP HOMOLOG 2 (1 of 3)	Uncharacterized protein (Fragment)	NA	GO:0007165~signal transduction;GO:0045892~negative regulation of transcription, DNA-templated	GO:0005634~nucleus
Pp3c21_13190	Chr21	8462266	8463406	10.0243	3.84163	-1.38372	0.0004	0.0224593	Down	NA	Uncharacterized protein	NA	NA	NA
Pp3c20_396	Chr20	192530	195199	28.6953	10.9994	-1.38339	0.042	0.379565	Down	NA	Uncharacterized protein	NA	NA	NA
Pp3c10_14430	Chr10	9830847	9832389	25.4412	9.7601	-1.3822	5e-05	0.00427042	Down	NA	Uncharacterized protein	NA	NA	NA
Pp3c18_11570	Chr18	8329591	8332667	2.65711	1.02049	-1.3806	0.0048	0.114746	Down	NA	Predicted protein	NA	NA	NA
Pp3c15_7790	Chr15	4910540	4916822	3.05905	1.17508	-1.38032	0.0019	0.0644866	Down	PTHR10641:SF465 - MYB TRANSCRIPTION FACTOR (1 of 3)	Uncharacterized protein	GO:0003700~sequence-specific DNA binding transcription factor activity;GO:0043565~sequence-specific DNA binding;GO:0044212~transcription regulatory region DNA binding	GO:0030154~cell differentiation	GO:0005634~nucleus
Pp3c1_14380	Chr01	10572876	10574478	19.9558	7.68513	-1.37667	0.0005	0.0259886	Down	PTHR33294:SF6 - AWPM-19-LIKE FAMILY PROTEIN-RELATED (1 of 12)	Predicted protein	NA	NA	GO:0016021~integral component of membrane
Pp3c5_5900	Chr05	4059995	4069129	1.82615	0.703969	-1.37522	0.0003	0.0183141	Down	PTHR13107 - KARYOGAMY PROTEIN KAR4-RELATED (1 of 2)	Uncharacterized protein	GO:0003676~nucleic acid binding;GO:0008168~methyltransferase activity	GO:0032259~methylation	NA
Pp3c1_13060	Chr01	9484427	9489383	2.0882	0.805597	-1.37413	0.001	0.0415342	Down	3.2.1.177//3.2.1.20 - Alpha-D-xyloside xylohydrolase / Alpha-xylosidase // Alpha-glucosidase / Maltase-glucoamylase (1 of 11)	NtCtMGAM_N domain-containing protein	GO:0004553~hydrolase activity, hydrolyzing O-glycosyl compounds;GO:0030246~carbohydrate binding	GO:0005975~carbohydrate metabolic process	NA
Pp3c3_28040	Chr03	18970402	18972533	9.15572	3.54489	-1.36893	0.0002	0.0135761	Down	NA	Predicted protein	NA	NA	NA
Pp3c1_29170	Chr01	20773845	20785945	1.17638	0.457515	-1.36246	0.0047	0.113549	Down	PTHR11070//PTHR11070:SF15 - UVRD / RECB / PCRA DNA HELICASE FAMILY MEMBER // SUBFAMILY NOT NAMED (1 of 1)	Uncharacterized protein	GO:0003677~DNA binding;GO:0005524~ATP binding;GO:0043138~3'-5' DNA helicase activity	GO:0000725~recombinational repair;GO:0006281~DNA repair	GO:0005634~nucleus
Pp3c21_19690	Chr21	12744820	12745693	3.29357	1.28602	-1.35674	0.01965	0.254067	Down	K11254 - histone H4 (H4) (1 of 14)	Histone H4	GO:0003677~DNA binding;GO:0046982~protein heterodimerization activity	GO:0006352~DNA-templated transcription, initiation	GO:0000786~nucleosome;GO:0005634~nucleus
Pp3c15_2170	Chr15	1240930	1242485	2.89008	1.12849	-1.35671	0.00855	0.160187	Down	NA	Predicted protein	NA	NA	GO:0016021~integral component of membrane
Pp3c1_32440	Chr01	22906572	22909491	4.02163	1.57208	-1.3551	0.0007	0.0323208	Down	PF00847//PF13912 - AP2 domain (AP2) // C2H2-type zinc finger (zf-C2H2_6) (1 of 2)	Uncharacterized protein	GO:0003677~DNA binding;GO:0003700~sequence-specific DNA binding transcription factor activity	NA	GO:0005634~nucleus
Pp3c21_13650	Chr21	8763378	8767373	1.82356	0.713308	-1.35416	0.00785	0.151923	Down	PTHR15598 - AUTOANTIGEN RCD8 (1 of 9)	Uncharacterized protein	NA	NA	GO:0016021~integral component of membrane
Pp3c21_18100	Chr21	11767474	11775240	4.64675	1.81989	-1.35237	0.0001	0.00780773	Down	PTHR22870//PTHR22870:SF206 - REGULATOR OF CHROMOSOME CONDENSATION // SUBFAMILY NOT NAMED (1 of 3)	Uncharacterized protein	NA	NA	NA
Pp3c1_41800	Chr01	29268214	29272761	2.34737	0.921488	-1.34901	0.00075	0.0334412	Down	PTHR32166:SF15 - F16P17.2 PROTEIN (1 of 5)	Predicted protein	NA	NA	NA
Pp3c23_15300	Chr23	10274250	10276524	1.56467	0.61464	-1.34805	0.02105	0.265902	Down	NA	Uncharacterized protein	NA	NA	NA
Pp3c7_20340	Chr07	14345551	14349528	1.12862	0.444492	-1.34433	0.00555	0.124342	Down	NA	Uncharacterized protein	NA	NA	NA
Pp3s1173_10	scaffold_1173	1	1090	5.95122	2.34675	-1.34252	0.0218	0.270522	Down	PTHR15598//PTHR15598:SF7 - AUTOANTIGEN RCD8 // SUBFAMILY NOT NAMED (1 of 1)	Uncharacterized protein (Fragment)	NA	GO:0031087~deadenylation-independent decapping of nuclear-transcribed mRNA	GO:0000932~cytoplasmic mRNA processing body
Pp3c11_4920	Chr11	3090204	3096622	6.2297	2.45923	-1.34096	0.00975	0.172709	Down	NA	Predicted protein	NA	NA	NA
Pp3c9_22160	Chr09	14985056	14993573	2.86071	1.13065	-1.33922	0.04615	0.398841	Down	PF13771//PF13831 - PHD-like zinc-binding domain (zf-HC5HC2H) // PHD-finger (PHD_2) (1 of 1)	Uncharacterized protein	GO:0046872~metal ion binding	NA	NA
Pp3c1_31720	Chr01	22395812	22397680	1.34349	0.531167	-1.33875	0.02975	0.316683	Down	NA	Integrase catalytic domain-containing protein	GO:0003676~nucleic acid binding	GO:0015074~DNA integration	NA
Pp3c7_23100	Chr07	15733855	15737737	42.492	16.8143	-1.3375	0.004	0.103071	Down	K01761 - methionine-gamma-lyase (E4.4.1.11) (1 of 3)	Uncharacterized protein	GO:0016846~carbon-sulfur lyase activity;GO:0030170~pyridoxal phosphate binding	GO:0019346~transsulfuration	GO:0005737~cytoplasm
Pp3c15_6210	Chr15	3824928	3830143	25.3071	10.0167	-1.33713	0.00295	0.084514	Down	PTHR22953:SF18 - METALLOPHOSPHOESTERASE DOMAIN-CONTAINING PROTEIN (1 of 1)	Purple acid phosphatase (EC 3.1.3.2)	GO:0003993~acid phosphatase activity;GO:0046872~metal ion binding	NA	NA
Pp3c12_23140	Chr12	15284076	15288020	10.6475	4.22562	-1.33328	0.0002	0.0135761	Down	NA	Uncharacterized protein	GO:0003856~3-dehydroquinate synthase activity;GO:0016491~oxidoreductase activity	GO:0009073~aromatic amino acid family biosynthetic process	NA
Pp3c4_11810	Chr04	8304958	8310976	2.04974	0.815035	-1.33051	0.00045	0.024292	Down	PTHR11680:SF7 - SERINE HYDROXYMETHYLTRANSFERASE 6-RELATED (1 of 3)	Serine hydroxymethyltransferase (EC 2.1.2.1)	GO:0004372~glycine hydroxymethyltransferase activity;GO:0008270~zinc ion binding;GO:0016597~amino acid binding;GO:0030170~pyridoxal phosphate binding;GO:0050897~cobalt ion binding;GO:0070905~serine binding	GO:0006544~glycine metabolic process;GO:0006565~L-serine catabolic process;GO:0006730~one-carbon metabolic process;GO:0019264~glycine biosynthetic process from serine;GO:0035999~tetrahydrofolate interconversion;GO:0046653~tetrahydrofolate metabolic process;GO:0046655~folic acid metabolic process	NA
Pp3c1_29500	Chr01	21071662	21073670	2.39177	0.951386	-1.32997	0.0244	0.284724	Down	NA	Uncharacterized protein	NA	NA	NA
Pp3c2_10130	Chr02	6947330	6950049	2.29978	0.916388	-1.32747	0.0053	0.120824	Down	PTHR14791 - BOMB/KIRA PROTEINS (1 of 12)	WW domain-containing protein	NA	NA	NA
Pp3c8_4130	Chr08	2163331	2165004	87.7786	35.0312	-1.32523	0.0005	0.0259886	Down	PTHR15907:SF43 - PROTEIN PLANT CADMIUM RESISTANCE 2-RELATED (1 of 4)	Predicted protein	NA	NA	NA
Pp3c5_4120	Chr05	2786455	2791931	2.78679	1.11288	-1.3243	0.00135	0.0504296	Down	K13429 - chitin elicitor receptor kinase 1 (CERK1) (1 of 3)	Predicted protein (Fragment)	GO:0004674~protein serine/threonine kinase activity;GO:0005524~ATP binding	NA	NA
Pp3c15_18400	Chr15	12108965	12114714	6.81256	2.7226	-1.32321	0.0007	0.0323208	Down	PF04720 - PDDEXK-like family of unknown function (PDDEXK_6) (1 of 21)	Uncharacterized protein	NA	NA	NA
Pp3c21_15920	Chr21	10085177	10099713	1.00798	0.402975	-1.3227	0.00275	0.0813463	Down	K03128 - transcription initiation factor TFIID subunit 2 (TAF2) (1 of 1)	Peptidase_M1 domain-containing protein	GO:0003682~chromatin binding;GO:0008237~metallopeptidase activity;GO:0008270~zinc ion binding;GO:0044212~transcription regulatory region DNA binding	GO:0006367~transcription initiation from RNA polymerase II promoter;GO:0045944~positive regulation of transcription from RNA polymerase II promoter	GO:0005669~transcription factor TFIID complex;GO:0016021~integral component of membrane
Pp3c20_21570,Pp3c20_21580	Chr20	14153435	14162182	12.7017	5.08542	-1.32058	0.0003	0.0183141	Down	NA	Predicted protein	NA	GO:0042752~regulation of circadian rhythm	NA
Pp3c9_14890	Chr09	10047119	10049900	3.56513	1.43311	-1.31481	0.0008	0.0354102	Down	NA	Uncharacterized protein	NA	NA	GO:0016021~integral component of membrane
Pp3c5_25540	Chr05	18140923	18143434	2.46594	0.994231	-1.31048	0.03005	0.317278	Down	NA	Uncharacterized protein	NA	NA	NA
Pp3c16_12680	Chr16	8114476	8118322	9.02295	3.64136	-1.30912	0.0002	0.0135761	Down	PTHR10209:SF155 - 2-OXOGLUTARATE (2OG) AND FE(II)-DEPENDENT OXYGENASE SUPERFAMILY PROTEIN-RELATED (1 of 28)	Fe2OG dioxygenase domain-containing protein	GO:0046872~metal ion binding;GO:0051213~dioxygenase activity	NA	NA
Pp3c7_24280	Chr07	16342968	16351012	1.63414	0.66105	-1.3057	0.0007	0.0323208	Down	K00565 - mRNA (guanine-N7-)-methyltransferase (RNMT) (1 of 2)	mRNA cap 0 methyltransferase domain-containing protein	GO:0004482~mRNA (guanine-N7-)-methyltransferase activity	GO:0006370~7-methylguanosine mRNA capping	GO:0005634~nucleus;GO:0005845~mRNA cap binding complex
Pp3c10_12700	Chr10	8555525	8556939	3.46733	1.4113	-1.29679	0.0147	0.216746	Down	NA	Predicted protein	NA	NA	NA
Pp3c7_22600	Chr07	15432310	15439971	3.23615	1.32211	-1.29143	0.00075	0.0334412	Down	PF00027//PF07885//PF11834//PF12796//PF13857 - Cyclic nucleotide-binding domain (cNMP_binding) // Ion channel (Ion_trans_2) // KHA, dimerisation domain of potassium ion channel (KHA) // Ankyrin repeats (3 copies) (Ank_2) // Ankyrin repeats (many copies) (Ank_5) (1 of 1)	Uncharacterized protein	GO:0005249~voltage-gated potassium channel activity	GO:0034765~regulation of ion transmembrane transport	GO:0016021~integral component of membrane
Pp3c27_1681	Chr27	931005	932211	1.81599	0.742874	-1.28957	0.02665	0.300382	Down	NA	Predicted protein	NA	NA	NA
Pp3c1_31210	Chr01	22028870	22031452	1.58392	0.648314	-1.28873	0.01175	0.192054	Down	PTHR11266:SF16 - PEROXISOMAL MEMBRANE (MPV17/PMP22) FAMILY PROTEIN (1 of 2)	Uncharacterized protein	NA	NA	GO:0005737~cytoplasm;GO:0016021~integral component of membrane
Pp3c5_28420	Chr05	20133360	20136249	2.75282	1.12759	-1.28767	0.00695	0.141743	Down	PTHR13778:SF7 - GALACTURONOSYLTRANSFERASE-LIKE 8-RELATED (1 of 5)	Hexosyltransferase (EC 2.4.1.-)	GO:0016757~transferase activity, transferring glycosyl groups	NA	GO:0005794~Golgi apparatus
Pp3c2_18930	Chr02	12253034	12256662	2.01688	0.829038	-1.28261	0.0034	0.0934332	Down	PTHR11668//PTHR11668:SF243 - SERINE/THREONINE PROTEIN PHOSPHATASE // SUBFAMILY NOT NAMED (1 of 7)	Predicted protein	GO:0016787~hydrolase activity	NA	GO:0016021~integral component of membrane
Pp3c2_37990	Chr02	25768041	25772945	169.011	69.6187	-1.27957	0.0099	0.174179	Down	PTHR12231 - CTX-RELATED TYPE I TRANSMEMBRANE PROTEIN (1 of 13)	Rhodanese domain-containing protein	NA	NA	NA
Pp3c3_23790	Chr03	16200779	16206651	6.76664	2.78801	-1.2792	0.00015	0.0110927	Down	K12121 - phytochrome B (PHYB) (1 of 6)	Phytochrome	GO:0000155~phosphorelay sensor kinase activity;GO:0009881~photoreceptor activity;GO:0042803~protein homodimerization activity	GO:0006355~regulation of transcription, DNA-templated;GO:0009584~detection of visible light;GO:0009585~red, far-red light phototransduction;GO:0017006~protein-tetrapyrrole linkage;GO:0018298~protein-chromophore linkage	GO:0005634~nucleus
Pp3c7_250	Chr07	144826	148689	5.55922	2.29519	-1.27627	0.00055	0.0275636	Down	PTHR31439:SF2 - GB (1 of 13)	Predicted protein	NA	NA	NA
Pp3c3_14390	Chr03	10220081	10225151	3.87569	1.60569	-1.27126	0.00145	0.0530753	Down	PTHR33914:SF2 - 18S PRE-RIBOSOMAL ASSEMBLY PROTEIN GAR2-RELATED PROTEIN (1 of 2)	Predicted protein	NA	GO:0009786~regulation of asymmetric cell division	GO:0005886~plasma membrane
Pp3c27_7460,Pp3c27_7470	Chr27	4476679	4478585	11.1346	4.6165	-1.27018	0.0326	0.330948	Down	NA	Histone H4	GO:0003677~DNA binding;GO:0046982~protein heterodimerization activity	GO:0006334~nucleosome assembly	GO:0000786~nucleosome;GO:0005634~nucleus
Pp3c11_24210	Chr11	15848384	15850838	18.1905	7.55562	-1.26756	0.00075	0.0334412	Down	PTHR11556:SF16 - FRUCTOSE-1,6-BISPHOSPHATASE, CHLOROPLASTIC (1 of 3)	FBPase domain-containing protein	GO:0042132~fructose 1,6-bisphosphate 1-phosphatase activity	GO:0005986~sucrose biosynthetic process;GO:0006000~fructose metabolic process;GO:0006002~fructose 6-phosphate metabolic process;GO:0006094~gluconeogenesis;GO:0030388~fructose 1,6-bisphosphate metabolic process	GO:0005737~cytoplasm
Pp3c20_21380	Chr20	14079269	14093577	2.46987	1.02696	-1.26605	0.0403	0.372719	Down	NA	Predicted protein	NA	GO:0042752~regulation of circadian rhythm	NA
Pp3c15_15960	Chr15	10527120	10531151	1.1253	0.469878	-1.25995	0.0233	0.279416	Down	PTHR10641:SF674 - MYB DOMAIN PROTEIN 42 (1 of 4)	Uncharacterized protein	GO:0003700~sequence-specific DNA binding transcription factor activity;GO:0043565~sequence-specific DNA binding;GO:0044212~transcription regulatory region DNA binding	GO:0030154~cell differentiation	GO:0005634~nucleus
Pp3c20_12200	Chr20	7792211	7796469	1.54185	0.644786	-1.25777	0.0071	0.14288	Down	PF03106 - WRKY DNA -binding domain (WRKY) (1 of 38)	WRKY domain-containing protein	GO:0003700~sequence-specific DNA binding transcription factor activity;GO:0043565~sequence-specific DNA binding	NA	GO:0005634~nucleus
Pp3c1_40420	Chr01	28139475	28140820	12.3587	5.16932	-1.25748	0.0003	0.0183141	Down	NA	Predicted protein	NA	NA	NA
Pp3c5_24080	Chr05	16889045	16892786	2.02412	0.847313	-1.25633	0.00505	0.11748	Down	NA	Uncharacterized protein	NA	NA	NA
Pp3c27_7560	Chr27	4517046	4521926	6.20947	2.60045	-1.25571	0.00035	0.0204077	Down	PF02365 - No apical meristem (NAM) protein (NAM) (1 of 33)	NAC domain-containing protein	GO:0003677~DNA binding	GO:0006355~regulation of transcription, DNA-templated	NA
Pp3c7_5120,Pp3c7_5140	Chr07	3250175	3256429	12.2486	5.13408	-1.25444	5e-05	0.00427042	Down	K13091 - RNA-binding protein 39 (RBM39, RNPC2) (1 of 3)	Uncharacterized protein	GO:0003723~RNA binding	GO:0006397~mRNA processing;GO:0051252~regulation of RNA metabolic process	GO:0005634~nucleus
Pp3c3_14420	Chr03	10235300	10242787	2.43208	1.02283	-1.24962	0.00385	0.101506	Down	K09531 - DnaJ homolog subfamily C member 11 (DNAJC11) (1 of 2)	Predicted protein	NA	NA	NA
Pp3c19_12060	Chr19	7844403	7849057	17.0379	7.18883	-1.24492	0.0058	0.128206	Down	PTHR32133:SF111 - F-BOX ONLY PROTEIN 6 (1 of 35)	F-box domain-containing protein	NA	NA	NA
Pp3c19_20580	Chr19	13677239	13680634	1.24974	0.528634	-1.24129	0.0299	0.316982	Down	KOG0033 - Ca2+/calmodulin-dependent protein kinase, EF-Hand protein superfamily (1 of 1)	Protein kinase domain-containing protein	GO:0004674~protein serine/threonine kinase activity;GO:0005524~ATP binding	NA	NA
Pp3c1_33070	Chr01	23286609	23290702	4.81673	2.04408	-1.2366	0.002	0.0662732	Down	PTHR22952:SF90 - BASIC LEUCINE ZIPPER 63 (1 of 12)	Predicted protein	NA	NA	NA
Pp3c4_30330	Chr04	20995445	21013067	2.87678	1.22613	-1.23034	0.0003	0.0183141	Down	K14792 - rRNA biogenesis protein RRP5 (RRP5, PDCD11) (1 of 1)	Predicted protein	GO:0003676~nucleic acid binding	GO:0006397~mRNA processing	GO:0005634~nucleus
Pp3c12_4490	Chr12	3249872	3256190	2.64136	1.12846	-1.22693	0.00785	0.151923	Down	2.4.1.101 - Alpha-1,3-mannosyl-glycoprotein 2-beta-N-acetylglucosaminyltransferase / 1,2-N-acetylglucosaminyltransferase (1 of 2)	Uncharacterized protein	GO:0003827~alpha-1,3-mannosylglycoprotein 2-beta-N-acetylglucosaminyltransferase activity;GO:0008375~acetylglucosaminyltransferase activity	GO:0006486~protein glycosylation	GO:0005794~Golgi apparatus
Pp3c9_17890	Chr09	11998299	11999603	1.65971	0.710478	-1.22407	0.0394	0.368706	Down	NA	Predicted protein	NA	NA	NA
Pp3c10_22950	Chr10	15697870	15700296	1.87971	0.805099	-1.22327	0.01075	0.182599	Down	PTHR31874:SF1 - CCT MOTIF FAMILY PROTEIN-RELATED (1 of 12)	Predicted protein	NA	NA	GO:0005634~nucleus
Pp3c24_13160	Chr24	8885090	8889484	176.67	75.7189	-1.22233	0.03395	0.338792	Down	6.3.5.4 - Asparagine synthase (glutamine-hydrolyzing) / Glutamine-dependent asparagine synthetase (1 of 4)	Asparagine synthetase [glutamine-hydrolyzing] (EC 6.3.5.4)	GO:0004066~asparagine synthase (glutamine-hydrolyzing) activity;GO:0005524~ATP binding	GO:0006529~asparagine biosynthetic process;GO:0006541~glutamine metabolic process	NA
Pp3c3_10280	Chr03	7257534	7263877	10.1278	4.36182	-1.21532	0.004	0.103071	Down	PTHR10783:SF43 - PHOSPHATE TRANSPORTER PHO1 HOMOLOG 2-RELATED (1 of 1)	PHO1-6	NA	NA	GO:0016021~integral component of membrane
Pp3c22_4050	Chr22	2481575	2484959	36.4496	15.6997	-1.21517	0.00185	0.0633808	Down	PTHR21576:SF44 - MAJOR FACILITATOR PROTEIN (1 of 3)	Nodulin-like domain-containing protein	NA	NA	GO:0016021~integral component of membrane
Pp3c2_19640	Chr02	12611475	12614434	80.8449	34.8716	-1.2131	0.0238	0.281698	Down	2.7.1.25 - Adenylyl-sulfate kinase / APS kinase (1 of 4)	Adenylyl-sulfate kinase (EC 2.7.1.25)	GO:0004020~adenylylsulfate kinase activity;GO:0005524~ATP binding	GO:0000103~sulfate assimilation;GO:0070814~hydrogen sulfide biosynthetic process	NA
Pp3c21_10100	Chr21	6547005	6553817	3.93378	1.69836	-1.21177	0.00175	0.0611056	Down	K11446 - histone demethylase JARID1 [EC:1.14.11.-] (JARID1) (1 of 2)	Uncharacterized protein	GO:0003677~DNA binding;GO:0046872~metal ion binding	NA	GO:0005634~nucleus
Pp3c2_29153,Pp3c2_29180	Chr02	19609288	19615081	1.43673	0.620632	-1.21098	0.02375	0.281698	Down	PTHR15860 - UNCHARACTERIZED RING FINGER-CONTAINING PROTEIN (1 of 2)	Predicted protein	NA	NA	NA
Pp3c2_11580	Chr02	7750132	7754609	6.76317	2.92899	-1.2073	0.00125	0.0480761	Down	NA	AP2/ERF domain-containing protein	GO:0003677~DNA binding;GO:0003700~sequence-specific DNA binding transcription factor activity	NA	GO:0005634~nucleus
Pp3c24_12430	Chr24	8531793	8534505	1.54077	0.667416	-1.207	0.0387	0.366203	Down	PTHR10374//PTHR10374:SF11 - LACTOYLGLUTATHIONE LYASE GLYOXALASE I // SUBFAMILY NOT NAMED (1 of 2)	Uncharacterized protein	NA	NA	NA
Pp3c7_10780	Chr07	7110547	7112162	8.73382	3.78366	-1.20683	0.00115	0.0453813	Down	PF00847 - AP2 domain (AP2) (1 of 150)	Predicted protein	GO:0003677~DNA binding;GO:0003700~sequence-specific DNA binding transcription factor activity	NA	GO:0005634~nucleus
Pp3c3_30900	Chr03	21079764	21085044	1.51089	0.655987	-1.20366	0.0111	0.1868	Down	2.4.2.14 - Amidophosphoribosyltransferase / Phosphoribosyldiphosphate 5-amidotransferase (1 of 3)	Amidophosphoribosyltransferase (ATase) (EC 2.4.2.14) (Glutamine phosphoribosylpyrophosphate amidotransferase)	GO:0004044~amidophosphoribosyltransferase activity;GO:0046872~metal ion binding;GO:0051536~iron-sulfur cluster binding	GO:0006189~'de novo' IMP biosynthetic process;GO:0009113~purine nucleobase biosynthetic process;GO:0009116~nucleoside metabolic process	NA
Pp3c23_21390	Chr23	14239161	14246596	5.3717	2.33308	-1.20315	0.00175	0.0611056	Down	PTHR21328//PTHR21328:SF2 - POLY ADP-RIBOSE POLYMERASE FAMILY, MEMBER PARP // SUBFAMILY NOT NAMED (1 of 2)	Predicted protein	GO:0003950~NAD+ ADP-ribosyltransferase activity	NA	NA
Pp3c3_12030	Chr03	8396049	8401487	1.14321	0.496822	-1.20229	0.02785	0.306675	Down	PTHR23257//PTHR23257:SF436 - SERINE-THREONINE PROTEIN KINASE // SUBFAMILY NOT NAMED (1 of 2)	Uncharacterized protein	GO:0004674~protein serine/threonine kinase activity;GO:0005524~ATP binding	NA	NA
Pp3c6_3040	Chr06	1761439	1765651	5.21736	2.27418	-1.19797	0.0007	0.0323208	Down	NA	Predicted protein	NA	NA	GO:0016021~integral component of membrane
Pp3c19_8310	Chr19	5084906	5089642	2.66688	1.16327	-1.19696	0.00225	0.0711861	Down	K14494 - DELLA protein (DELLA) (1 of 2)	AtGAI1 GRAS E3 ubiquitin ligase protein (DELLA protein) (DELLA-like protein)	GO:0003700~sequence-specific DNA binding transcription factor activity;GO:0016874~ligase activity;GO:0043565~sequence-specific DNA binding	GO:0006355~regulation of transcription, DNA-templated;GO:0009723~response to ethylene;GO:0009737~response to abscisic acid;GO:0009863~salicylic acid mediated signaling pathway;GO:0009867~jasmonic acid mediated signaling pathway;GO:0009938~negative regulation of gibberellic acid mediated signaling pathway;GO:0010187~negative regulation of seed germination;GO:0042538~hyperosmotic salinity response;…	GO:0005634~nucleus
Pp3c24_4880	Chr24	3399982	3404854	4.21452	1.8384	-1.19692	0.00075	0.0334412	Down	PTHR36326:SF1 - PROTEIN MALE STERILE 5 (1 of 9)	Uncharacterized protein	NA	NA	NA
Pp3c2_10790	Chr02	7372213	7376834	3.71043	1.61977	-1.1958	0.001	0.0415342	Down	KOG0483//KOG0843 - Transcription factor HEX, contains HOX and HALZ domains // Transcription factor EMX1 and related HOX domain proteins (1 of 1)	Class IV HD-Zip protein HDZ42	GO:0008289~lipid binding;GO:0043565~sequence-specific DNA binding	GO:0006355~regulation of transcription, DNA-templated	GO:0005634~nucleus
Pp3c3_10539	Chr03	7481210	7483473	4.07288	1.78122	-1.19319	0.00135	0.0504296	Down	NA	Uncharacterized protein	NA	NA	NA
Pp3c6_4560	Chr06	2640003	2643247	2.99089	1.30832	-1.19285	0.0039	0.101938	Down	PF02519 - Auxin responsive protein (Auxin_inducible) (1 of 18)	Uncharacterized protein	NA	GO:0009733~response to auxin	NA
Pp3c15_23190	Chr15	14888216	14890747	46.0193	20.1441	-1.19188	0.0085	0.159579	Down	PTHR31065:SF2 - PLATZ TRANSCRIPTION FACTOR DOMAIN-CONTAINING PROTEIN (1 of 10)	Uncharacterized protein	NA	NA	NA
Pp3c18_12550	Chr18	9242727	9252143	1.10707	0.485194	-1.19011	0.01155	0.18998	Down	K11136 - regulator of telomere elongation helicase 1 [EC:3.6.4.12] (RTEL1) (1 of 1)	Helicase ATP-binding domain-containing protein	GO:0003677~DNA binding;GO:0003678~DNA helicase activity;GO:0005524~ATP binding;GO:0070182~DNA polymerase binding	GO:0006355~regulation of transcription, DNA-templated;GO:0010569~regulation of double-strand break repair via homologous recombination;GO:0032508~DNA duplex unwinding;GO:0045910~negative regulation of DNA recombination	GO:0005634~nucleus
Pp3c4_31180	Chr04	21534295	21539881	9.05653	3.96969	-1.18993	0.0006	0.0292633	Down	4.1.2.5 - L-threonine aldolase / L-threonine acetaldehyde-lyase (1 of 1)	Predicted protein	NA	NA	NA
Pp3c13_12890	Chr13	9508012	9511039	74.9655	32.8612	-1.18984	0.0069	0.141198	Down	PF04674 - Phosphate-induced protein 1 conserved region (Phi_1) (1 of 17)	Uncharacterized protein	NA	NA	NA
Pp3c1_28300	Chr01	20162141	20165027	3.68256	1.6146	-1.18953	0.0173	0.237674	Down	K10277 - lysine-specific demethylase 8 [EC:1.14.11.27] (KDM8, JMJD5) (1 of 5)	Predicted protein	NA	NA	NA
Pp3c15_10800	Chr15	7052272	7063058	1.06581	0.467313	-1.18949	0.01715	0.236717	Down	PTHR35743:SF1 - SEQUENCE-SPECIFIC DNA BINDING TRANSCRIPTION FACTOR (1 of 2)	Homeobox domain-containing protein	GO:0003697~single-stranded DNA binding	NA	GO:0005634~nucleus;GO:0016021~integral component of membrane
Pp3c9_2480	Chr09	1490270	1493062	4.65686	2.04195	-1.18941	0.00495	0.116344	Down	PF14009 - Domain of unknown function (DUF4228) (DUF4228) (1 of 19)	Predicted protein	NA	NA	NA
Pp3c24_20410	Chr24	13448670	13450352	29.6535	13.0074	-1.18887	0.0004	0.0224593	Down	NA	Uncharacterized protein	NA	NA	NA
Pp3c16_6360	Chr16	4134628	4142343	1.57095	0.689434	-1.18815	0.002	0.0662732	Down	K14400 - pre-mRNA cleavage complex 2 protein Pcf11 (PCF11) (1 of 2)	Predicted protein	GO:0003676~nucleic acid binding	NA	NA
Pp3c24_9300	Chr24	6423391	6426624	11.3751	4.99779	-1.18652	0.0011	0.0439807	Down	PTHR11795:SF409 - CURCULIN-LIKE (MANNOSE-BINDING) LECTIN FAMILY PROTEIN (1 of 1)	Bulb-type lectin domain-containing protein	NA	GO:0048544~recognition of pollen	NA
Pp3c10_21250,Pp3c10_21260	Chr10	14596841	14604854	2.79422	1.22944	-1.18444	0.0046	0.112176	Down	NA	Uncharacterized protein	NA	NA	NA
Pp3c7_23660	Chr07	15993730	15999050	9.85458	4.33974	-1.18318	0.00025	0.0162429	Down	PTHR13711:SF202 - HIGH MOBILITY GROUP B PROTEIN 10-RELATED (1 of 2)	Uncharacterized protein	GO:0003677~DNA binding	NA	GO:0005634~nucleus
Pp3c1_13890	Chr01	10100337	10104295	1.621	0.714476	-1.18193	0.0297	0.316683	Down	PTHR24089:SF282 - PEROXISOMAL ADENINE NUCLEOTIDE CARRIER 1-RELATED (1 of 4)	Predicted protein	GO:0005347~ATP transmembrane transporter activity;GO:0015217~ADP transmembrane transporter activity	GO:0006635~fatty acid beta-oxidation;GO:0007031~peroxisome organization;GO:0015866~ADP transport;GO:0015867~ATP transport	GO:0005779~integral component of peroxisomal membrane
Pp3c4_19180	Chr04	13071404	13077563	2.86795	1.26647	-1.1792	0.0022	0.0699692	Down	PTHR22880:SF172 - TRANSCRIPTION FACTOR GTE3, CHLOROPLASTIC-RELATED (1 of 4)	Predicted protein	NA	NA	NA
Pp3c19_9970	Chr19	6252274	6255596	12.8531	5.67847	-1.17854	0.0012	0.0468464	Down	K11805 - WD repeat-containing protein 68 (WDR68, HAN11) (1 of 4)	Predicted protein	NA	NA	GO:0005634~nucleus
Pp3c7_400	Chr07	231942	237810	1.64662	0.729736	-1.17406	0.00965	0.171271	Down	NA	Uncharacterized protein	NA	NA	NA
Pp3c27_7000	Chr27	4115747	4126798	14.519	6.43861	-1.17312	0.00265	0.0792908	Down	1.5.1.9 - Saccharopine dehydrogenase (NAD(+), L-glutamate-forming) / Saccharopin dehydrogenase (1 of 1)	Predicted protein	GO:0016491~oxidoreductase activity	NA	NA
Pp3c23_17550	Chr23	11558460	11568054	2.00383	0.888921	-1.17264	0.0037	0.0986956	Down	K00279 - cytokinin dehydrogenase (CKX) (1 of 5)	FAD-binding PCMH-type domain-containing protein	GO:0019139~cytokinin dehydrogenase activity;GO:0071949~FAD binding	GO:0009690~cytokinin metabolic process	NA
Pp3c2_35420	Chr02	24006793	24012202	3.88864	1.72534	-1.17239	0.00115	0.0453813	Down	PF01593//PF04433 - Flavin containing amine oxidoreductase (Amino_oxidase) // SWIRM domain (SWIRM) (1 of 1)	Predicted protein	GO:0003677~DNA binding;GO:0016491~oxidoreductase activity	NA	GO:0016021~integral component of membrane
Pp3c16_24900	Chr16	15686921	15691654	2.37685	1.05459	-1.17236	0.00485	0.115335	Down	NA	Uncharacterized protein	NA	NA	NA
Pp3c20_21620	Chr20	14162490	14166977	5.64161	2.50326	-1.1723	0.00055	0.0275636	Down	NA	Predicted protein	NA	GO:0042752~regulation of circadian rhythm	NA
Pp3c10_22480,Pp3c10_22490	Chr10	15332286	15337667	10.0077	4.45649	-1.16712	0.0019	0.0644866	Down	NA	GATA-type domain-containing protein	GO:0008270~zinc ion binding;GO:0043565~sequence-specific DNA binding	GO:0006355~regulation of transcription, DNA-templated	NA
Pp3c6_10390	Chr06	6568944	6584536	2.09587	0.933421	-1.16695	0.00165	0.0585123	Down	K11367 - chromodomain-helicase-DNA-binding protein 1 [EC:3.6.4.12] (CHD1) (1 of 2)	Uncharacterized protein	GO:0005524~ATP binding	NA	GO:0005634~nucleus
Pp3c18_6100	Chr18	4447112	4461398	2.18574	0.975027	-1.16461	0.0012	0.0468464	Down	PTHR15137 - TRANSCRIPTION INITIATION FACTOR TFIID (1 of 2)	Peptidase_M1 domain-containing protein	GO:0003682~chromatin binding;GO:0008237~metallopeptidase activity;GO:0008270~zinc ion binding;GO:0044212~transcription regulatory region DNA binding	GO:0006367~transcription initiation from RNA polymerase II promoter;GO:0045944~positive regulation of transcription from RNA polymerase II promoter	GO:0005669~transcription factor TFIID complex
Pp3c5_20080	Chr05	14095241	14108945	4.28953	1.91571	-1.16294	0.00045	0.024292	Down	K00264 - glutamate synthase (NADPH/NADH) (GLT1) (1 of 4)	Glutamine amidotransferase type-2 domain-containing protein	GO:0005506~iron ion binding;GO:0010181~FMN binding;GO:0015930~glutamate synthase activity;GO:0016040~glutamate synthase (NADH) activity;GO:0016491~oxidoreductase activity;GO:0050660~flavin adenine dinucleotide binding;GO:0051538~3 iron, 4 sulfur cluster binding	GO:0006537~glutamate biosynthetic process;GO:0019676~ammonia assimilation cycle	NA
Pp3c3_460	Chr03	260236	262284	2.6698	1.19282	-1.16236	0.0352	0.34614	Down	PTHR13202 - MICROSOMAL SIGNAL PEPTIDASE 12 KDA SUBUNIT (1 of 5)	Uncharacterized protein	GO:0008233~peptidase activity	GO:0006465~signal peptide processing	GO:0005787~signal peptidase complex;GO:0016021~integral component of membrane
Pp3c5_20390	Chr05	14260961	14263097	4.2727	1.9101	-1.1615	0.0065	0.13702	Down	PTHR13832:SF333 - PROTEIN PHOSPHATASE 2C 39-RELATED (1 of 3)	Predicted protein	GO:0004722~protein serine/threonine phosphatase activity	NA	NA
Pp3c23_20080	Chr23	13193055	13196863	19.7409	8.8302	-1.16067	0.0094	0.168312	Down	PF00651 - BTB/POZ domain (BTB) (1 of 70)	BTB domain-containing protein	NA	NA	NA
Pp3c16_3770	Chr16	2460965	2463471	29.0319	13.0037	-1.15872	0.00295	0.084514	Down	PF00847 - AP2 domain (AP2) (1 of 150)	Predicted protein	GO:0003677~DNA binding;GO:0003700~sequence-specific DNA binding transcription factor activity	NA	GO:0005634~nucleus
Pp3c11_2770	Chr11	1572484	1575377	2.33506	1.04612	-1.15842	0.0074	0.146966	Down	2.7.11.7 - [Myosin heavy-chain] kinase / Myosin II heavy-chain kinase (1 of 6)	WD_REPEATS_REGION domain-containing protein	NA	NA	NA
Pp3c7_17700	Chr07	11997652	12011248	2.63209	1.18016	-1.15723	0.00055	0.0275636	Down	PF00847//PF13891 - AP2 domain (AP2) // Potential DNA-binding domain (zf-C3Hc3H) (1 of 4)	Uncharacterized protein	GO:0003677~DNA binding;GO:0003700~sequence-specific DNA binding transcription factor activity	NA	GO:0005634~nucleus
Pp3c16_19900	Chr16	12259784	12265579	2.00976	0.901329	-1.1569	0.0057	0.126457	Down	PF03763 - Remorin, C-terminal region (Remorin_C) (1 of 17)	Remorin_C domain-containing protein	NA	NA	NA
Pp3c26_2830	Chr26	1343469	1354701	3.81933	1.71678	-1.15361	0.0011	0.0439807	Down	NA	Uncharacterized protein	NA	GO:0040029~regulation of gene expression, epigenetic	NA
Pp3c20_1720	Chr20	949213	953908	70.449	31.713	-1.1515	0.00795	0.153206	Down	K00167 - 2-oxoisovalerate dehydrogenase E1 component beta subunit (BCKDHB, bkdA2) (1 of 1)	Transket_pyr domain-containing protein	GO:0003826~alpha-ketoacid dehydrogenase activity	GO:0007584~response to nutrient;GO:0009083~branched-chain amino acid catabolic process	GO:0005739~mitochondrion;GO:0005947~mitochondrial alpha-ketoglutarate dehydrogenase complex
Pp3c12_15340	Chr12	10251540	10256608	6.44841	2.90413	-1.15084	0.0006	0.0292633	Down	PTHR22880:SF172 - TRANSCRIPTION FACTOR GTE3, CHLOROPLASTIC-RELATED (1 of 4)	Uncharacterized protein (Fragment)	NA	NA	NA
Pp3c8_14810	Chr08	9651254	9655624	25.5036	11.5047	-1.14847	0.0021	0.0674968	Down	3.4.24.12 - Envelysin / Sea-urchin-hatching proteinase (1 of 1)	ZnMc domain-containing protein	GO:0004222~metalloendopeptidase activity;GO:0008270~zinc ion binding	GO:0030198~extracellular matrix organization;GO:0030574~collagen catabolic process	GO:0031012~extracellular matrix
Pp3c17_20330	Chr17	13607383	13609471	5.28692	2.38901	-1.14601	0.00175	0.0611056	Down	PTHR11780//PTHR11780:SF8 - NADH-UBIQUINONE OXIDOREDUCTASE FLAVOPROTEIN 1 NDUFV1 // SUBFAMILY NOT NAMED (1 of 2)	Predicted protein	NA	NA	NA
Pp3c12_22990	Chr12	15200470	15207727	5.21387	2.35679	-1.14553	0.0007	0.0323208	Down	2.7.11.1 - Non-specific serine/threonine protein kinase / Threonine-specific protein kinase (1 of 736)	Predicted protein	GO:0004674~protein serine/threonine kinase activity;GO:0005524~ATP binding	NA	NA
Pp3c8_5960	Chr08	3343036	3347790	1.00042	0.452641	-1.14417	0.01935	0.252341	Down	PTHR32343:SF8 - LD29830P (1 of 2)	RRM domain-containing protein (Fragment)	GO:0003723~RNA binding	NA	NA
Pp3c16_5950,Pp3c16_5970	Chr16	3904036	3910306	10.8441	4.90945	-1.14328	0.00525	0.120136	Down	PTHR22593:SF8 - PARALLEL SPINDLE 1 PROTEIN (1 of 4)	Predicted protein	NA	NA	NA
Pp3c13_19630	Chr13	13993589	13997849	1.95	0.883644	-1.14193	0.0367	0.354565	Down	PTHR31223:SF17 - CYTOKININ RIBOSIDE 5-MONOPHOSPHATE PHOSPHORIBOHYDROLASE LOG3-RELATED (1 of 4)	Cytokinin riboside 5'-monophosphate phosphoribohydrolase (EC 3.2.2.n1)	GO:0016787~hydrolase activity	GO:0009691~cytokinin biosynthetic process	NA
Pp3c4_7100	Chr04	4971825	4982906	4.15291	1.88323	-1.14091	0.0003	0.0183141	Down	K04650 - nuclear receptor co-repressor 1 (NCOR1, N-CoR) (1 of 4)	Uncharacterized protein	GO:0003677~DNA binding	NA	GO:0005634~nucleus
Pp3c20_4830	Chr20	2884235	2888195	3.21279	1.46001	-1.13784	0.00415	0.105149	Down	K06943 - nucleolar GTP-binding protein (NOG1) (1 of 3)	Nucleolar GTP-binding protein 1	GO:0005525~GTP binding	GO:0042254~ribosome biogenesis	GO:0005730~nucleolus
Pp3c11_7880,Pp3c11_7888	Chr11	5026229	5038211	1.14787	0.521866	-1.13721	0.00435	0.107814	Down	PF10513//PF13832 - Enhancer of polycomb-like (EPL1) // PHD-zinc-finger like domain (zf-HC5HC2H_2) (1 of 2)	Predicted protein	NA	NA	NA
Pp3c6_22830	Chr06	14708113	14715300	1.32785	0.604824	-1.1345	0.0092	0.166368	Down	PTHR21596:SF3 - F16A14.2-RELATED (1 of 12)	Uncharacterized protein	NA	NA	GO:0016021~integral component of membrane
Pp3c13_24590	Chr13	17241929	17243743	1.73074	0.789755	-1.13191	0.02875	0.310951	Down	PTHR11945//PTHR11945:SF226 - MADS BOX PROTEIN // SUBFAMILY NOT NAMED (1 of 2)	Type I-M beta MADS-box MADS-domain protein, PPTIM7	GO:0000976~transcription regulatory region sequence-specific DNA binding;GO:0000977~RNA polymerase II regulatory region sequence-specific DNA binding;GO:0000981~sequence-specific DNA binding RNA polymerase II transcription factor activity;GO:0000987~core promoter proximal region sequence-specific DNA binding;GO:0008134~transcription factor binding;GO:0043565~sequence-specific DNA binding;GO:00442…	GO:0007275~multicellular organismal development;GO:0045944~positive regulation of transcription from RNA polymerase II promoter	GO:0005634~nucleus
Pp3c2_13490	Chr02	9089458	9091872	2.46086	1.12357	-1.13108	0.0161	0.228108	Down	PTHR33109:SF4 - EPIDERMAL PATTERNING FACTOR-LIKE PROTEIN 5 (1 of 9)	Uncharacterized protein	NA	GO:0010052~guard cell differentiation	NA
Pp3c1_5800	Chr01	4417908	4422786	5.04693	2.3046	-1.13089	0.00215	0.0688606	Down	KOG0978//KOG1937//KOG4593 - E3 ubiquitin ligase involved in syntaxin degradation // Uncharacterized conserved protein // Mitotic checkpoint protein MAD1 (1 of 1)	Uncharacterized protein	NA	NA	NA
Pp3c2_34830	Chr02	23321842	23331000	1.56552	0.715207	-1.13021	0.0041	0.104464	Down	KOG0018//KOG0978//KOG4593 - Structural maintenance of chromosome protein 1 (sister chromatid cohesion complex Cohesin, subunit SMC1) // E3 ubiquitin ligase involved in syntaxin degradation // Mitotic checkpoint protein MAD1 (1 of 1)	CARD domain-containing protein	NA	GO:0006997~nucleus organization;GO:0042981~regulation of apoptotic process	GO:0005634~nucleus
Pp3c23_16130	Chr23	10674146	10679751	77.1646	35.2852	-1.12888	0.03015	0.317596	Down	PF12937 - F-box-like (F-box-like) (1 of 52)	F-box domain-containing protein	NA	NA	GO:0016021~integral component of membrane
Pp3c13_12560	Chr13	9266087	9270797	30.7041	14.0423	-1.12866	0.00255	0.0777045	Down	2.4.1.186 - Glycogenin glucosyltransferase / Priming glucosyltransferase (1 of 4)	Uncharacterized protein	GO:0016757~transferase activity, transferring glycosyl groups	GO:0006486~protein glycosylation	GO:0016021~integral component of membrane
Pp3c24_20920	Chr24	13699759	13709413	1.98092	0.906684	-1.1275	0.0039	0.101938	Down	PTHR22884:SF296 - HISTONE-LYSINE N-METHYLTRANSFERASE SETD1B (1 of 1)	Histone H3 methyltransferase complex, subunit SET1	GO:0008168~methyltransferase activity	GO:0032259~methylation	NA
Pp3c1_2520	Chr01	1852150	1854925	5.155	2.36373	-1.1249	0.0035	0.0948912	Down	NA	Predicted protein	NA	NA	NA
Pp3c8_6640	Chr08	3854331	3857036	1.10742	0.508897	-1.12176	0.04925	0.411486	Down	NA	Uncharacterized protein	NA	NA	NA
Pp3c9_4280	Chr09	2461787	2472531	2.87554	1.32153	-1.12162	0.00065	0.0308742	Down	K15156 - mediator of RNA polymerase II transcription subunit 14 (MED14, RGR1) (1 of 2)	Mediator of RNA polymerase II transcription subunit 14 (Mediator complex subunit 14)	GO:0003712~transcription cofactor activity	GO:0006357~regulation of transcription from RNA polymerase II promoter	GO:0016592~mediator complex;GO:0070847~core mediator complex
Pp3c3_22870	Chr03	15691339	15694601	18.5237	8.52152	-1.12019	0.00185	0.0633808	Down	PF01062 - Bestrophin, RFP-TM, chloride channel (Bestrophin) (1 of 12)	Uncharacterized protein	NA	NA	NA
Pp3c13_2370	Chr13	1419872	1423781	3.36774	1.54934	-1.12013	0.0187	0.248915	Down	NA	Predicted protein	NA	NA	NA
Pp3c2_12320	Chr02	8237843	8246916	16.7396	7.70426	-1.11954	0.0012	0.0468464	Down	PF07714//PF08263 - Protein tyrosine kinase (Pkinase_Tyr) // Leucine rich repeat N-terminal domain (LRRNT_2) (1 of 10)	Protein kinase domain-containing protein	GO:0004672~protein kinase activity;GO:0005524~ATP binding	NA	GO:0016021~integral component of membrane
Pp3c18_13680	Chr18	9866711	9872211	4.77348	2.19897	-1.11822	0.00265	0.0792908	Down	PF02816 - Alpha-kinase family (Alpha_kinase) (1 of 2)	Predicted protein	GO:0004674~protein serine/threonine kinase activity;GO:0005524~ATP binding	NA	NA
Pp3c2_29240,Pp3c2_29249	Chr02	19627758	19633320	1.60911	0.742201	-1.11638	0.01215	0.195086	Down	PTHR15860 - UNCHARACTERIZED RING FINGER-CONTAINING PROTEIN (1 of 2)	Predicted protein	NA	NA	NA
Pp3c13_1470	Chr13	809019	814445	1.15163	0.531439	-1.1157	0.041	0.375267	Down	PTHR22298:SF23 - GLYCOSYL HYDROLASE FAMILY 9 PROTEIN (1 of 4)	Endoglucanase (EC 3.2.1.4)	GO:0008810~cellulase activity;GO:0030246~carbohydrate binding	GO:0030245~cellulose catabolic process	NA
Pp3c21_16890	Chr21	10669719	10671229	4.24381	1.9591	-1.11517	0.02985	0.316821	Down	NA	Predicted protein (Fragment)	NA	NA	NA
Pp3c1_1360	Chr01	899227	908125	2.92072	1.3506	-1.11273	0.00165	0.0585123	Down	KOG0018//KOG0933//KOG0964//KOG0978 - Structural maintenance of chromosome protein 1 (sister chromatid cohesion complex Cohesin, subunit SMC1) // Structural maintenance of chromosome protein 2 (chromosome condensation complex Condensin, subunit E) // Structural maintenance of chromosome protein 3 (sister chromatid cohesion complex Cohesin, subunit SMC3) // E3 ubiquitin ligase involved in syntaxin …	HTH CENPB-type domain-containing protein	NA	GO:0006997~nucleus organization	GO:0005634~nucleus
Pp3c19_12480	Chr19	8180091	8184061	2.67752	1.24004	-1.11051	0.00645	0.136758	Down	PTHR10032:SF204 - PROTEIN Y5F2A.4 (1 of 5)	Myb-like domain-containing protein	NA	NA	NA
Pp3c4_32050	Chr04	22104890	22108219	5.13302	2.37754	-1.11034	0.00115	0.0453813	Down	PTHR10992:SF891 - STRIGOLACTONE ESTERASE D14 HOMOLOG-RELATED (1 of 8)	Predicted protein	NA	NA	NA
Pp3c5_8720,Pp3c5_8730	Chr05	6424997	6428560	1.10816	0.513547	-1.1096	0.02935	0.31482	Down	NA	Predicted protein	NA	NA	NA
Pp3c5_10970	Chr05	7807607	7809492	138.68	64.2997	-1.10888	0.0281	0.307578	Down	PTHR10891:SF573 - CALCIUM-BINDING PROTEIN CML24-RELATED (1 of 1)	Uncharacterized protein	GO:0005509~calcium ion binding	NA	NA
Pp3c1_34020	Chr01	23945844	23949904	23.5893	10.9482	-1.10744	0.00335	0.0929012	Down	2.4.1.69 - Galactoside 2-alpha-L-fucosyltransferase / Secretor-type beta-galactoside alpha-1->2 fucosyltransferase (1 of 9)	Uncharacterized protein	GO:0008107~galactoside 2-alpha-L-fucosyltransferase activity	GO:0009969~xyloglucan biosynthetic process	GO:0005794~Golgi apparatus;GO:0016020~membrane
Pp3c21_17004	Chr21	10743486	10744638	2.24142	1.04123	-1.10612	0.03205	0.327742	Down	NA	Uncharacterized protein	NA	NA	NA
Pp3c4_25090	Chr04	16818757	16824165	73.1279	33.9736	-1.10601	0.01925	0.252121	Down	4.1.1.32 - Phosphoenolpyruvate carboxykinase (GTP) / Phosphopyruvate carboxylase (1 of 4)	Predicted protein	GO:0004612~phosphoenolpyruvate carboxykinase (ATP) activity;GO:0005524~ATP binding	GO:0006094~gluconeogenesis	GO:0005829~cytosol
Pp3c3_33560	Chr03	22573072	22582003	1.67016	0.775973	-1.10591	0.0035	0.0948912	Down	PTHR12357//PTHR12357:SF21 - YTH YT521-B HOMOLOGY DOMAIN-CONTAINING // SUBFAMILY NOT NAMED (1 of 2)	Uncharacterized protein	GO:0003723~RNA binding	NA	NA
Pp3c23_12980	Chr23	8723382	8726842	1.57509	0.732364	-1.1048	0.0258	0.293713	Down	NA	Predicted protein	NA	NA	NA
Pp3c16_13851	Chr16	8734262	8742540	3.94136	1.83357	-1.10403	0.0016	0.0571851	Down	PTHR19241:SF307 - ABC TRANSPORTER G FAMILY MEMBER 34-RELATED (1 of 15)	Uncharacterized protein	GO:0005524~ATP binding;GO:0016887~ATPase activity;GO:0042626~ATPase activity, coupled to transmembrane movement of substances	GO:0055085~transmembrane transport	GO:0005886~plasma membrane;GO:0016021~integral component of membrane
Pp3c14_10	Chr14	1938	6160	26.1351	12.1595	-1.10391	0.0247	0.28657	Down	PTHR24148:SF6 - ANKYRIN REPEAT DOMAIN-CONTAINING PROTEIN 39 HOMOLOG (1 of 4)	Predicted protein	NA	NA	NA
Pp3c10_20350	Chr10	14047176	14049607	46.7668	21.7958	-1.10143	0.0052	0.119593	Down	PTHR10666//PTHR10666:SF161 - UBIQUITIN // SUBFAMILY NOT NAMED (1 of 1)	Uncharacterized protein	GO:0031386~protein tag;GO:0031625~ubiquitin protein ligase binding	GO:0019941~modification-dependent protein catabolic process;GO:0030162~regulation of proteolysis;GO:0045116~protein neddylation	GO:0005634~nucleus;GO:0005737~cytoplasm
Pp3c7_2840	Chr07	1754580	1764353	3.82435	1.7827	-1.10115	0.0006	0.0292633	Down	KOG1049 - Polyadenylation factor I complex, subunit FIP1 (1 of 1)	Fip1 domain-containing protein	NA	NA	NA
Pp3c13_14620	Chr13	10758702	10763172	2.84959	1.32915	-1.10025	0.0034	0.0934332	Down	PTHR10290 - DNA TOPOISOMERASE I (1 of 2)	DNA topoisomerase I (EC 5.6.2.1) (DNA topoisomerase 1)	GO:0003677~DNA binding;GO:0003917~DNA topoisomerase type I activity	GO:0006260~DNA replication;GO:0006265~DNA topological change;GO:0006338~chromatin remodeling;GO:0007059~chromosome segregation	GO:0005730~nucleolus;GO:0031298~replication fork protection complex
Pp3c10_24220,Pp3c10_24230	Chr10	16483970	16492015	3.64949	1.70421	-1.09859	0.02425	0.28425	Down	NA	Predicted protein	NA	GO:0042752~regulation of circadian rhythm	NA
Pp3c14_2470	Chr14	1725452	1731654	56.6535	26.4643	-1.09812	0.0473	0.403982	Down	PTHR24221:SF141 - ABC TRANSPORTER B FAMILY MEMBER 15-RELATED (1 of 3)	ATP-binding cassette transporter, subfamily B, member 12, group MDR/PGP protein PpABCB12	GO:0005524~ATP binding;GO:0016887~ATPase activity;GO:0042626~ATPase activity, coupled to transmembrane movement of substances	GO:0055085~transmembrane transport	GO:0016021~integral component of membrane
Pp3c17_15560	Chr17	10619237	10623463	1.82579	0.853539	-1.09699	0.0052	0.119593	Down	K11584 - serine/threonine-protein phosphatase 2A regulatory subunit B (PPP2R5) (1 of 5)	Serine/threonine protein phosphatase 2A regulatory subunit	GO:0072542~protein phosphatase activator activity	GO:0006470~protein dephosphorylation;GO:0007165~signal transduction;GO:0031952~regulation of protein autophosphorylation	GO:0000159~protein phosphatase type 2A complex;GO:0005634~nucleus;GO:0005829~cytosol
Pp3c24_10060,Pp3c24_10090	Chr24	6844326	6853517	4.57296	2.1384	-1.0966	0.0016	0.0571851	Down	K12842 - U2-associated protein SR140 (SR140) (1 of 3)	Uncharacterized protein	GO:0003723~RNA binding	GO:0006396~RNA processing	NA
Pp3c22_1800	Chr22	1220295	1222703	4.37224	2.04938	-1.09318	0.00275	0.0813463	Down	PF00847 - AP2 domain (AP2) (1 of 150)	AP2/ERF domain-containing protein	GO:0003677~DNA binding;GO:0003700~sequence-specific DNA binding transcription factor activity	NA	GO:0005634~nucleus
Pp3c21_16440	Chr21	10399269	10402722	12.841	6.01906	-1.09315	0.00295	0.084514	Down	PF05142 - Domain of unknown function (DUF702) (DUF702) (1 of 2)	Predicted protein (Putative zinc finger protein)	GO:0003677~DNA binding	GO:0045893~positive regulation of transcription, DNA-templated	GO:0005634~nucleus
Pp3c14_24300	Chr14	15544228	15548874	6.29552	2.9512	-1.09303	0.0034	0.0934332	Down	PTHR10584//PTHR10584:SF162 - SUGAR KINASE // SUBFAMILY NOT NAMED (1 of 3)	Predicted protein	GO:0016301~kinase activity;GO:0016773~phosphotransferase activity, alcohol group as acceptor	NA	NA
Pp3c7_3920	Chr07	2418564	2426397	1.84756	0.866233	-1.09279	0.00675	0.139623	Down	K11855 - ubiquitin carboxyl-terminal hydrolase 36/42 [EC:3.4.19.12] (USP36_42) (1 of 8)	Uncharacterized protein	GO:0004197~cysteine-type endopeptidase activity;GO:0004843~ubiquitin-specific protease activity;GO:0046872~metal ion binding	GO:0006511~ubiquitin-dependent protein catabolic process;GO:0016579~protein deubiquitination	GO:0016021~integral component of membrane
Pp3c5_4760	Chr05	3101734	3106639	59.1597	27.7448	-1.0924	0.0235	0.280704	Down	PTHR10974:SF1 - PROTEIN Y41E3.1, ISOFORM A (1 of 2)	Predicted protein	GO:0003824~catalytic activity	GO:0032504~multicellular organism reproduction	GO:0016021~integral component of membrane
Pp3c18_19040,Pp3c18_19045	Chr18	13588339	13603845	2.56052	1.20087	-1.09236	0.0023	0.0725158	Down	PTHR10799:SF788 - CHROMODOMAIN-HELICASE-DNA-BINDING PROTEIN MI-2 HOMOLOG (1 of 3)	Uncharacterized protein	GO:0005524~ATP binding	NA	GO:0005634~nucleus
Pp3c1_31250	Chr01	22038745	22045328	18.1549	8.51573	-1.09216	0.0013	0.0493729	Down	PTHR10190 - EYES ABSENT (1 of 4)	Predicted protein	GO:0004725~protein tyrosine phosphatase activity	GO:0007275~multicellular organismal development	NA
Pp3c26_7720	Chr26	4477131	4492069	2.01135	0.944184	-1.09103	0.0013	0.0493729	Down	K14297 - nuclear pore complex protein Nup98-Nup96 (NUP98, ADAR2, NUP116) (1 of 2)	Predicted protein (Fragment)	GO:0017056~structural constituent of nuclear pore	NA	GO:0005643~nuclear pore
Pp3c1_6920	Chr01	5202300	5205511	1.91211	0.8994	-1.08813	0.02065	0.262886	Down	NA	Uncharacterized protein	NA	NA	GO:0016021~integral component of membrane
Pp3c19_14610	Chr19	9682130	9686736	1.90104	0.894873	-1.08704	0.0167	0.232624	Down	PTHR16301:SF0 - IMPACT FAMILY MEMBER YIGZ (1 of 2)	Predicted protein	NA	NA	NA
Pp3c9_4260	Chr09	2453528	2459999	1.84521	0.868932	-1.08647	0.00825	0.156012	Down	PTHR12758:SF13 - GBF-INTERACTING PROTEIN 1 (1 of 4)	Uncharacterized protein	GO:0051082~unfolded protein binding	NA	NA
Pp3c15_4770	Chr15	2956021	2961657	17.6759	8.3286	-1.08564	0.0014	0.0518713	Down	KOG1318 - Helix loop helix transcription factor EB (1 of 3)	BHLH domain-containing protein	GO:0001228~RNA polymerase II transcription regulatory region sequence-specific DNA binding transcription factor activity involved in positive regulation of transcription;GO:0046983~protein dimerization activity	NA	GO:0005634~nucleus
Pp3c25_7810	Chr25	5092322	5097573	3.03292	1.43071	-1.08398	0.0041	0.104464	Down	PTHR10378//PTHR10378:SF10 - LIM DOMAIN-BINDING PROTEIN // SUBFAMILY NOT NAMED (1 of 4)	Predicted protein	NA	NA	NA
Pp3c20_283	Chr20	115123	116398	69.2195	32.6703	-1.0832	0.02795	0.306675	Down	NA	Uncharacterized protein	NA	NA	NA
Pp3c3_37880	Chr03	25357407	25360499	14.9307	7.05084	-1.08241	0.00205	0.0668344	Down	PTHR13871 - THIOREDOXIN (1 of 4)	Uncharacterized protein	GO:0046872~metal ion binding	GO:0035556~intracellular signal transduction	NA
Pp3c2_27270	Chr02	18455438	18459558	16.5841	7.83456	-1.08187	0.0015	0.0544671	Down	NA	Uncharacterized protein	NA	NA	NA
Pp3c19_9880,Pp3c19_9910,Pp3c19_9920	Chr19	6213424	6223633	1.6247	0.768083	-1.08084	0.0068	0.139623	Down	2.1.1.43 - Histone-lysine N-methyltransferase / Protein-lysine N-methyltransferase (1 of 70)	Uncharacterized protein	GO:0003676~nucleic acid binding;GO:0008270~zinc ion binding;GO:0018024~histone-lysine N-methyltransferase activity	NA	GO:0005634~nucleus;GO:0005694~chromosome
Pp3c22_16800	Chr22	10841774	10846670	11.4989	5.44284	-1.07906	0.00225	0.0711861	Down	PF03195 - Protein of unknown function DUF260 (DUF260) (1 of 34)	LOB domain-containing protein	NA	NA	NA
Pp3c18_10760	Chr18	7625146	7627799	67.7002	32.0849	-1.07727	0.0233	0.279416	Down	PTHR20852//PTHR20852:SF61 - GLUTAMINE SYNTHETASE // SUBFAMILY NOT NAMED (1 of 2)	Glutamine synthetase (EC 6.3.1.2)	GO:0004356~glutamate-ammonia ligase activity;GO:0005524~ATP binding	GO:0006542~glutamine biosynthetic process	NA
Pp3c2_32020	Chr02	21195328	21201136	1.1164	0.529655	-1.07573	0.02815	0.30794	Down	PF04784//PF14389 - Protein of unknown function, DUF547 (DUF547) // Leucine-zipper of ternary complex factor MIP1 (Lzipper-MIP1) (1 of 10)	Uncharacterized protein	NA	NA	NA
Pp3c23_22200	Chr23	14725555	14734824	2.5214	1.1964	-1.07552	0.0028	0.0817618	Down	PF10198 - Histone acetyltransferases subunit 3 (Ada3) (1 of 4)	Predicted protein	NA	NA	NA
Pp3c12_15290	Chr12	10233015	10240199	1.78312	0.84717	-1.07368	0.007	0.141967	Down	PTHR22880:SF172 - TRANSCRIPTION FACTOR GTE3, CHLOROPLASTIC-RELATED (1 of 4)	Uncharacterized protein (Fragment)	NA	NA	NA
Pp3c13_5410	Chr13	3443465	3449502	2.3389	1.11192	-1.07278	0.00575	0.12741	Down	NA	EF-hand domain-containing protein	GO:0005509~calcium ion binding	NA	NA
Pp3c21_11890,Pp3c21_11900	Chr21	7606881	7612174	2.15075	1.02363	-1.07115	0.02855	0.309894	Down	PTHR10663:SF189 - SH3 DOMAIN-CONTAINING PROTEIN (1 of 12)	Sec7_N domain-containing protein	NA	NA	NA
Pp3c7_4810	Chr07	3063071	3067455	48.2531	22.9669	-1.07107	0.01035	0.178134	Down	K00166 - 2-oxoisovalerate dehydrogenase E1 component alpha subunit (BCKDHA, bkdA1) (1 of 1)	Predicted protein	GO:0003826~alpha-ketoacid dehydrogenase activity;GO:0016624~oxidoreductase activity, acting on the aldehyde or oxo group of donors, disulfide as acceptor	GO:0009083~branched-chain amino acid catabolic process	GO:0005947~mitochondrial alpha-ketoglutarate dehydrogenase complex
Pp3c7_5100	Chr07	3227630	3231294	16.4409	7.83688	-1.06894	0.0068	0.139623	Down	K12896 - splicing factor, arginine/serine-rich 7 (SFRS7) (1 of 3)	Arginine/serine-rich splicing factor RSZ23 transcript IV	GO:0003723~RNA binding	NA	GO:0016021~integral component of membrane
Pp3c26_1970	Chr26	888230	892218	3.63753	1.74072	-1.06327	0.00495	0.116344	Down	K03139 - transcription initiation factor TFIIF subunit beta (TFIIF2, GTF2F2, TFG2) (1 of 2)	Uncharacterized protein (Fragment)	NA	NA	NA
Pp3c17_5720	Chr17	4382546	4389059	1.29468	0.619566	-1.06326	0.0225	0.273728	Down	K00276 - primary-amine oxidase (AOC3, AOC2, tynA) (1 of 5)	Amine oxidase (EC 1.4.3.-)	GO:0005507~copper ion binding;GO:0008131~primary amine oxidase activity;GO:0048038~quinone binding	GO:0009308~amine metabolic process	NA
Pp3c24_13770	Chr24	9223463	9230977	2.24712	1.07601	-1.06239	0.00245	0.0756713	Down	K11644 - paired amphipathic helix protein Sin3a (SIN3A) (1 of 4)	HDAC_interact domain-containing protein	GO:0003714~transcription corepressor activity	GO:0000122~negative regulation of transcription from RNA polymerase II promoter;GO:0016575~histone deacetylation	GO:0000118~histone deacetylase complex;GO:0000785~chromatin
Pp3c4_23450	Chr04	15878458	15891070	2.28594	1.09568	-1.06096	0.003	0.0858113	Down	K17491 - protein phosphatase 4 regulatory subunit 3 (SMEK, PPP4R3) (1 of 7)	SMK-1 domain-containing protein	NA	NA	NA
Pp3c18_7740	Chr18	5450139	5452114	3.43652	1.64752	-1.06065	0.0141	0.211989	Down	NA	Uncharacterized protein	NA	NA	NA
Pp3c6_6380	Chr06	3728303	3735557	9.3123	4.46453	-1.06063	0.00265	0.0792908	Down	PF06454 - Protein of unknown function (DUF1084) (DUF1084) (1 of 6)	Predicted protein	NA	NA	GO:0016021~integral component of membrane
Pp3c14_13110	Chr14	8396766	8405452	6.52965	3.1318	-1.06001	0.00165	0.0585123	Down	PF03514 - GRAS domain family (GRAS) (1 of 43)	GRAS domain-containing protein	GO:0003700~sequence-specific DNA binding transcription factor activity;GO:0043565~sequence-specific DNA binding	GO:0006355~regulation of transcription, DNA-templated	GO:0005634~nucleus
Pp3c11_10350	Chr11	6729893	6732655	2.84682	1.36606	-1.05933	0.02755	0.30486	Down	PTHR10641:SF459 - TRANSCRIPTION FACTOR TT2 (1 of 3)	Uncharacterized protein	GO:0003700~sequence-specific DNA binding transcription factor activity;GO:0043565~sequence-specific DNA binding;GO:0044212~transcription regulatory region DNA binding	GO:0030154~cell differentiation	GO:0005634~nucleus
Pp3c18_6190	Chr18	4506060	4510111	2.91355	1.39886	-1.05853	0.0224	0.273307	Down	PTHR24089:SF270 - SOLUTE CARRIER FAMILY 25 MEMBER 48 (1 of 2)	Uncharacterized protein	GO:0022857~transmembrane transporter activity	GO:0006844~acyl carnitine transport;GO:0006865~amino acid transport	GO:0016021~integral component of membrane
Pp3c17_2460	Chr17	1886802	1900039	3.50188	1.6816	-1.0583	0.0011	0.0439807	Down	K04498 - E1A/CREB-binding protein (EP300, CREBBP, KAT3) (1 of 2)	Uncharacterized protein	GO:0003712~transcription cofactor activity;GO:0004402~histone acetyltransferase activity;GO:0008270~zinc ion binding	GO:0006355~regulation of transcription, DNA-templated	GO:0005634~nucleus
Pp3c19_16640	Chr19	10918882	10924769	1.07995	0.5188	-1.05771	0.02825	0.308099	Down	PTHR18937 - STRUCTURAL MAINTENANCE OF CHROMOSOMES SMC FAMILY MEMBER (1 of 33)	Uncharacterized protein	NA	NA	NA
Pp3c21_9420	Chr21	6193045	6197822	59.8992	28.8058	-1.05618	0.0188	0.248915	Down	2.4.1.207 - Xyloglucan:xyloglucosyl transferase / Xyloglucan endotransglycosylase (1 of 35)	Predicted protein	GO:0004553~hydrolase activity, hydrolyzing O-glycosyl compounds	GO:0005975~carbohydrate metabolic process	NA
Pp3c15_7960	Chr15	5042514	5050199	4.15027	1.99648	-1.05575	0.0021	0.0674968	Down	K10661 - E3 ubiquitin-protein ligase MARCH6 (MARCH6, DOA10) (1 of 3)	RING-CH-type domain-containing protein	GO:0008270~zinc ion binding	GO:0030433~ER-associated ubiquitin-dependent protein catabolic process	GO:0030176~integral component of endoplasmic reticulum membrane
Pp3c23_11450	Chr23	7845844	7849179	1.74112	0.837588	-1.0557	0.0211	0.265902	Down	PTHR32133:SF124 - F-BOX ONLY PROTEIN 13 (1 of 45)	F-box domain-containing protein	NA	NA	NA
Pp3c12_10030	Chr12	6869228	6878540	4.46358	2.14906	-1.0545	0.0051	0.118341	Down	PTHR18937:SF177 - STRUCTURAL MAINTENANCE OF CHROMOSOMES PROTEIN 1 (1 of 1)	Structural maintenance of chromosomes protein	GO:0003682~chromatin binding;GO:0005524~ATP binding;GO:0046982~protein heterodimerization activity	GO:0007064~mitotic sister chromatid cohesion	GO:0005634~nucleus;GO:0008278~cohesin complex
Pp3c16_12850,Pp3c16_12860	Chr16	8179358	8183824	1.84107	0.886654	-1.0541	0.04475	0.392333	Down	NA	AP2/ERF domain-containing protein	GO:0003677~DNA binding;GO:0003700~sequence-specific DNA binding transcription factor activity	NA	GO:0005634~nucleus
Pp3c16_25110	Chr16	15921415	15925028	5.39349	2.5996	-1.05293	0.0087	0.162329	Down	PTHR31727:SF6 - OLEOYL-ACYL CARRIER PROTEIN THIOESTERASE 2, CHLOROPLASTIC (1 of 2)	Acyl-[acyl-carrier-protein] hydrolase (EC 3.1.2.-)	GO:0000036~ACP phosphopantetheine attachment site binding involved in fatty acid biosynthetic process;GO:0016297~acyl-[acyl-carrier-protein] hydrolase activity	NA	GO:0009507~chloroplast
Pp3c15_12700	Chr15	8420819	8429391	2.34548	1.13208	-1.05091	0.0023	0.0725158	Down	K01062 - platelet-activating factor acetylhydrolase (PAFAH) (1 of 2)	Uncharacterized protein	GO:0003677~DNA binding;GO:0046872~metal ion binding	NA	NA
Pp3c22_7360	Chr22	4591706	4599476	1.84104	0.889719	-1.0491	0.009	0.165382	Down	K10838 - xeroderma pigmentosum group C-complementing protein (XPC) (1 of 1)	Uncharacterized protein	GO:0003684~damaged DNA binding;GO:0003697~single-stranded DNA binding	GO:0006289~nucleotide-excision repair;GO:0006298~mismatch repair	GO:0000111~nucleotide-excision repair factor 2 complex;GO:0005737~cytoplasm;GO:0071942~XPC complex
Pp3c1_38820	Chr01	26948591	26954056	15.2301	7.36232	-1.04869	0.00675	0.139623	Down	PTHR12565:SF178 - TRANSCRIPTION FACTOR PIF3 (1 of 1)	BHLH domain-containing protein	GO:0046983~protein dimerization activity	NA	NA
Pp3c6_13600	Chr06	8590853	8597177	4.44028	2.14715	-1.04823	0.00255	0.0777045	Down	PF00642 - Zinc finger C-x8-C-x5-C-x3-H type (and similar) (zf-CCCH) (1 of 43)	Uncharacterized protein	GO:0046872~metal ion binding	NA	NA
Pp3c3_31700	Chr03	21529338	21533703	9.78922	4.73838	-1.0468	0.00075	0.0334412	Down	PTHR10283:SF95 - TRANSPORTER ARSB-RELATED (1 of 3)	Predicted protein	NA	GO:0055085~transmembrane transport	GO:0016021~integral component of membrane
Pp3c2_24600	Chr02	16518208	16522445	16.1258	7.81326	-1.04537	0.00725	0.144936	Down	NA	Predicted protein	NA	NA	NA
Pp3c6_10340	Chr06	6486274	6497096	1.53062	0.742121	-1.04439	0.0043	0.107453	Down	KOG0250 - DNA repair protein RAD18 (SMC family protein) (1 of 1)	Uncharacterized protein	NA	NA	NA
Pp3c23_9260,Pp3c23_9262	Chr23	6341255	6344092	3.3975	1.64736	-1.04432	0.01945	0.2531	Down	NA	Predicted protein	NA	NA	NA
Pp3c17_13620	Chr17	9515966	9518478	2.58211	1.25263	-1.04359	0.0298	0.316821	Down	PF00847//PF13912 - AP2 domain (AP2) // C2H2-type zinc finger (zf-C2H2_6) (1 of 2)	Predicted protein	GO:0003677~DNA binding;GO:0003700~sequence-specific DNA binding transcription factor activity	NA	GO:0005634~nucleus
Pp3c14_14750	Chr14	9324729	9333624	3.17914	1.54423	-1.04175	0.00395	0.102362	Down	K10586 - baculoviral IAP repeat-containing protein 6 (apollon) (BIRC6, BRUCE) (1 of 1)	Uncharacterized protein	GO:0061631~ubiquitin conjugating enzyme activity	NA	NA
Pp3c10_50	Chr10	9831	14242	4.2056	2.04284	-1.04173	0.00885	0.164285	Down	PF00931//PF05659 - NB-ARC domain (NB-ARC) // Arabidopsis broad-spectrum mildew resistance protein RPW8 (RPW8) (1 of 1)	NB-ARC domain-containing protein	GO:0043531~ADP binding	NA	NA
Pp3c14_10320	Chr14	6548002	6550750	15.5338	7.56073	-1.03881	0.0093	0.167345	Down	PF00643 - B-box zinc finger (zf-B_box) (1 of 27)	Predicted protein	GO:0008270~zinc ion binding	GO:0006355~regulation of transcription, DNA-templated;GO:0009640~photomorphogenesis	GO:0005634~nucleus
Pp3c6_13660	Chr06	8673733	8678221	1.04433	0.508556	-1.0381	0.018	0.2431	Down	PF00642 - Zinc finger C-x8-C-x5-C-x3-H type (and similar) (zf-CCCH) (1 of 43)	Uncharacterized protein	GO:0046872~metal ion binding	NA	NA
Pp3c22_14720	Chr22	9534549	9543631	4.49141	2.1875	-1.03789	0.0314	0.324193	Down	PF15996 - Arginine/serine-rich protein PNISR (PNISR) (1 of 1)	Predicted protein	NA	NA	NA
Pp3c2_29500	Chr02	19750544	19751643	23.8152	11.6055	-1.03708	0.0098	0.173257	Down	NA	Uncharacterized protein	NA	NA	NA
Pp3c8_6040	Chr08	3482918	3488222	1.42275	0.694341	-1.03497	0.0142	0.212789	Down	PTHR33257:SF4 - EXPRESSED PROTEIN (1 of 8)	Predicted protein	NA	NA	NA
Pp3c13_14440	Chr13	10658536	10671416	2.13146	1.04104	-1.03382	0.00245	0.0756713	Down	K11647 - SWI/SNF-related matrix-associated actin-dependent regulator of chromatin subfamily A member 2/4 [EC:3.6.4.-] (SMARCA2_4) (1 of 3)	Uncharacterized protein	GO:0003677~DNA binding;GO:0005524~ATP binding;GO:0008094~DNA-dependent ATPase activity	GO:0040029~regulation of gene expression, epigenetic;GO:0043044~ATP-dependent chromatin remodeling;GO:0045944~positive regulation of transcription from RNA polymerase II promoter	GO:0005634~nucleus
Pp3c6_4064	Chr06	2341539	2346711	1.85282	0.907847	-1.02921	0.007	0.141967	Down	PTHR13301:SF72 - CELLULOSE SYNTHASE-LIKE PROTEIN D3 (1 of 2)	Uncharacterized protein	GO:0016760~cellulose synthase (UDP-forming) activity	GO:0030244~cellulose biosynthetic process;GO:0071555~cell wall organization	GO:0016021~integral component of membrane
Pp3c16_80	Chr16	61381	64928	49.4621	24.2381	-1.02905	0.0195	0.253389	Down	1.10.3.2//1.10.3.3 - Laccase / Urishiol oxidase // L-ascorbate oxidase / Ascorbase (1 of 4)	Predicted protein	GO:0005507~copper ion binding;GO:0016491~oxidoreductase activity	NA	GO:0005576~extracellular region
Pp3c7_22440	Chr07	15342314	15346729	3.22001	1.57944	-1.02765	0.00545	0.12301	Down	PTHR24349:SF167 - CALCIUM-DEPENDENT PROTEIN KINASE 10-RELATED (1 of 4)	Cpk13 calcium-dependent protein kinase	GO:0005509~calcium ion binding;GO:0005516~calmodulin binding;GO:0005524~ATP binding;GO:0009931~calcium-dependent protein serine/threonine kinase activity	GO:0018105~peptidyl-serine phosphorylation;GO:0035556~intracellular signal transduction;GO:0046777~protein autophosphorylation	GO:0005634~nucleus;GO:0005737~cytoplasm
Pp3c6_7030	Chr06	4234240	4244197	1.43038	0.703926	-1.02291	0.0161	0.228108	Down	K14489 - arabidopsis histidine kinase 2/3/4 (cytokinin receptor) (AHK2_3_4) (1 of 3)	Cytokinin receptor AtAHK4-like protein	GO:0000155~phosphorelay sensor kinase activity	NA	GO:0016021~integral component of membrane
Pp3c8_4410	Chr08	2440876	2445737	2.84146	1.39889	-1.02235	0.0196	0.253962	Down	PTHR13271//PTHR13271:SF30 - UNCHARACTERIZED PUTATIVE METHYLTRANSFERASE // SUBFAMILY NOT NAMED (1 of 1)	Uncharacterized protein	GO:0016279~protein-lysine N-methyltransferase activity	GO:0018026~peptidyl-lysine monomethylation	GO:0005634~nucleus
Pp3c3_38130	Chr03	25486597	25490478	4.02552	1.98265	-1.02175	0.00365	0.0979363	Down	KOG4658 - Apoptotic ATPase (1 of 27)	NB-ARC domain-containing protein	GO:0043531~ADP binding	NA	NA
Pp3c22_3300	Chr22	2164193	2167153	5.36445	2.64621	-1.01951	0.0316	0.325519	Down	4.6.1.2 - Guanylate cyclase / Guanylyl cyclase (1 of 2)	Uncharacterized protein	NA	NA	NA
Pp3c1_6380,Pp3c1_6385	Chr01	4942991	4952907	2.56525	1.26555	-1.01933	0.00285	0.0829555	Down	1.5.3.17 - Non-specific polyamine oxidase / Polyamine oxidase (1 of 7)	SWIRM domain-containing protein	GO:0003677~DNA binding;GO:0016491~oxidoreductase activity;GO:0018024~histone-lysine N-methyltransferase activity	GO:0006355~regulation of transcription, DNA-templated	GO:0005694~chromosome
Pp3c17_7930	Chr17	5896931	5899572	67.2863	33.211	-1.01865	0.02535	0.290774	Down	PTHR31089:SF4 - CYCLIC DOF FACTOR 2-RELATED (1 of 6)	Dof transcription factor	GO:0003677~DNA binding;GO:0003700~sequence-specific DNA binding transcription factor activity	NA	NA
Pp3c7_20520	Chr07	14452938	14460307	26.1453	12.9058	-1.01853	0.02345	0.280291	Down	K12118 - cryptochrome 1 (CRY1) (1 of 1)	Blue-light receptor cryptochrome	GO:0009882~blue light photoreceptor activity	NA	NA
Pp3c26_4070	Chr26	2053036	2058492	2.22393	1.0992	-1.01665	0.00915	0.166368	Down	PTHR10168:SF44 - GLUTAREDOXIN DOMAIN-CONTAINING CYSTEINE-RICH PROTEIN CG12206-RELATED (1 of 7)	Glutaredoxin domain-containing protein	GO:0009055~electron carrier activity;GO:0015035~protein disulfide oxidoreductase activity	GO:0045454~cell redox homeostasis	GO:0005623~cell
Pp3c6_15830	Chr06	10166267	10173643	3.26235	1.61251	-1.0166	0.00255	0.0777045	Down	K12811 - ATP-dependent RNA helicase DDX46/PRP5 (DDX46, PRP5) (1 of 1)	Uncharacterized protein	GO:0003723~RNA binding;GO:0003724~RNA helicase activity;GO:0005524~ATP binding	GO:0000398~mRNA splicing, via spliceosome	GO:0005634~nucleus
Pp3c1_12560	Chr01	9155262	9165576	3.81522	1.88688	-1.01576	0.00185	0.0633808	Down	PTHR24007//PTHR24007:SF6 - BRCA1-ASSOCIATED PROTEIN // SUBFAMILY NOT NAMED (1 of 3)	Uncharacterized protein (Fragment)	NA	NA	NA
Pp3c5_21620,Pp3c5_21630	Chr05	15101957	15108031	2.71449	1.34321	-1.015	0.00785	0.151923	Down	PTHR11206:SF75 - MATE EFFLUX FAMILY PROTEIN (1 of 4)	Uncharacterized protein	NA	NA	NA
Pp3c2_610	Chr02	237753	240315	5.99747	2.96889	-1.01443	0.0198	0.2551	Down	PTHR15371:SF1 - OUTER ENVELOPE PORE PROTEIN 16-2, CHLOROPLASTIC (1 of 4)	Predicted protein	NA	NA	NA
Pp3c18_14490	Chr18	10433729	10443913	7.87652	3.89963	-1.01422	0.0028	0.0817618	Down	K18670 - dual specificity protein kinase YAK1 [EC:2.7.12.1] (YAK1) (1 of 7)	Protein kinase domain-containing protein	GO:0004674~protein serine/threonine kinase activity;GO:0004713~protein tyrosine kinase activity;GO:0005524~ATP binding	GO:0018105~peptidyl-serine phosphorylation;GO:0018107~peptidyl-threonine phosphorylation	GO:0005737~cytoplasm
Pp3c3_17480	Chr03	12194902	12198583	2.89326	1.43288	-1.01378	0.0191	0.251354	Down	PTHR31307:SF4 - 6B-INTERACTING PROTEIN 1-LIKE 1-RELATED (1 of 12)	Uncharacterized protein	NA	NA	NA
Pp3c4_10340	Chr04	7458342	7468236	3.74954	1.86031	-1.01117	0.0037	0.0986956	Down	PTHR15138:SF14 - IP01149P-RELATED (1 of 1)	Predicted protein	GO:0046982~protein heterodimerization activity	GO:0006352~DNA-templated transcription, initiation	GO:0005669~transcription factor TFIID complex
Pp3c5_27030	Chr05	19077884	19080378	55.3113	27.4714	-1.00964	0.01715	0.236717	Down	K02925 - large subunit ribosomal protein L3e (RP-L3e, RPL3) (1 of 4)	Predicted protein	GO:0003723~RNA binding;GO:0003735~structural constituent of ribosome	GO:0000027~ribosomal large subunit assembly;GO:0006412~translation	GO:0022625~cytosolic large ribosomal subunit
Pp3c15_18500,Pp3c15_18510	Chr15	12184576	12188203	6.58876	3.27499	-1.00852	0.0029	0.0840076	Down	PF08132 - S-adenosyl-l-methionine decarboxylase leader peptide (AdoMetDC_leader) (1 of 1)	Uncharacterized protein	GO:0004014~adenosylmethionine decarboxylase activity	GO:0006597~spermine biosynthetic process;GO:0008295~spermidine biosynthetic process	GO:0005829~cytosol
Pp3c4_28230	Chr04	19399207	19407581	1.05264	0.523243	-1.00846	0.0135	0.207076	Down	K04730 - interleukin-1 receptor-associated kinase 1 (IRAK1) (1 of 25)	Protein kinase domain-containing protein	GO:0004675~transmembrane receptor protein serine/threonine kinase activity;GO:0005524~ATP binding	GO:0006468~protein phosphorylation	GO:0005886~plasma membrane;GO:0016021~integral component of membrane
Pp3c22_17280	Chr22	11151182	11161379	1.34141	0.66689	-1.00823	0.0083	0.156795	Down	PTHR22884:SF299 - HISTONE-LYSINE N-METHYLTRANSFERASE SUVR5 (1 of 4)	Uncharacterized protein	GO:0003676~nucleic acid binding;GO:0008270~zinc ion binding;GO:0018024~histone-lysine N-methyltransferase activity	NA	GO:0005634~nucleus;GO:0005694~chromosome
Pp3c13_10830	Chr13	7780816	7785316	4.24706	2.11176	-1.00802	0.00295	0.084514	Down	PF03106 - WRKY DNA -binding domain (WRKY) (1 of 38)	WRKY domain-containing protein	GO:0003700~sequence-specific DNA binding transcription factor activity;GO:0043565~sequence-specific DNA binding	NA	GO:0005634~nucleus
Pp3c10_24130,Pp3c10_24140	Chr10	16457722	16468104	3.74555	1.8643	-1.00654	0.004	0.103071	Down	NA	Uncharacterized protein	NA	GO:0042752~regulation of circadian rhythm	GO:0005634~nucleus
Pp3c1_5280	Chr01	3984501	3987854	2.42068	1.20684	-1.00418	0.01175	0.192054	Down	PTHR24412:SF217 - F-BOX/KELCH-REPEAT PROTEIN SKIP25 (1 of 4)	Uncharacterized protein	NA	NA	NA
Pp3s1147_12	scaffold_1147	645	1183	30.1803	15.0495	-1.00389	0.0095	0.169602	Down	NA	Uncharacterized protein	NA	NA	NA
Pp3c5_8650	Chr05	6329376	6333649	2.66029	1.3278	-1.00254	0.01185	0.192822	Down	3.1.3.1 - Alkaline phosphatase / Phosphomonoesterase (1 of 1)	Predicted protein	NA	NA	NA
Pp3c9_5080	Chr09	2896602	2912409	2.29705	1.14756	-1.00122	0.02325	0.279369	Down	K15156 - mediator of RNA polymerase II transcription subunit 14 (MED14, RGR1) (1 of 2)	Mediator of RNA polymerase II transcription subunit 14 (Mediator complex subunit 14)	GO:0003712~transcription cofactor activity	GO:0006357~regulation of transcription from RNA polymerase II promoter	GO:0016592~mediator complex
Pp3c6_1200	Chr06	665664	672660	3.60391	1.80101	-1.00075	0.02175	0.270522	Down	NA	Predicted protein	NA	NA	NA

## Sheet: Signal transduction components
Table S3: Differentially expressed genes encoding components of stress signal transduction pathways in ppdnmt2.
Gene ID (V3.1)	FPKM WT	FPKM Mutant	log2(fold_change)	P_value	Q_value	Regulation	Annotation	Protein Names	Molecular Function	Biological_Process	Cellular_Component
Cell wall
Pp3c7_12870	0.302756	2.11382	2.80362	0.0004	0.0224593	UP	PTHR31867:SF30 - EXPANSIN-A5 (1 of 29)	Expansin	NA	GO:0009664~plant-type cell wall organization	GO:0005576~extracellular region;GO:0005618~cell wall;GO:0016020~membrane
Pp3c1_2420	3.62292	24.7654	2.7731	5e-05	0.00427042	UP	2.4.1.207 - Xyloglucan:xyloglucosyl transferase / Xyloglucan endotransglycosylase (1 of 35)	Xyloglucan endotransglucosylase/hydrolase (EC 2.4.1.207)	GO:0004553~hydrolase activity, hydrolyzing O-glycosyl compounds;GO:0016762~xyloglucan:xyloglucosyl transferase activity	GO:0006073~cellular glucan metabolic process;GO:0071555~cell wall organization	GO:0005618~cell wall;GO:0048046~apoplast
Pp3c8_19540	3.73244	23.0955	2.62942	5e-05	0.00427042	UP	2.4.1.207 - Xyloglucan:xyloglucosyl transferase / Xyloglucan endotransglycosylase (1 of 35)	Xyloglucan endotransglucosylase/hydrolase (EC 2.4.1.207) (Fragment)	GO:0004553~hydrolase activity, hydrolyzing O-glycosyl compounds;GO:0016762~xyloglucan:xyloglucosyl transferase activity	GO:0010411~xyloglucan metabolic process;GO:0042546~cell wall biogenesis;GO:0071555~cell wall organization	GO:0005618~cell wall;GO:0048046~apoplast
Pp3c3_16280	1.43006	8.6546	2.59739	5e-05	0.00427042	UP	PTHR31867:SF30 - EXPANSIN-A5 (1 of 29)	Expansin	NA	GO:0009664~plant-type cell wall organization	GO:0005576~extracellular region;GO:0005618~cell wall;GO:0016020~membrane
Pp3c26_2170	0.933588	5.57953	2.57929	5e-05	0.00427042	UP	PTHR31707:SF33 - INVERTASE/PECTIN METHYLESTERASE INHIBITOR FAMILY PROTEIN (1 of 7)	Pectinesterase (EC 3.1.1.11)	GO:0030599~pectinesterase activity;GO:0045330~aspartyl esterase activity;GO:0046910~pectinesterase inhibitor activity	GO:0042545~cell wall modification;GO:0045490~pectin catabolic process	GO:0005576~extracellular region;GO:0005618~cell wall;GO:0016021~integral component of membrane
Pp3c14_18590	0.217401	1.22915	2.49923	0.00155	0.0559476	UP	PTHR31867:SF30 - EXPANSIN-A5 (1 of 29)	Expansin	NA	GO:0009664~plant-type cell wall organization	GO:0005576~extracellular region;GO:0005618~cell wall;GO:0016020~membrane
Pp3c25_4050	0.453151	1.89651	2.06528	0.00075	0.0334412	UP	2.4.1.207 - Xyloglucan:xyloglucosyl transferase / Xyloglucan endotransglycosylase (1 of 35)	Predicted protein	GO:0004553~hydrolase activity, hydrolyzing O-glycosyl compounds;GO:0016762~xyloglucan:xyloglucosyl transferase activity	GO:0010411~xyloglucan metabolic process;GO:0042546~cell wall biogenesis	NA
Pp3c19_8330	16.1319	65.0261	2.0111	5e-05	0.00427042	UP	PTHR31321:SF8 - PECTINESTERASE 8-RELATED (1 of 15)	Pectinesterase domain-containing protein	GO:0030599~pectinesterase activity;GO:0045330~aspartyl esterase activity;GO:0052689~carboxylic ester hydrolase activity	GO:0042545~cell wall modification;GO:0045490~pectin catabolic process	NA
Pp3c10_13310	5.73521	21.9999	1.93958	5e-05	0.00427042	UP	2.4.1.207 - Xyloglucan:xyloglucosyl transferase / Xyloglucan endotransglycosylase (1 of 35)	Xyloglucan endotransglucosylase/hydrolase (EC 2.4.1.207)	GO:0004553~hydrolase activity, hydrolyzing O-glycosyl compounds;GO:0016762~xyloglucan:xyloglucosyl transferase activity	GO:0010411~xyloglucan metabolic process;GO:0042546~cell wall biogenesis;GO:0071555~cell wall organization	GO:0005618~cell wall;GO:0048046~apoplast
Pp3c8_22560	2.7419	10.4432	1.92932	5e-05	0.00427042	UP	K01183 - chitinase (E3.2.1.14) (1 of 9)	Predicted protein	GO:0004568~chitinase activity;GO:0008061~chitin binding	GO:0005975~carbohydrate metabolic process;GO:0006032~chitin catabolic process;GO:0016998~cell wall macromolecule catabolic process	NA
Pp3c3_3640	13.5211	50.9662	1.91433	5e-05	0.00427042	UP	PTHR32077:SF7 - FASCICLIN-LIKE ARABINOGALACTAN PROTEIN 11 (1 of 5)	FAS1 domain-containing protein	NA	GO:0009834~plant-type secondary cell wall biogenesis	GO:0005886~plasma membrane
Pp3c8_14900	0.553102	2.01816	1.86742	0.0027	0.0803902	UP	PTHR31867:SF30 - EXPANSIN-A5 (1 of 29)	Expansin	NA	GO:0009664~plant-type cell wall organization	GO:0005576~extracellular region;GO:0005618~cell wall;GO:0016020~membrane
Pp3c16_19530	4.80635	15.4958	1.68886	5e-05	0.00427042	UP	2.4.1.207 - Xyloglucan:xyloglucosyl transferase / Xyloglucan endotransglycosylase (1 of 35)	Xyloglucan endotransglycosylase/hydrolase	GO:0004553~hydrolase activity, hydrolyzing O-glycosyl compounds;GO:0016762~xyloglucan:xyloglucosyl transferase activity	GO:0010411~xyloglucan metabolic process;GO:0042546~cell wall biogenesis	NA
Pp3c10_1100	0.942104	3.01666	1.679	0.0002	0.0135761	UP	PTHR31707:SF33 - INVERTASE/PECTIN METHYLESTERASE INHIBITOR FAMILY PROTEIN (1 of 7)	Pectinesterase (EC 3.1.1.11)	GO:0030599~pectinesterase activity;GO:0045330~aspartyl esterase activity;GO:0046910~pectinesterase inhibitor activity	GO:0042545~cell wall modification;GO:0045490~pectin catabolic process	GO:0005576~extracellular region;GO:0005618~cell wall
Pp3c3_24830	1.79394	5.64056	1.6527	0.00075	0.0334412	UP	PTHR31321:SF8 - PECTINESTERASE 8-RELATED (1 of 15)	Pectinesterase (EC 3.1.1.11)	GO:0030599~pectinesterase activity;GO:0045330~aspartyl esterase activity;GO:0052689~carboxylic ester hydrolase activity	GO:0042545~cell wall modification;GO:0045490~pectin catabolic process	NA
Pp3c7_3640	0.449968	1.35932	1.59499	0.0047	0.113549	UP	PTHR21562 - NOTUM-RELATED (1 of 1)	Pectin acetylesterase (EC 3.1.1.-)	GO:0052689~carboxylic ester hydrolase activity;GO:0052793~pectin acetylesterase activity	GO:0071555~cell wall organization	GO:0005576~extracellular region;GO:0009505~plant-type cell wall
Pp3c12_4560	3.43026	9.77049	1.51011	0.0001	0.00780773	UP	PTHR31867:SF30 - EXPANSIN-A5 (1 of 29)	Expansin	NA	GO:0009664~plant-type cell wall organization	GO:0005576~extracellular region;GO:0005618~cell wall;GO:0016020~membrane
Pp3c25_3840	29.5263	76.6031	1.3754	0.00195	0.0652103	UP	PTHR31321:SF8 - PECTINESTERASE 8-RELATED (1 of 15)	Pectinesterase (EC 3.1.1.11)	GO:0030599~pectinesterase activity;GO:0045330~aspartyl esterase activity	GO:0042545~cell wall modification;GO:0045490~pectin catabolic process	NA
Pp3c17_22380	0.561294	1.39928	1.31785	0.00385	0.101506	UP	PTHR13301:SF35 - CELLULOSE SYNTHASE-LIKE PROTEIN D1-RELATED (1 of 6)	Cellulose synthase-like D8, glycosyltransferase family 2 protein	GO:0016760~cellulose synthase (UDP-forming) activity;GO:0051753~mannan synthase activity	GO:0009833~plant-type primary cell wall biogenesis;GO:0030244~cellulose biosynthetic process	GO:0005794~Golgi apparatus;GO:0005802~trans-Golgi network;GO:0005886~plasma membrane;GO:0016021~integral component of membrane
Pp3c21_16620	0.538693	1.27352	1.24129	0.00405	0.104212	UP	PTHR32044:SF7 - XYLOGLUCAN GLYCOSYLTRANSFERASE 12-RELATED (1 of 8)	Cellulose synthase-like C4, glycosyltransferase family 2	GO:0016757~transferase activity, transferring glycosyl groups	NA	GO:0005794~Golgi apparatus;GO:0016021~integral component of membrane
Pp3c11_12000	2.33583	5.55654	1.25025	0.0017	0.059819	UP	PTHR31867:SF30 - EXPANSIN-A5 (1 of 29)	Expansin	NA	GO:0009664~plant-type cell wall organization	GO:0005576~extracellular region;GO:0005618~cell wall;GO:0016020~membrane
Pp3c25_760	86.6126	201.981	1.22157	0.02115	0.265902	UP	K01051 - pectinesterase (E3.1.1.11) (1 of 44)	Pectinesterase (EC 3.1.1.11)	GO:0030599~pectinesterase activity;GO:0045330~aspartyl esterase activity;GO:0052689~carboxylic ester hydrolase activity	GO:0042545~cell wall modification;GO:0045490~pectin catabolic process	NA
Pp3c15_12280	3.78239	8.40373	1.15173	0.00125	0.0480761	UP	3.1.1.11 - Pectinesterase / Pectin methylesterase (1 of 50)	Pectinesterase (EC 3.1.1.11)	GO:0030599~pectinesterase activity;GO:0045330~aspartyl esterase activity;GO:0046910~pectinesterase inhibitor activity	GO:0042545~cell wall modification;GO:0045490~pectin catabolic process	GO:0005576~extracellular region;GO:0005618~cell wall;GO:0016021~integral component of membrane
Pp3c13_8280	23.8813	52.7853	1.14425	0.00355	0.0959608	UP	PTHR32077:SF7 - FASCICLIN-LIKE ARABINOGALACTAN PROTEIN 11 (1 of 5)	FAS1 domain-containing protein	NA	GO:0009834~plant-type secondary cell wall biogenesis	GO:0005886~plasma membrane;GO:0016021~integral component of membrane
Pp3c4_22420	1.34171	2.95324	1.13822	0.0079	0.152566	UP	PTHR31707:SF33 - INVERTASE/PECTIN METHYLESTERASE INHIBITOR FAMILY PROTEIN (1 of 7)	Pectinesterase (EC 3.1.1.11)	GO:0030599~pectinesterase activity;GO:0045330~aspartyl esterase activity;GO:0046910~pectinesterase inhibitor activity	GO:0042545~cell wall modification;GO:0045490~pectin catabolic process	GO:0016021~integral component of membrane
Pp3c3_30560	46.0477	98.9686	1.10384	0.0193	0.252231	UP	PTHR31321:SF8 - PECTINESTERASE 8-RELATED (1 of 15)	Pectinesterase (EC 3.1.1.11)	GO:0030599~pectinesterase activity;GO:0045330~aspartyl esterase activity	GO:0042545~cell wall modification;GO:0045490~pectin catabolic process	NA
Pp3c12_1510	0.488774	1.02977	1.07509	0.03335	0.33464	UP	K13648 - alpha-1,4-galacturonosyltransferase (GAUT) (1 of 7)	Hexosyltransferase (EC 2.4.1.-)	GO:0047262~polygalacturonate 4-alpha-galacturonosyltransferase activity	GO:0045489~pectin biosynthetic process;GO:0071555~cell wall organization	GO:0000139~Golgi membrane
Pp3c2_9820	0.548797	1.103	1.00709	0.04985	0.414096	UP	PTHR31673:SF3 - COBRA-LIKE EXTRACELLULAR GLYCOSYL-PHOSPHATIDYL INOSITOL-ANCHORED FAMILY PROTEIN-RELATED (1 of 2)	COBRA-like protein	NA	GO:0009664~plant-type cell wall organization;GO:0009832~plant-type cell wall biogenesis;GO:0010215~cellulose microfibril organization;GO:0052324~plant-type cell wall cellulose biosynthetic process	GO:0046658~anchored component of plasma membrane
Pp3c6_4064	1.85282	0.907847	-1.02921	0.007	0.141967	Down	PTHR13301:SF72 - CELLULOSE SYNTHASE-LIKE PROTEIN D3 (1 of 2)	Uncharacterized protein	GO:0016760~cellulose synthase (UDP-forming) activity	GO:0030244~cellulose biosynthetic process;GO:0071555~cell wall organization	GO:0016021~integral component of membrane
Plasma membrane
Pp3c21_16630	0.170912	2.99733	4.13236	0.0089	0.164541	UP	2.7.1.107 - Diacylglycerol kinase (ATP) / Diglyceride kinase (1 of 16)	Predicted protein	NA	NA	NA
Pp3c11_12520	0.320585	1.9767	2.62432	0.0055	0.123832	UP	PF14368 - Probable lipid transfer (LTP_2) (1 of 63)	Predicted protein	NA	NA	NA
Pp3c5_8780	53.0255	304.064	2.51962	0.00055	0.0275636	UP	PF14368 - Probable lipid transfer (LTP_2) (1 of 63)	AAI domain-containing protein	NA	GO:0006869~lipid transport	NA
Pp3c23_2880	2.94805	16.314	2.46828	5e-05	0.00427042	UP	PF10604 - Polyketide cyclase / dehydrase and lipid transport (Polyketide_cyc2) (1 of 17)	Uncharacterized protein	NA	NA	NA
Pp3c10_13540	1.37315	5.90715	2.10497	5e-05	0.00427042	UP	KOG0513 - Ca2+-independent phospholipase A2 (1 of 8)	Patatin (EC 3.1.1.-)	GO:0004620~phospholipase activity;GO:0047372~acylglycerol lipase activity	GO:0016042~lipid catabolic process	NA
Pp3c21_16670	0.490208	2.04618	2.06147	0.00345	0.0942378	UP	2.7.1.107 - Diacylglycerol kinase (ATP) / Diglyceride kinase (1 of 16)	Predicted protein	NA	NA	NA
Pp3c7_20230	3.59317	14.6369	2.02628	5e-05	0.00427042	UP	PF14368 - Probable lipid transfer (LTP_2) (1 of 63)	AAI domain-containing protein	GO:0008289~lipid binding	GO:0006869~lipid transport	NA
Pp3c13_17480	0.267595	1.03243	1.94793	0.0075	0.148143	UP	2.7.1.107 - Diacylglycerol kinase (ATP) / Diglyceride kinase (1 of 16)	Predicted protein	NA	NA	NA
Pp3c11_11470	3.78909	14.1814	1.90408	5e-05	0.00427042	UP	PF14368 - Probable lipid transfer (LTP_2) (1 of 63)	Predicted protein	GO:0008289~lipid binding	GO:0006869~lipid transport	GO:0016021~integral component of membrane
Pp3c11_7530	1.66822	6.17374	1.88784	0.00025	0.0162429	UP	PF14368 - Probable lipid transfer (LTP_2) (1 of 63)	Predicted protein	NA	NA	NA
Pp3c9_19000	0.333234	1.18701	1.83273	0.00415	0.105149	UP	2.3.1.119//2.3.1.199 - Very-long-chain 3-oxoacyl-CoA synthase / Very-long-chain beta-ketoacyl-CoA synthase (1 of 10)	3-ketoacyl-CoA synthase (EC 2.3.1.-)	GO:0016747~transferase activity, transferring acyl groups other than amino-acyl groups	GO:0006633~fatty acid biosynthetic process	GO:0016021~integral component of membrane
Pp3c2_27350	111.767	367.678	1.71795	0.00615	0.132717	UP	PF10604 - Polyketide cyclase / dehydrase and lipid transport (Polyketide_cyc2) (1 of 17)	Intracellular pathogenesis-related protein-like protein (Predicted protein)	GO:0004864~protein phosphatase inhibitor activity;GO:0010427~abscisic acid binding;GO:0038023~signaling receptor activity	GO:0006952~defense response;GO:0009738~abscisic acid-activated signaling pathway;GO:0080163~regulation of protein serine/threonine phosphatase activity	GO:0005634~nucleus;GO:0005737~cytoplasm
Pp3c17_17840	0.992111	2.88982	1.5424	0.0014	0.0518713	UP	PTHR32100:SF17 - OMEGA-3 FATTY ACID DESATURASE, ENDOPLASMIC RETICULUM (1 of 3)	Predicted protein	GO:0016717~oxidoreductase activity, acting on paired donors, with oxidation of a pair of donors resulting in the reduction of molecular oxygen to two molecules of water	GO:0006629~lipid metabolic process	GO:0016021~integral component of membrane
Pp3c18_8820	2.1709	6.28908	1.53455	5e-05	0.00427042	UP	1.14.13.129 - Beta-carotene 3-hydroxylase / Beta-carotene 3,3-monooxygenase (1 of 3)	Fatty acid hydroxylase domain-containing protein	GO:0005506~iron ion binding;GO:0016491~oxidoreductase activity	GO:0008610~lipid biosynthetic process	GO:0016021~integral component of membrane
Pp3c15_23330	7.78837	20.1873	1.37406	5e-05	0.00427042	UP	K10255 - omega-6 fatty acid desaturase (delta-12 desaturase) (FAD6, desA) (1 of 3)	Predicted protein (Fragment)	NA	GO:0006629~lipid metabolic process	GO:0016021~integral component of membrane
Pp3c14_25550	0.830502	2.14153	1.36659	0.00275	0.0813463	UP	PTHR32100:SF17 - OMEGA-3 FATTY ACID DESATURASE, ENDOPLASMIC RETICULUM (1 of 3)	Predicted protein	GO:0016717~oxidoreductase activity, acting on paired donors, with oxidation of a pair of donors resulting in the reduction of molecular oxygen to two molecules of water	GO:0006629~lipid metabolic process	GO:0016021~integral component of membrane
Pp3c24_1840	0.473916	1.21113	1.35365	0.0071	0.14288	UP	PTHR12136:SF41 - PLECKSTRIN HOMOLOGY (PH) AND LIPID-BINDING START DOMAIN-CONTAINING PROTEIN (1 of 6)	Predicted protein	GO:0008289~lipid binding	NA	NA
Pp3c13_17510	4.71674	11.3383	1.26535	0.0013	0.0493729	UP	2.7.1.107 - Diacylglycerol kinase (ATP) / Diglyceride kinase (1 of 16)	Predicted protein	NA	NA	NA
Pp3c25_180	1.00192	2.24678	1.16509	0.0127	0.200033	UP	PF14368 - Probable lipid transfer (LTP_2) (1 of 63)	Predicted protein	NA	NA	NA
Pp3c5_9590	31.0964	69.1673	1.15335	0.00455	0.111405	UP	1.14.19.3 - Acyl-CoA 6-desaturase / Long-chain fatty acid Delta(6)-desaturase (1 of 1)	Cytochrome b5 heme-binding domain-containing protein	GO:0016491~oxidoreductase activity	GO:0006629~lipid metabolic process	GO:0016021~integral component of membrane
Pp3c6_22940	0.583664	1.29496	1.1497	0.0226	0.273728	UP	K13076 - delta8-fatty-acid desaturase (SLD) (1 of 2)	Predicted protein	GO:0016491~oxidoreductase activity	GO:0006629~lipid metabolic process	GO:0016021~integral component of membrane
Pp3c27_6710	0.533256	1.1789	1.14455	0.0287	0.31078	UP	PTHR10774:SF91 - SYNAPTOTAGMIN-5 (1 of 5)	Uncharacterized protein	GO:0008289~lipid binding	GO:0006869~lipid transport	GO:0005783~endoplasmic reticulum;GO:0016021~integral component of membrane
Pp3c1_9400	1.01034	2.21728	1.13395	0.0154	0.222347	UP	PTHR10502 - ANNEXIN (1 of 7)	Annexin	GO:0005509~calcium ion binding;GO:0005544~calcium-dependent phospholipid binding	NA	NA
Pp3c12_7680	1.21657	2.65982	1.12851	0.0085	0.159579	UP	PTHR11712:SF226 - 3-OXOACYL-[ACYL-CARRIER-PROTEIN] SYNTHASE I, CHLOROPLASTIC (1 of 2)	PKS_KS domain-containing protein	GO:0004315~3-oxoacyl-[acyl-carrier-protein] synthase activity	GO:0006633~fatty acid biosynthetic process	GO:0005739~mitochondrion
Pp3c12_660	1.47385	3.1359	1.08928	0.02785	0.306675	UP	PF14368 - Probable lipid transfer (LTP_2) (1 of 63)	Predicted protein	NA	NA	GO:0016021~integral component of membrane
Pp3c8_21400	1.00081	2.08176	1.05663	0.03355	0.335906	UP	KOG0513 - Ca2+-independent phospholipase A2 (1 of 8)	Patatin (EC 3.1.1.-) (Fragment)	GO:0016787~hydrolase activity	GO:0016042~lipid catabolic process	NA
Pp3c2_14160	7.69198	15.7188	1.03107	0.00355	0.0959608	UP	K10256 - omega-6 fatty acid desaturase (delta-12 desaturase) (FAD2) (1 of 2)	Uncharacterized protein	GO:0016717~oxidoreductase activity, acting on paired donors, with oxidation of a pair of donors resulting in the reduction of molecular oxygen to two molecules of water	GO:0006629~lipid metabolic process	GO:0016021~integral component of membrane
Pp3c11_3620	1.53577	0.345072	-2.154	0.0005	0.0259886	Down	PTHR21493//PTHR21493:SF98 - CGI-141-RELATED/LIPASE CONTAINING PROTEIN // SUBFAMILY NOT NAMED (1 of 1)	Lipase_3 domain-containing protein	GO:0016787~hydrolase activity	GO:0006629~lipid metabolic process	NA
Pp3c5_9670	3.2605	0.924637	-1.81814	0.00015	0.0110927	Down	PTHR32241:SF3 - PATATIN-LIKE PROTEIN 6-RELATED (1 of 4)	Patatin (EC 3.1.1.-)	GO:0016787~hydrolase activity	GO:0016042~lipid catabolic process	NA
Pp3c21_12160	1.53269	0.476823	-1.68454	0.01655	0.231955	Down	PF14368 - Probable lipid transfer (LTP_2) (1 of 63)	Predicted protein	NA	NA	NA
Pp3c2_10790	3.71043	1.61977	-1.1958	0.001	0.0415342	Down	KOG0483//KOG0843 - Transcription factor HEX, contains HOX and HALZ domains // Transcription factor EMX1 and related HOX domain proteins (1 of 1)	Class IV HD-Zip protein HDZ42	GO:0008289~lipid binding;GO:0043565~sequence-specific DNA binding	GO:0006355~regulation of transcription, DNA-templated	GO:0005634~nucleus
Pp3c1_13890	1.621	0.714476	-1.18193	0.0297	0.316683	Down	PTHR24089:SF282 - PEROXISOMAL ADENINE NUCLEOTIDE CARRIER 1-RELATED (1 of 4)	Predicted protein	GO:0005347~ATP transmembrane transporter activity;GO:0015217~ADP transmembrane transporter activity	GO:0006635~fatty acid beta-oxidation;GO:0007031~peroxisome organization;GO:0015866~ADP transport;GO:0015867~ATP transport	GO:0005779~integral component of peroxisomal membrane
Pp3c16_25110	5.39349	2.5996	-1.05293	0.0087	0.162329	Down	PTHR31727:SF6 - OLEOYL-ACYL CARRIER PROTEIN THIOESTERASE 2, CHLOROPLASTIC (1 of 2)	Acyl-[acyl-carrier-protein] hydrolase (EC 3.1.2.-)	GO:0000036~ACP phosphopantetheine attachment site binding involved in fatty acid biosynthetic process;GO:0016297~acyl-[acyl-carrier-protein] hydrolase activity	NA	GO:0009507~chloroplast
Ca2+ binding proteins/Ca2+ sensors
Pp3c13_20160	1.07453	5.86108	2.44746	5e-05	0.00427042	UP	PTHR10357//PTHR10357:SF153 - ALPHA-AMYLASE // SUBFAMILY NOT NAMED (1 of 3)	Alpha-amylase (EC 3.2.1.1) (1,4-alpha-D-glucan glucanohydrolase)	GO:0004556~alpha-amylase activity;GO:0005509~calcium ion binding	GO:0005975~carbohydrate metabolic process	NA
Pp3c19_3900	23.0404	52.5125	1.1885	0.00495	0.116344	UP	3.1.1.17 - Gluconolactonase / Lactonase (1 of 2)	Predicted protein	GO:0004341~gluconolactonase activity;GO:0005509~calcium ion binding	GO:0019853~L-ascorbic acid biosynthetic process	NA
Pp3c25_1480	2.32756	5.21644	1.16425	0.01245	0.197636	UP	K02183 - calmodulin (CALM) (1 of 7)	Uncharacterized protein	GO:0005509~calcium ion binding	NA	NA
Pp3c14_8590	189.303	398.778	1.07489	0.0462	0.399084	UP	K02183 - calmodulin (CALM) (1 of 7)	Calmodulin (Fragment)	GO:0005509~calcium ion binding	GO:0019722~calcium-mediated signaling	NA
Pp3c3_5720	1.47415	0.373956	-1.97894	0.02365	0.281019	Down	K13448 - calcium-binding protein CML (CML) (1 of 20)	Uncharacterized protein	GO:0005509~calcium ion binding	NA	NA
Pp3c5_10970	138.68	64.2997	-1.10888	0.0281	0.307578	Down	PTHR10891:SF573 - CALCIUM-BINDING PROTEIN CML24-RELATED (1 of 1)	Uncharacterized protein	GO:0005509~calcium ion binding	NA	NA
Pp3c13_5410	2.3389	1.11192	-1.07278	0.00575	0.12741	Down	NA	EF-hand domain-containing protein	GO:0005509~calcium ion binding	NA	NA
Protein Kinases
Pp3c6_23170	0.30568	2.30218	2.91291	0.00045	0.024292	UP	PTHR27000:SF97 - LEUCINE-RICH RECEPTOR-LIKE PROTEIN KINASE (1 of 3)	Predicted protein (Fragment)	GO:0004672~protein kinase activity;GO:0005524~ATP binding	NA	GO:0016021~integral component of membrane
Pp3c4_12460	1.79654	7.68101	2.09607	5e-05	0.00427042	UP	PTHR27001:SF21 - PROTEIN STRUBBELIG-RECEPTOR FAMILY 6-RELATED (1 of 6)	Protein kinase domain-containing protein	GO:0004675~transmembrane receptor protein serine/threonine kinase activity;GO:0005524~ATP binding	GO:0006468~protein phosphorylation	GO:0005886~plasma membrane;GO:0016021~integral component of membrane
Pp3c1_18260	0.59066	2.40996	2.02861	5e-05	0.00427042	UP	PF07714//PF08263 - Protein tyrosine kinase (Pkinase_Tyr) // Leucine rich repeat N-terminal domain (LRRNT_2) (1 of 10)	Protein kinase domain-containing protein	GO:0004672~protein kinase activity;GO:0005524~ATP binding	NA	GO:0016021~integral component of membrane
Pp3c7_22250	0.308868	1.19577	1.95287	0.00035	0.0204077	UP	PTHR27001:SF83 - LRR RECEPTOR-LIKE SERINE/THREONINE-PROTEIN KINASE MRH1-RELATED (1 of 7)	Protein kinase domain-containing protein	GO:0004672~protein kinase activity;GO:0005524~ATP binding	NA	GO:0016021~integral component of membrane
Pp3c1_25110	4.22286	13.3225	1.65757	0.0001	0.00780773	UP	PF00560//PF08263 - Leucine Rich Repeat (LRR_1) // Leucine rich repeat N-terminal domain (LRRNT_2) (1 of 5)	LRRNT_2 domain-containing protein	NA	NA	NA
Pp3c25_12800	6.30686	16.4856	1.38621	5e-05	0.00427042	UP	PTHR27000:SF8 - LEUCINE-RICH REPEAT PROTEIN KINASE-LIKE PROTEIN (1 of 1)	Predicted protein	NA	NA	NA
Pp3c5_19200	1.74318	3.56381	1.0317	0.00255	0.0777045	UP	PF00560//PF08263//PF13855 - Leucine Rich Repeat (LRR_1) // Leucine rich repeat N-terminal domain (LRRNT_2) // Leucine rich repeat (LRR_8) (1 of 4)	LRRNT_2 domain-containing protein	GO:0004674~protein serine/threonine kinase activity	GO:0046777~protein autophosphorylation	GO:0005886~plasma membrane;GO:0016021~integral component of membrane
Pp3c4_19720	0.555763	1.13133	1.02548	0.0256	0.292535	UP	PTHR27000:SF202 - INACTIVE LEUCINE-RICH REPEAT RECEPTOR-LIKE PROTEIN KINASE CORYNE-RELATED (1 of 3)	Protein kinase domain-containing protein	GO:0004672~protein kinase activity;GO:0005524~ATP binding	GO:0030244~cellulose biosynthetic process	GO:0016021~integral component of membrane
Pp3c7_22440	3.22001	1.57944	-1.02765	0.00545	0.12301	Down	PTHR24349:SF167 - CALCIUM-DEPENDENT PROTEIN KINASE 10-RELATED (1 of 4)	Cpk13 calcium-dependent protein kinase	GO:0005509~calcium ion binding;GO:0005516~calmodulin binding;GO:0005524~ATP binding;GO:0009931~calcium-dependent protein serine/threonine kinase activity	GO:0018105~peptidyl-serine phosphorylation;GO:0035556~intracellular signal transduction;GO:0046777~protein autophosphorylation	GO:0005634~nucleus;GO:0005737~cytoplasm
Endocytosis
Pp3c13_20171	0.293671	2.34669	2.99836	0.00255	0.0777045	UP	PTHR10639 - CLATHRIN LIGHT CHAIN (1 of 6)	Clathrin light chain	GO:0005198~structural molecule activity	GO:0006886~intracellular protein transport;GO:0016192~vesicle-mediated transport	GO:0030130~clathrin coat of trans-Golgi network vesicle;GO:0030132~clathrin coat of coated pit
Pp3c10_25070	0.870056	4.65943	2.42097	5e-05	0.00427042	UP	K07937 - ADP-ribosylation factor 1 (ARF1) (1 of 14)	Arf6/ArfB-family small GTPase	GO:0005525~GTP binding	GO:0006886~intracellular protein transport;GO:0016192~vesicle-mediated transport	GO:0005737~cytoplasm
Pp3c1_20430	1.54142	5.20056	1.7544	0.0001	0.00780773	UP	K12493 - ADP-ribosylation factor GTPase-activating protein 2/3 (ARFGAP2_3) (1 of 2)	Arf-GAP domain-containing protein	GO:0005096~GTPase activator activity;GO:0046872~metal ion binding	GO:0048205~COPI coating of Golgi vesicle	GO:0000139~Golgi membrane
Pp3c5_14240	1.09215	2.80835	1.36256	0.0046	0.112176	UP	PTHR10687 - SECRETORY CARRIER-ASSOCIATED MEMBRANE PROTEIN SCAMP (1 of 5)	Secretory carrier-associated membrane protein (Secretory carrier membrane protein)	NA	GO:0015031~protein transport	GO:0000139~Golgi membrane;GO:0005794~Golgi apparatus;GO:0005886~plasma membrane;GO:0016021~integral component of membrane;GO:0030658~transport vesicle membrane;GO:0032588~trans-Golgi network membrane;GO:0055038~recycling endosome membrane
Pp3c18_17330	3.79134	9.29432	1.29364	0.00145	0.0530753	UP	K08486 - syntaxin 1B/2/3 (STX1B_2_3) (1 of 11)	Qa-SNARE, Sso1/Syntaxin1-type, SYP12B-group	GO:0000149~SNARE binding;GO:0005484~SNAP receptor activity	GO:0006886~intracellular protein transport;GO:0006887~exocytosis;GO:0006906~vesicle fusion;GO:0048278~vesicle docking	GO:0005886~plasma membrane;GO:0012505~endomembrane system;GO:0016021~integral component of membrane;GO:0031201~SNARE complex
Pp3c2_2310	3.8699	8.80884	1.18666	0.00195	0.0652103	UP	K08511 - vesicle-associated membrane protein 72 (ATVAMP72) (1 of 5)	R-SNARE, VAMP72-family	NA	GO:0016192~vesicle-mediated transport	GO:0016021~integral component of membrane
Pp3c7_22590	0.954747	1.94886	1.02944	0.0452	0.394946	UP	K08503 - syntaxin of plants SYP5 (SYP5) (1 of 2)	Qc-SNARE, SYP5 family	GO:0000149~SNARE binding;GO:0005484~SNAP receptor activity	GO:0006886~intracellular protein transport;GO:0006906~vesicle fusion;GO:0048278~vesicle docking	GO:0012505~endomembrane system;GO:0016021~integral component of membrane;GO:0031201~SNARE complex
Pp3c23_8750	0.595806	1.2123	1.02483	0.0494	0.411486	UP	PTHR10121 - COATOMER SUBUNIT DELTA (1 of 4)	Coatomer subunit delta	NA	GO:0006888~ER to Golgi vesicle-mediated transport;GO:0006890~retrograde vesicle-mediated transport, Golgi to ER;GO:0015031~protein transport;GO:0051645~Golgi localization	GO:0000139~Golgi membrane;GO:0005829~cytosol;GO:0030126~COPI vesicle coat;GO:0030137~COPI-coated vesicle
Ion channels
Pp3c10_21310	1.80388	8.12189	2.17072	5e-05	0.00427042	UP	PTHR19139//PTHR19139:SF135 - AQUAPORIN TRANSPORTER // SUBFAMILY NOT NAMED (1 of 2)	Uncharacterized protein	GO:0015250~water channel activity	NA	GO:0005886~plasma membrane;GO:0016021~integral component of membrane
Pp3c11_23630	0.418524	1.75086	2.06468	0.00445	0.109398	UP	PTHR19139//PTHR19139:SF135 - AQUAPORIN TRANSPORTER // SUBFAMILY NOT NAMED (1 of 2)	Uncharacterized protein	GO:0015250~water channel activity	NA	GO:0016021~integral component of membrane
Pp3c23_22700	0.540279	2.19336	2.02137	0.00235	0.073709	UP	PF06369 - Sea anemone cytotoxic protein (Anemone_cytotox) (1 of 3)	Bryoporin (PpBP) (Physcomitrin)	GO:0015267~channel activity	GO:0006812~cation transport;GO:0046931~pore complex assembly;GO:0052331~hemolysis in other organism involved in symbiotic interaction	GO:0046930~pore complex
Pp3c3_3230	15.0565	41.2891	1.45537	0.00045	0.024292	UP	PTHR19139:SF90 - AQUAPORIN PIP1-5-RELATED (1 of 3)	Uncharacterized protein	GO:0015250~water channel activity	GO:0009414~response to water deprivation	GO:0005773~vacuole;GO:0005886~plasma membrane;GO:0009506~plasmodesma;GO:0016021~integral component of membrane
Pp3c2_28940	0.559429	1.36284	1.28458	0.00695	0.141743	UP	PTHR10217:SF504 - POTASSIUM CHANNEL AKT1-RELATED (1 of 4)	Uncharacterized protein	GO:0005249~voltage-gated potassium channel activity	GO:0034765~regulation of ion transmembrane transport	GO:0016021~integral component of membrane
Pp3c7_19620	6.60989	0.724283	-3.19	0.00305	0.086561	Down	PTHR10166 - VOLTAGE-DEPENDENT CALCIUM CHANNEL SUBUNIT ALPHA-2/DELTA-RELATED (1 of 8)	Uncharacterized protein	GO:0005245~voltage-gated calcium channel activity	NA	GO:0005891~voltage-gated calcium channel complex
Pp3c16_25600	1.63232	0.484972	-1.75096	0.00095	0.0400984	Down	K14640 - solute carrier family 20 (sodium-dependent phosphate transporter) (SLC20A, PIT) (1 of 4)	Phosphate transporter	GO:0005315~inorganic phosphate transmembrane transporter activity	GO:0035435~phosphate ion transmembrane transport	GO:0005887~integral component of plasma membrane
Pp3c1_28340	19.0177	6.00587	-1.6629	0.00045	0.024292	Down	K14427 - solute carrier family 12 (potassium/chloride transporter), member 4/5/6 (SLC12A4_5_6, KCC) (1 of 3)	Uncharacterized protein	GO:0015379~potassium:chloride symporter activity	GO:0006884~cell volume homeostasis;GO:0055064~chloride ion homeostasis;GO:0055075~potassium ion homeostasis;GO:1902476~chloride transmembrane transport;GO:1990573~potassium ion import across plasma membrane	GO:0005623~cell;GO:0016021~integral component of membrane
Pp3c15_680	7.58386	2.83526	-1.41945	5e-05	0.00427042	Down	K05391 - cyclic nucleotide gated channel, other eukaryote (CNGF) (1 of 7)	Cyclic nucleotide-binding domain-containing protein	GO:0005216~ion channel activity	NA	GO:0016021~integral component of membrane
Pp3c7_22600	3.23615	1.32211	-1.29143	0.00075	0.0334412	Down	PF00027//PF07885//PF11834//PF12796//PF13857 - Cyclic nucleotide-binding domain (cNMP_binding) // Ion channel (Ion_trans_2) // KHA, dimerisation domain of potassium ion channel (KHA) // Ankyrin repeats (3 copies) (Ank_2) // Ankyrin repeats (many copies) (Ank_5) (1 of 1)	Uncharacterized protein	GO:0005249~voltage-gated potassium channel activity	GO:0034765~regulation of ion transmembrane transport	GO:0016021~integral component of membrane
Pp3c3_22870	18.5237	8.52152	-1.12019	0.00185	0.0633808	Down	PF01062 - Bestrophin, RFP-TM, chloride channel (Bestrophin) (1 of 12)	Uncharacterized protein	NA	NA	NA
ROS signalling/mitigation/Copper ion homeostasis
Pp3c17_14510	0.751923	46.1041	5.93817	5e-05	0.00427042	UP	PTHR11404:SF24 - SUPEROXIDE DISMUTASE [FE] 2, CHLOROPLASTIC (1 of 1)	Predicted protein	GO:0004784~superoxide dismutase activity;GO:0046872~metal ion binding	NA	NA
Pp3c17_14500	0.342975	14.4615	5.39797	5e-05	0.00427042	UP	K04569 - copper chaperone for superoxide dismutase (CCS) (1 of 3)	Sod_Cu domain-containing protein	GO:0005507~copper ion binding;GO:0016532~superoxide dismutase copper chaperone activity	GO:0019430~removal of superoxide radicals	GO:0005634~nucleus;GO:0005737~cytoplasm
Pp3c27_4780	2.82931	19.4555	2.78165	5e-05	0.00427042	UP	K14686 - solute carrier family 31 (copper transporter), member 1 (SLC31A1, CTR1) (1 of 2)	Ctr family transporter	GO:0005375~copper ion transmembrane transporter activity	GO:0006878~cellular copper ion homeostasis	GO:0005623~cell;GO:0005886~plasma membrane;GO:0016021~integral component of membrane
Pp3c18_3460	3.41641	19.47	2.51069	5e-05	0.00427042	UP	PTHR11709//PTHR11709:SF118 - MULTI-COPPER OXIDASE // SUBFAMILY NOT NAMED (1 of 2)	Laccase (EC 1.10.3.2) (Benzenediol:oxygen oxidoreductase) (Diphenol oxidase) (Urishiol oxidase)	GO:0004322~ferroxidase activity;GO:0005507~copper ion binding;GO:0052716~hydroquinone:oxygen oxidoreductase activity	GO:0006826~iron ion transport;GO:0046274~lignin catabolic process;GO:0055072~iron ion homeostasis	GO:0005886~plasma membrane;GO:0048046~apoplast
Pp3c1_19610	0.622717	3.54123	2.5076	0.0001	0.00780773	UP	K00430 - peroxidase (E1.11.1.7) (1 of 54)	Peroxidase (EC 1.11.1.7)	GO:0004601~peroxidase activity;GO:0020037~heme binding;GO:0046872~metal ion binding	GO:0006979~response to oxidative stress;GO:0042744~hydrogen peroxide catabolic process	GO:0005576~extracellular region;GO:0009505~plant-type cell wall;GO:0009506~plasmodesma
Pp3c16_10060	0.901985	4.959	2.45887	0.0007	0.0323208	UP	1.11.1.7 - Peroxidase / Lactoperoxidase (1 of 71)	Predicted protein	NA	NA	GO:0016021~integral component of membrane
Pp3c3_25110	2.51695	12.2255	2.28014	5e-05	0.00427042	UP	PF02298 - Plastocyanin-like domain (Cu_bind_like) (1 of 28)	Phytocyanin domain-containing protein	GO:0009055~electron carrier activity	NA	GO:0016021~integral component of membrane;GO:0046658~anchored component of plasma membrane
Pp3c12_19290	2.04411	8.80332	2.10657	5e-05	0.00427042	UP	PTHR31235:SF6 - PEROXIDASE 1-RELATED (1 of 12)	Peroxidase (EC 1.11.1.7)	GO:0004601~peroxidase activity;GO:0020037~heme binding;GO:0046872~metal ion binding	GO:0006979~response to oxidative stress;GO:0042744~hydrogen peroxide catabolic process	GO:0005576~extracellular region;GO:0009505~plant-type cell wall;GO:0009506~plasmodesma
Pp3c26_2960	0.827341	3.37383	2.02783	5e-05	0.00427042	UP	PTHR31235:SF6 - PEROXIDASE 1-RELATED (1 of 12)	Peroxidase (EC 1.11.1.7)	GO:0004601~peroxidase activity;GO:0020037~heme binding;GO:0046872~metal ion binding	GO:0006979~response to oxidative stress;GO:0042744~hydrogen peroxide catabolic process	GO:0005576~extracellular region;GO:0009505~plant-type cell wall;GO:0009506~plasmodesma
Pp3c15_23370	15.4907	39.5355	1.35175	0.0161	0.228108	UP	K07213 - copper chaperone (ATOX1, ATX1, copZ) (1 of 5)	HMA domain-containing protein	GO:0046872~metal ion binding	GO:0030001~metal ion transport	NA
Pp3c2_8410	38.9629	95.5157	1.29363	0.0074	0.146966	UP	K08232 - monodehydroascorbate reductase (NADH) (E1.6.5.4) (1 of 4)	Monodehydroascorbate reductase III (Predicted protein)	GO:0016491~oxidoreductase activity;GO:0050660~flavin adenine dinucleotide binding	NA	NA
Pp3c19_20780	8.62988	19.6819	1.18946	0.00105	0.0430216	UP	PTHR31235:SF11 - PEROXIDASE 21 (1 of 3)	Peroxidase (EC 1.11.1.7)	GO:0004601~peroxidase activity;GO:0020037~heme binding;GO:0046872~metal ion binding	GO:0006979~response to oxidative stress;GO:0042744~hydrogen peroxide catabolic process	GO:0005576~extracellular region;GO:0009505~plant-type cell wall;GO:0009506~plasmodesma
Pp3c19_3900	23.0404	52.5125	1.1885	0.00495	0.116344	UP	3.1.1.17 - Gluconolactonase / Lactonase (1 of 2)	Predicted protein	GO:0004341~gluconolactonase activity;GO:0005509~calcium ion binding	GO:0019853~L-ascorbic acid biosynthetic process	NA
Pp3c4_23580	1.59066	3.44174	1.11351	0.0057	0.126457	UP	1.10.3.2//1.10.3.3 - Laccase / Urishiol oxidase // L-ascorbate oxidase / Ascorbase (1 of 4)	Predicted protein	GO:0005507~copper ion binding;GO:0016491~oxidoreductase activity	NA	GO:0005576~extracellular region
Pp3c6_3530	19.5001	41.4496	1.08788	0.01435	0.213455	UP	PF02298 - Plastocyanin-like domain (Cu_bind_like) (1 of 28)	Phytocyanin domain-containing protein	GO:0009055~electron carrier activity;GO:0046872~metal ion binding	NA	GO:0046658~anchored component of plasma membrane
Pp3c16_22330	73.3578	155.07	1.0799	0.01235	0.196735	UP	PF02298 - Plastocyanin-like domain (Cu_bind_like) (1 of 28)	Phytocyanin domain-containing protein	GO:0009055~electron carrier activity;GO:0046872~metal ion binding	NA	GO:0046658~anchored component of plasma membrane
Pp3c1_9660	1.11554	2.35432	1.07757	0.0472	0.403982	UP	1.1.1.316 - L-galactose 1-dehydrogenase / L-galDH (1 of 2)	Aldo_ket_red domain-containing protein	GO:0010349~L-galactose dehydrogenase activity;GO:0016491~oxidoreductase activity	GO:0019853~L-ascorbic acid biosynthetic process	GO:0005829~cytosol
Pp3c14_1600	4.07661	8.56522	1.07112	0.01115	0.18695	UP	PTHR22814 - COPPER TRANSPORT PROTEIN ATOX1-RELATED (1 of 76)	HMA domain-containing protein	GO:0046872~metal ion binding	GO:0030001~metal ion transport	NA
Pp3c22_5470	66.1688	132.699	1.00394	0.02675	0.300764	UP	PTHR11260:SF171 - GLUTATHIONE S-TRANSFERASE DHAR3, CHLOROPLASTIC (1 of 1)	DHAR class glutathione S-transferase	GO:0016740~transferase activity;GO:0045174~glutathione dehydrogenase (ascorbate) activity	GO:0010731~protein glutathionylation	NA
Pp3c3_7860	8.77881	17.9385	1.03096	0.00985	0.173803	UP	1.10.3.2//1.10.3.3 - Laccase / Urishiol oxidase // L-ascorbate oxidase / Ascorbase (1 of 4)	Predicted protein	GO:0005507~copper ion binding;GO:0016491~oxidoreductase activity	NA	GO:0005576~extracellular region
Pp3c16_80	49.4621	24.2381	-1.02905	0.0195	0.253389	Down	1.10.3.2//1.10.3.3 - Laccase / Urishiol oxidase // L-ascorbate oxidase / Ascorbase (1 of 4)	Predicted protein	GO:0005507~copper ion binding;GO:0016491~oxidoreductase activity	NA	GO:0005576~extracellular region
Pp3c24_12430	1.54077	0.667416	-1.207	0.0387	0.366203	Down	PTHR10374//PTHR10374:SF11 - LACTOYLGLUTATHIONE LYASE GLYOXALASE I // SUBFAMILY NOT NAMED (1 of 2)	Uncharacterized protein	NA	NA	NA
Pp3c12_16500	1.14715	0.17199	-2.73765	0.00425	0.106643	Down	K00430 - peroxidase (E1.11.1.7) (1 of 54)	Peroxidase (EC 1.11.1.7)	GO:0004601~peroxidase activity;GO:0020037~heme binding;GO:0046872~metal ion binding	GO:0006979~response to oxidative stress;GO:0042744~hydrogen peroxide catabolic process	GO:0005576~extracellular region;GO:0009505~plant-type cell wall;GO:0009506~plasmodesma
Cytoskeleton dynamics
Pp3c22_7610	23.37	83.7155	1.84083	5e-05	0.00427042	UP	K18635 - protein SPIRAL1 and related proteins (SPR1) (1 of 7)	Predicted protein	NA	GO:0043622~cortical microtubule organization	GO:0010005~cortical microtubule, transverse to long axis
Pp3c17_23010	2.11562	5.21173	1.30068	0.0054	0.122643	UP	PTHR22739 - STRIATED MUSCLE ACTIVATOR OF RHO-DEPENDENT SIGNALING-RELATED (1 of 1)	Costars domain-containing protein	NA	GO:0032970~regulation of actin filament-based process	NA
Ubiquitin-26S proteasome
Pp3c6_12520	1.23487	4.47166	1.85646	0.00095	0.0400984	UP	K06688 - ubiquitin-conjugating enzyme E2 C (UBE2C, UBC11) (1 of 1)	Predicted protein	GO:0005524~ATP binding;GO:0061631~ubiquitin conjugating enzyme activity	GO:0000209~protein polyubiquitination;GO:0030071~regulation of mitotic metaphase/anaphase transition;GO:0031145~anaphase-promoting complex-dependent proteasomal ubiquitin-dependent protein catabolic process	GO:0005634~nucleus
Pp3c24_4740	0.611017	1.55356	1.34629	0.00495	0.116344	UP	PTHR23315:SF69 - U-BOX DOMAIN-CONTAINING PROTEIN 12-RELATED (1 of 11)	U-box domain-containing protein	GO:0004842~ubiquitin-protein transferase activity	GO:0007166~cell surface receptor signaling pathway	GO:0005634~nucleus;GO:0005737~cytoplasm
Pp3c2_34310	3.56325	8.60349	1.27173	0.00085	0.0369933	UP	PF00569//PF13920 - Zinc finger, ZZ type (ZZ) // Zinc finger, C3HC4 type (RING finger) (zf-C3HC4_3) (1 of 4)	Predicted protein	GO:0008270~zinc ion binding;GO:0061630~ubiquitin protein ligase activity	GO:0043161~proteasome-mediated ubiquitin-dependent protein catabolic process	NA
Pp3c19_19700	0.835725	1.91744	1.19808	0.0135	0.207076	UP	PTHR10044:SF107 - BOI-RELATED E3 UBIQUITIN-PROTEIN LIGASE 3-RELATED (1 of 1)	RING-type domain-containing protein	GO:0004842~ubiquitin-protein transferase activity	NA	NA
Pp3c14_11680	9.7512	20.5608	1.07624	0.0019	0.0644866	UP	K02219 - cyclin-dependent kinase regulatory subunit CKS1 (CKS1) (1 of 2)	Cyclin-dependent kinases regulatory subunit	GO:0019901~protein kinase binding;GO:0042393~histone binding;GO:0043130~ubiquitin binding;GO:0061575~cyclin-dependent protein serine/threonine kinase activator activity	GO:0007049~cell cycle;GO:0007346~regulation of mitotic cell cycle;GO:0045737~positive regulation of cyclin-dependent protein serine/threonine kinase activity;GO:0051301~cell division	GO:0000307~cyclin-dependent protein kinase holoenzyme complex;GO:0019005~SCF ubiquitin ligase complex
Pp3c1_8490	2.2666	4.67982	1.04592	0.00905	0.165798	UP	PTHR32133:SF124 - F-BOX ONLY PROTEIN 13 (1 of 45)	F-box domain-containing protein	GO:0004842~ubiquitin-protein transferase activity	GO:0031146~SCF-dependent proteasomal ubiquitin-dependent protein catabolic process	NA
Pp3c14_5600	3.38109	6.97691	1.0451	0.01255	0.198185	UP	PTHR21319//PTHR21319:SF14 - RING FINGER AND CHY ZINC FINGER DOMAIN-CONTAINING PROTEIN 1 // SUBFAMILY NOT NAMED (1 of 2)	E3 ubiquitin-protein ligase MIEL1	GO:0008270~zinc ion binding	NA	NA
Pp3c14_17630	16.855	34.433	1.03061	0.00455	0.111405	UP	K03031 - 26S proteasome regulatory subunit N12 (PSMD8, RPN12) (1 of 2)	Uncharacterized protein	NA	GO:0006508~proteolysis	GO:0005838~proteasome regulatory particle
Pp3c15_7960	4.15027	1.99648	-1.05575	0.0021	0.0674968	Down	K10661 - E3 ubiquitin-protein ligase MARCH6 (MARCH6, DOA10) (1 of 3)	RING-CH-type domain-containing protein	GO:0008270~zinc ion binding	GO:0030433~ER-associated ubiquitin-dependent protein catabolic process	GO:0030176~integral component of endoplasmic reticulum membrane
Transcription factors
Pp3c21_13130	0.899782	3.72789	2.05071	0.0005	0.0259886	UP	PF00847 - AP2 domain (AP2) (1 of 150)	AP2/ERF domain-containing protein	GO:0003677~DNA binding;GO:0003700~sequence-specific DNA binding transcription factor activity	NA	GO:0005634~nucleus
Pp3c22_18520	1.41468	4.16949	1.5594	0.0021	0.0674968	UP	PTHR30603:SF4 - RNA POLYMERASE SIGMA FACTOR SIGE, CHLOROPLASTIC/MITOCHONDRIAL (1 of 1)	Plastid sigma factor PpSIG5 (Plastid sigma factor SIG5)	GO:0003700~sequence-specific DNA binding transcription factor activity	GO:0006352~DNA-templated transcription, initiation	NA
Pp3c8_6770	9.21927	24.9262	1.43494	0.0004	0.0224593	UP	PTHR11527:SF158 - 17.6 KDA CLASS I HEAT SHOCK PROTEIN 1-RELATED (1 of 6)	Predicted protein	GO:0043621~protein self-association;GO:0051082~unfolded protein binding	GO:0000302~response to reactive oxygen species;GO:0006457~protein folding;GO:0009408~response to heat;GO:0009651~response to salt stress;GO:0051259~protein oligomerization	NA
Pp3c6_26080	0.625021	1.68854	1.4338	0.00315	0.08857	UP	PTHR31190:SF21 - ETHYLENE-RESPONSIVE TRANSCRIPTION FACTOR 13 (1 of 1)	AP2/ERF domain-containing protein	GO:0003677~DNA binding;GO:0003700~sequence-specific DNA binding transcription factor activity	NA	GO:0005634~nucleus
Pp3c8_7340	0.997105	2.55974	1.36018	0.01375	0.209147	UP	PF00847 - AP2 domain (AP2) (1 of 150)	AP2/ERF domain-containing protein	GO:0003677~DNA binding;GO:0003700~sequence-specific DNA binding transcription factor activity	NA	GO:0005634~nucleus
Pp3c4_23930	2.30705	5.83363	1.33835	0.0003	0.0183141	UP	PF00847 - AP2 domain (AP2) (1 of 150)	AP2/ERF domain-containing protein	GO:0003677~DNA binding;GO:0003700~sequence-specific DNA binding transcription factor activity	NA	GO:0005634~nucleus
Pp3c13_4760	0.578928	1.46484	1.33929	0.02135	0.267125	UP	PTHR31065:SF2 - PLATZ TRANSCRIPTION FACTOR DOMAIN-CONTAINING PROTEIN (1 of 10)	Uncharacterized protein	NA	NA	NA
Pp3c5_2900	6.57861	15.5393	1.24007	0.0002	0.0135761	UP	PTHR31677:SF17 - ETHYLENE-RESPONSIVE TRANSCRIPTION FACTOR 10-RELATED (1 of 2)	AP2/ERF domain-containing protein	GO:0003677~DNA binding;GO:0003700~sequence-specific DNA binding transcription factor activity	NA	GO:0005634~nucleus
Pp3c4_24710	4.81282	0.803556	-2.58241	5e-05	0.00427042	Down	PTHR31194//PTHR31194:SF1 - SHN SHINE , DNA BINDING / TRANSCRIPTION FACTOR // SUBFAMILY NOT NAMED (1 of 10)	AP2/ERF domain-containing protein	GO:0003677~DNA binding;GO:0003700~sequence-specific DNA binding transcription factor activity	NA	GO:0005634~nucleus
Pp3c25_14630	7.70183	1.30234	-2.5641	5e-05	0.00427042	Down	PTHR11527:SF110 - 17.4 KDA CLASS I HEAT SHOCK PROTEIN-RELATED (1 of 1)	Predicted protein	GO:0043621~protein self-association;GO:0051082~unfolded protein binding	GO:0000302~response to reactive oxygen species;GO:0006457~protein folding;GO:0009408~response to heat;GO:0009651~response to salt stress;GO:0051259~protein oligomerization	NA
Pp3c19_14950	2.35351	0.700142	-1.7491	0.0008	0.0354102	Down	PF00847 - AP2 domain (AP2) (1 of 150)	AP2/ERF domain-containing protein	GO:0003677~DNA binding;GO:0003700~sequence-specific DNA binding transcription factor activity	NA	GO:0005634~nucleus
Pp3c3_21440	11.0098	3.38454	-1.70175	5e-05	0.00427042	Down	PF03106 - WRKY DNA -binding domain (WRKY) (1 of 38)	Uncharacterized protein	GO:0003700~sequence-specific DNA binding transcription factor activity;GO:0043565~sequence-specific DNA binding	NA	GO:0005634~nucleus
Pp3c25_4250	1.36785	0.442381	-1.62855	0.0028	0.0817618	Down	PF00847 - AP2 domain (AP2) (1 of 150)	AP2/ERF domain-containing protein	GO:0003677~DNA binding;GO:0003700~sequence-specific DNA binding transcription factor activity	NA	GO:0005634~nucleus
Pp3c10_12560	3.58655	1.31755	-1.44474	0.00185	0.0633808	Down	PTHR31065:SF2 - PLATZ TRANSCRIPTION FACTOR DOMAIN-CONTAINING PROTEIN (1 of 10)	Uncharacterized protein	NA	NA	NA
Pp3c20_12200	1.54185	0.644786	-1.25777	0.0071	0.14288	Down	PF03106 - WRKY DNA -binding domain (WRKY) (1 of 38)	WRKY domain-containing protein	GO:0003700~sequence-specific DNA binding transcription factor activity;GO:0043565~sequence-specific DNA binding	NA	GO:0005634~nucleus
Pp3c2_11580	6.76317	2.92899	-1.2073	0.00125	0.0480761	Down	NA	AP2/ERF domain-containing protein	GO:0003677~DNA binding;GO:0003700~sequence-specific DNA binding transcription factor activity	NA	GO:0005634~nucleus
Pp3c19_8310	2.66688	1.16327	-1.19696	0.00225	0.0711861	Down	K14494 - DELLA protein (DELLA) (1 of 2)	AtGAI1 GRAS E3 ubiquitin ligase protein (DELLA protein) (DELLA-like protein)	GO:0003700~sequence-specific DNA binding transcription factor activity;GO:0016874~ligase activity;GO:0043565~sequence-specific DNA binding	GO:0006355~regulation of transcription, DNA-templated;GO:0009723~response to ethylene;GO:0009737~response to abscisic acid;GO:0009863~salicylic acid mediated signaling pathway;GO:0009867~jasmonic acid mediated signaling pathway;GO:0009938~negative regulation of gibberellic acid mediated signaling pathway;GO:0010187~negative regulation of seed germination;GO:0042538~hyperosmotic salinity response;…	GO:0005634~nucleus
Pp3c15_23190	46.0193	20.1441	-1.19188	0.0085	0.159579	Down	PTHR31065:SF2 - PLATZ TRANSCRIPTION FACTOR DOMAIN-CONTAINING PROTEIN (1 of 10)	Uncharacterized protein	NA	NA	NA
Pp3c23_17550	2.00383	0.888921	-1.17264	0.0037	0.0986956	Down	K00279 - cytokinin dehydrogenase (CKX) (1 of 5)	FAD-binding PCMH-type domain-containing protein	GO:0019139~cytokinin dehydrogenase activity;GO:0071949~FAD binding	GO:0009690~cytokinin metabolic process	NA
Pp3c13_19630	1.95	0.883644	-1.14193	0.0367	0.354565	Down	PTHR31223:SF17 - CYTOKININ RIBOSIDE 5-MONOPHOSPHATE PHOSPHORIBOHYDROLASE LOG3-RELATED (1 of 4)	Cytokinin riboside 5'-monophosphate phosphoribohydrolase (EC 3.2.2.n1)	GO:0016787~hydrolase activity	GO:0009691~cytokinin biosynthetic process	NA
Pp3c22_1800	4.37224	2.04938	-1.09318	0.00275	0.0813463	Down	PF00847 - AP2 domain (AP2) (1 of 150)	AP2/ERF domain-containing protein	GO:0003677~DNA binding;GO:0003700~sequence-specific DNA binding transcription factor activity	NA	GO:0005634~nucleus
Pp3c6_7030	1.43038	0.703926	-1.02291	0.0161	0.228108	Down	K14489 - arabidopsis histidine kinase 2/3/4 (cytokinin receptor) (AHK2_3_4) (1 of 3)	Cytokinin receptor AtAHK4-like protein	GO:0000155~phosphorelay sensor kinase activity	NA	GO:0016021~integral component of membrane
Pp3c13_10830	4.24706	2.11176	-1.00802	0.00295	0.084514	Down	PF03106 - WRKY DNA -binding domain (WRKY) (1 of 38)	WRKY domain-containing protein	GO:0003700~sequence-specific DNA binding transcription factor activity;GO:0043565~sequence-specific DNA binding	NA	GO:0005634~nucleus
Epigenetic regulation
Pp3c3_10480	0.50419	1.2386	1.29667	0.0415	0.377561	UP	2.7.7.49 - RNA-directed DNA polymerase / Revertase (1 of 489)	Predicted protein	NA	NA	NA
Pp3c24_20920	1.98092	0.906684	-1.1275	0.0039	0.101938	Down	PTHR22884:SF296 - HISTONE-LYSINE N-METHYLTRANSFERASE SETD1B (1 of 1)	Histone H3 methyltransferase complex, subunit SET1	GO:0008168~methyltransferase activity	GO:0032259~methylation	NA
Pp3c19_9880,Pp3c19_9910,Pp3c19_9920	1.6247	0.768083	-1.08084	0.0068	0.139623	Down	2.1.1.43 - Histone-lysine N-methyltransferase / Protein-lysine N-methyltransferase (1 of 70)	Uncharacterized protein	GO:0003676~nucleic acid binding;GO:0008270~zinc ion binding;GO:0018024~histone-lysine N-methyltransferase activity	NA	GO:0005634~nucleus;GO:0005694~chromosome
Pp3c22_17280	1.34141	0.66689	-1.00823	0.0083	0.156795	Down	PTHR22884:SF299 - HISTONE-LYSINE N-METHYLTRANSFERASE SUVR5 (1 of 4)	Uncharacterized protein	GO:0003676~nucleic acid binding;GO:0008270~zinc ion binding;GO:0018024~histone-lysine N-methyltransferase activity	NA	GO:0005634~nucleus;GO:0005694~chromosome
Pp3c24_13770	2.24712	1.07601	-1.06239	0.00245	0.0756713	Down	K11644 - paired amphipathic helix protein Sin3a (SIN3A) (1 of 4)	HDAC_interact domain-containing protein	GO:0003714~transcription corepressor activity	GO:0000122~negative regulation of transcription from RNA polymerase II promoter;GO:0016575~histone deacetylation	GO:0000118~histone deacetylase complex;GO:0000785~chromatin
Pp3c20_2710	0	0.389734		5e-05	0.00427042		PF14223 - gag-polypeptide of LTR copia-type (UBN2) (1 of 27)	LTR-polyproteins	NA	NA

## Sheet: Expressed only in WT
Table S3: Genes expressing only in Wild type. FPKM WT: FPKM* of the isoform in wild type; P_value: The uncorrected p-value of the test statistic; Q-value: The FDR-adjusted p-value of the test statistic; Annotation: based on annotation available in PpGML DB (https://peatmoss.online.uni-marburg.de/ppatens_db/contact.php); Molecular function: Gene ontology molecular function; Biological process: Gen…
Gene Name	Chromosome	Gene Start (bp)	Gene End (bp)	FPKM WT	P_value	Q_value	Annotation	Protein name	Biological Process	Cellular Component	Molecular Function	KEGG PATHWAY
Pp3c3_33200	Chr03	22437309	22438185	0.387272	0.00025	0.0162429	NA	NA	NA	NA	NA	NA
Pp3c13_880	Chr13	508764	509236	3.66039	0.001	0.0415342	NA	NA	NA	NA	NA	NA
Pp3c13_17813	Chr13	12700209	12701144	3.24807	0.21695	0.709681	2.7.1.107 - Diacylglycerol kinase (ATP) / Diglyceride kinase (1 of 16)	NA	NA	NA	NA	phosphatidate metabolism, as a signaling molecule
Pp3c14_9790	Chr14	6293251	6294684	0.873248	0.11295	0.573322	NA	NA	NA	NA	NA	NA
Pp3c16_21710	Chr16	13477670	13480000	0.721462	0.12215	0.591313	NA	NA	NA	NA	NA	NA
Pp3c16_9750	Chr16	5978478	5978989	2.64833	0.0582	0.444117	PTHR23076//PTHR23076:SF73 - METALLOPROTEASE M41 FTSH // SUBFAMILY NOT NAMED (1 of 5)	NA	GO:0004222~metalloendopeptidase activity;GO:0005524~ATP binding;GO:0006508~proteolysis	NA	NA	NA
Pp3c25_7150	Chr25	4728584	4732680	0.369877	0.0196	0.253962	PF00939//PF02080 - Sodium:sulfate symporter transmembrane region (Na_sulph_symp) // TrkA-C domain (TrkA_C) (1 of 1)	NA	GO:0008324~cation transmembrane transporter activity	GO:0006813~potassium ion transport	GO:0016021~integral component of membrane	NA

## Sheet: Expressed only in mutant
Table S3: Table S3: Genes expressing only in ppdnmt2#8. FPKM Mutant: FPKM* of the isoform in ppdnmt2#8; P_value: The uncorrected p-value of the test statistic; Q-value: The FDR-adjusted p-value of the test statistic; Annotation: based on annotation available in PpGML DB (https://peatmoss.online.uni-marburg.de/ppatens_db/contact.php); Molecular function: Gene ontology molecular function; Biologica…
Gene Name	Chromosome	Gene Start (bp)	Gene End (bp)	FPKM Mutant	P_value	Q_value	Annotation	Protein name	Biological Process	Cellular Component	Molecular Function	KEGG PATHWAY
Pp3c1_34600	Chr01	24239162	24240920	0.434845	5e-05	0.00427042	PF01062 - Bestrophin, RFP-TM, chloride channel (Bestrophin) (1 of 12)	Bestrophin	NA	NA	NA	NA
Pp3c20_2710	Chr20	1434125	1435172	0.389734	5e-05	0.00427042	PF14223 - gag-polypeptide of LTR copia-type (UBN2) (1 of 27)	LTR-polyproteins	NA	NA	NA	NA
Pp3c19_1050	Chr19	441995	442710	1.8313	0.00205	0.0668344	PF05056 - Protein of unknown function (DUF674) (DUF674) (1 of 5)	NA	NA	NA	NA	NA
Pp3c20_1506	Chr20	791958	792301	1.08825	0.00475	0.114151	NA	NA	NA	NA	NA	NA
Pp3c17_13541	Chr17	9484706	9484982	2.58876	0.06315	0.458976	NA	NA	NA	NA	NA	NA
Pp3c13_24110	Chr13	16931954	16933838	0.555052	0.1241	0.594269	NA	NA	NA	NA	NA	NA
Pp3c15_7411	Chr15	4686578	4689398	1.08541	0.13895	0.619705	NA	NA	NA	NA	NA	NA
Pp3c3_33290	Chr03	22471510	22479021	1.03221	0.18315	0.678133	4.1.1.39 - Ribulose-bisphosphate carboxylase / RuBP carboxylase (1 of 33)	NA	NA	NA	NA	Rubisco shunt
Pp3c13_17633	Chr13	12609590	12610525	2.91738	0.2138	0.706351	2.7.1.107 - Diacylglycerol kinase (ATP) / Diglyceride kinase (1 of 16)	NA	NA	NA	NA	phosphatidate metabolism, as a signaling molecule
