# Supplementary material for: Transcriptome Analysis of ppdnmt2 and Identification of Superoxide Dismutase as a Novel Interactor of DNMT2 in the Moss Physcomitrella patens
Source: Front Plant Sci. 2020 Aug 5;11:1185. doi: 10.3389/fpls.2020.01185 (PMC7419982; doi:10.3389/fpls.2020.01185)
Supplement: Supplementary file 5 [file Table_4.xls]

## Sheet: MF Up
Table S4: Gene Ontology analysis. Molecular function with its count in Upregulated data
GO_ID	GO_Term	Count
GO:0005524	ATP binding	12
GO:0016491	oxidoreductase activity	11
GO:0046872	metal ion binding	9
GO:0020037	heme binding	5
GO:0030599	pectinesterase activity	4
GO:0045330	aspartyl esterase activity	4
GO:0004553	hydrolase activity, hydrolyzing O-glycosyl compounds	4
GO:0003700	sequence-specific DNA binding transcription factor activity	3
GO:0030246	carbohydrate binding	3
GO:0008270	zinc ion binding	3
GO:0003677	DNA binding	3
GO:0015250	water channel activity	3
GO:0005315	inorganic phosphate transmembrane transporter activity	3
GO:0005506	iron ion binding	3
GO:0010181	FMN binding	3
GO:0050660	flavin adenine dinucleotide binding	3
GO:0005509	calcium ion binding	2
GO:0004672	protein kinase activity	2
GO:0004674	protein serine/threonine kinase activity	2
GO:0004497	monooxygenase activity	2
GO:0050661	NADP binding	2
GO:0008289	lipid binding	2
GO:0051287	NAD binding	2
GO:0051082	unfolded protein binding	2
GO:0016757	transferase activity, transferring glycosyl groups	2
GO:0000287	magnesium ion binding	2
GO:0046910	pectinesterase inhibitor activity	2
GO:0004252	serine-type endopeptidase activity	2
GO:0016758	transferase activity, transferring hexosyl groups	2
GO:0016168	chlorophyll binding	2
GO:0016747	transferase activity, transferring acyl groups other than amino-acyl groups	2
GO:0005525	GTP binding	2
GO:0016887	ATPase activity	2
GO:0009055	electron carrier activity	2
GO:0043565	sequence-specific DNA binding	2
GO:0052689	carboxylic ester hydrolase activity	2
GO:0016762	xyloglucan:xyloglucosyl transferase activity	1
GO:0004579	dolichyl-diphosphooligosaccharide-protein glycotransferase activity	1
GO:0004864	protein phosphatase inhibitor activity	1
GO:0008553	hydrogen-exporting ATPase activity, phosphorylative mechanism	1
GO:0046556	alpha-L-arabinofuranosidase activity	1
GO:0016040	glutamate synthase (NADH) activity	1
GO:0047938	glucose-6-phosphate 1-epimerase activity	1
GO:0004185	serine-type carboxypeptidase activity	1
GO:0016639	oxidoreductase activity, acting on the CH-NH2 group of donors, NAD or NADP as acceptor	1
GO:0008526	phosphatidylinositol transporter activity	1
GO:0016787	hydrolase activity	1
GO:0005096	GTPase activator activity	1
GO:0016841	ammonia-lyase activity	1
GO:0004675	transmembrane receptor protein serine/threonine kinase activity	1
GO:0043531	ADP binding	1
GO:0004556	alpha-amylase activity	1
GO:0003735	structural constituent of ribosome	1
GO:0004427	inorganic diphosphatase activity	1
GO:0080031	methyl salicylate esterase activity	1
GO:0043621	protein self-association	1
GO:0008977	prephenate dehydrogenase activity	1
GO:0004620	phospholipase activity	1
GO:0051787	misfolded protein binding	1
GO:0003676	nucleic acid binding	1
GO:0005544	calcium-dependent phospholipid binding	1
GO:0030145	manganese ion binding	1
GO:0016620	oxidoreductase activity, acting on the aldehyde or oxo group of donors, NAD or NADP as acceptor	1
GO:0008171	O-methyltransferase activity	1
GO:0016616	oxidoreductase activity, acting on the CH-OH group of donors, NAD or NADP as acceptor	1
GO:0097177	mitochondrial ribosome binding	1
GO:0000234	phosphoethanolamine N-methyltransferase activity	1
GO:0003924	GTPase activity	1
GO:0044183	protein binding involved in protein folding	1
GO:0016767	geranylgeranyl-diphosphate geranylgeranyltransferase activity	1
GO:0008061	chitin binding	1
GO:0004190	aspartic-type endopeptidase activity	1
GO:0008194	UDP-glycosyltransferase activity	1
GO:0015930	glutamate synthase activity	1
GO:0003983	UTP:glucose-1-phosphate uridylyltransferase activity	1
GO:0015926	glucosidase activity	1
GO:0008810	cellulase activity	1
GO:0010487	thermospermine synthase activity	1
GO:0019901	protein kinase binding	1
GO:0010349	L-galactose dehydrogenase activity	1
GO:0046982	protein heterodimerization activity	1
GO:0005484	SNAP receptor activity	1
GO:0046423	allene-oxide cyclase activity	1
GO:0051996	squalene synthase activity	1
GO:0016844	strictosidine synthase activity	1
GO:0019203	carbohydrate phosphatase activity	1
GO:0004614	phosphoglucomutase activity	1
GO:0045735	nutrient reservoir activity	1
GO:0044212	transcription regulatory region DNA binding	1
GO:0004617	phosphoglycerate dehydrogenase activity	1
GO:0015171	amino acid transmembrane transporter activity	1
GO:0031386	protein tag	1
GO:2001070	starch binding	1
GO:0003743	translation initiation factor activity	1
GO:0010427	abscisic acid binding	1
GO:0016717	oxidoreductase activity, acting on paired donors, with oxidation of a pair of donors resulting in the reduction of molecular oxygen to two molecules of water	1
GO:0000155	phosphorelay sensor kinase activity	1
GO:0042626	ATPase activity, coupled to transmembrane movement of substances	1
GO:0003849	3-deoxy-7-phosphoheptulonate synthase activity	1
GO:0008757	S-adenosylmethionine-dependent methyltransferase activity	1
GO:0004748	ribonucleoside-diphosphate reductase activity, thioredoxin disulfide as acceptor	1
GO:0004618	phosphoglycerate kinase activity	1
GO:0004106	chorismate mutase activity	1
GO:0045548	phenylalanine ammonia-lyase activity	1
GO:0016746	transferase activity, transferring acyl groups	1
GO:0042623	ATPase activity, coupled	1
GO:0031072	heat shock protein binding	1
GO:0000166	nucleotide binding	1
GO:0031625	ubiquitin protein ligase binding	1
GO:0016709	oxidoreductase activity, acting on paired donors, with incorporation or reduction of molecular oxygen, NAD(P)H as one donor, and incorporation of one atom of oxygen	1
GO:0030170	pyridoxal phosphate binding	1
GO:0016984	ribulose-bisphosphate carboxylase activity	1
GO:0016157	sucrose synthase activity	1
GO:0016298	lipase activity	1
GO:0008494	translation activator activity	1
GO:0004842	ubiquitin-protein transferase activity	1
GO:0004315	3-oxoacyl-[acyl-carrier-protein] synthase activity	1
GO:0015297	antiporter activity	1
GO:0004568	chitinase activity	1
GO:0005516	calmodulin binding	1
GO:0016614	oxidoreductase activity, acting on CH-OH group of donors	1
GO:0038023	signaling receptor activity	1
GO:0008375	acetylglucosaminyltransferase activity	1
GO:0070012	oligopeptidase activity	1
GO:0003824	catalytic activity	1
GO:0022857	transmembrane transporter activity	1
GO:0004739	pyruvate dehydrogenase (acetyl-transferring) activity	1
GO:0003723	RNA binding	1
GO:0008686	3,4-dihydroxy-2-butanone-4-phosphate synthase activity	1
GO:0005507	copper ion binding	1
GO:0008138	protein tyrosine/serine/threonine phosphatase activity	1
GO:0051538	3 iron, 4 sulfur cluster binding	1
GO:0003729	mRNA binding	1
GO:0003978	UDP-glucose 4-epimerase activity	1
GO:0052793	pectin acetylesterase activity	1
GO:0016985	mannan endo-1,4-beta-mannosidase activity	1
GO:0070403	NAD+ binding	1
GO:0047372	acylglycerol lipase activity	1
GO:0061631	ubiquitin conjugating enzyme activity	1
GO:0005247	voltage-gated chloride channel activity	1
GO:0016872	intramolecular lyase activity	1
GO:0035174	histone serine kinase activity	1
GO:0030410	nicotianamine synthase activity	1
GO:0016538	cyclin-dependent protein serine/threonine kinase regulator activity	1
GO:0004659	prenyltransferase activity	1
GO:0003955	NAD(P)H dehydrogenase (quinone) activity	1
GO:0061630	ubiquitin protein ligase activity	1
GO:0005249	voltage-gated potassium channel activity	1
GO:0004869	cysteine-type endopeptidase inhibitor activity	1
GO:0008121	ubiquinol-cytochrome-c reductase activity	1
GO:0042910	xenobiotic transporter activity	1
GO:0008080	N-acetyltransferase activity	1
GO:0019200	carbohydrate kinase activity	1
GO:0000149	SNARE binding	1
GO:0008184	glycogen phosphorylase activity	1
GO:0051213	dioxygenase activity	1
GO:0047262	polygalacturonate 4-alpha-galacturonosyltransferase activity	1
GO:0008878	glucose-1-phosphate adenylyltransferase activity	1
GO:0004310	farnesyl-diphosphate farnesyltransferase activity	1
GO:0008017	microtubule binding	1
GO:0070008	serine-type exopeptidase activity	1
GO:0004665	prephenate dehydrogenase (NADP+) activity	1
GO:0004175	endopeptidase activity	1
GO:0004089	carbonate dehydratase activity	1
GO:0004555	alpha,alpha-trehalase activity	1
GO:0050662	coenzyme binding	1
GO:0046983	protein dimerization activity	1
GO:0004601	peroxidase activity	1
GO:0070573	metallodipeptidase activity	1
GO:0016788	hydrolase activity, acting on ester bonds	1
GO:0008108	UDP-glucose:hexose-1-phosphate uridylyltransferase activity	1
GO:0048040	UDP-glucuronate decarboxylase activity	1
GO:0015367	oxoglutarate:malate antiporter activity	1
GO:0051060	pullulanase activity	1
GO:0016413	O-acetyltransferase activity	1
GO:0004334	fumarylacetoacetase activity	1
GO:0016773	phosphotransferase activity, alcohol group as acceptor	1
GO:0016705	oxidoreductase activity, acting on paired donors, with incorporation or reduction of molecular oxygen	1
GO:0005198	structural molecule activity	1
GO:0004573	mannosyl-oligosaccharide glucosidase activity	1
GO:0004345	glucose-6-phosphate dehydrogenase activity	1

## Sheet: BP Up
Table S4: Gene Ontology analysis. Biological Process with its count in Upregulated data
GO_ID	GO_Term	Count
GO:0005975	carbohydrate metabolic process	8
GO:0006886	intracellular protein transport	4
GO:0045490	pectin catabolic process	4
GO:0042545	cell wall modification	4
GO:0006006	glucose metabolic process	3
GO:0071555	cell wall organization	3
GO:0009263	deoxyribonucleotide biosynthetic process	2
GO:0045454	cell redox homeostasis	2
GO:0006468	protein phosphorylation	2
GO:0006979	response to oxidative stress	2
GO:0045893	positive regulation of transcription, DNA-templated	2
GO:0018298	protein-chromophore linkage	2
GO:0006869	lipid transport	2
GO:0006487	protein N-linked glycosylation	2
GO:0009058	biosynthetic process	2
GO:0006633	fatty acid biosynthetic process	2
GO:0055114	oxidation-reduction process	2
GO:0006559	L-phenylalanine catabolic process	2
GO:0009768	photosynthesis, light harvesting in photosystem I	2
GO:0006952	defense response	2
GO:0009416	response to light stimulus	2
GO:0016042	lipid catabolic process	2
GO:0016192	vesicle-mediated transport	2
GO:0005978	glycogen biosynthetic process	2
GO:0009073	aromatic amino acid family biosynthetic process	2
GO:0006520	cellular amino acid metabolic process	2
GO:0032259	methylation	1
GO:0046838	phosphorylated carbohydrate dephosphorylation	1
GO:0006796	phosphate-containing compound metabolic process	1
GO:0034551	mitochondrial respiratory chain complex III assembly	1
GO:0031145	anaphase-promoting complex-dependent proteasomal ubiquitin-dependent protein catabolic process	1
GO:0032194	ubiquinone biosynthetic process via 3,4-dihydroxy-5-polyprenylbenzoate	1
GO:0009853	photorespiration	1
GO:0007052	mitotic spindle organization	1
GO:0009423	chorismate biosynthetic process	1
GO:0009696	salicylic acid metabolic process	1
GO:0016998	cell wall macromolecule catabolic process	1
GO:0006457	protein folding	1
GO:0006537	glutamate biosynthetic process	1
GO:0015979	photosynthesis	1
GO:0034765	regulation of ion transmembrane transport	1
GO:0051259	protein oligomerization	1
GO:0048278	vesicle docking	1
GO:0045037	protein import into chloroplast stroma	1
GO:0046777	protein autophosphorylation	1
GO:0042744	hydrogen peroxide catabolic process	1
GO:0035435	phosphate ion transmembrane transport	1
GO:0005983	starch catabolic process	1
GO:0015031	protein transport	1
GO:0006355	regulation of transcription, DNA-templated	1
GO:0030071	regulation of mitotic metaphase/anaphase transition	1
GO:0051085	chaperone mediated protein folding requiring cofactor	1
GO:0048205	COPI coating of Golgi vesicle	1
GO:0006004	fucose metabolic process	1
GO:0046373	L-arabinose metabolic process	1
GO:0045489	pectin biosynthetic process	1
GO:0006656	phosphatidylcholine biosynthetic process	1
GO:0043161	proteasome-mediated ubiquitin-dependent protein catabolic process	1
GO:0006094	gluconeogenesis	1
GO:0019676	ammonia assimilation cycle	1
GO:0006629	lipid metabolic process	1
GO:0006073	cellular glucan metabolic process	1
GO:0080163	regulation of protein serine/threonine phosphatase activity	1
GO:1903862	positive regulation of oxidative phosphorylation	1
GO:0000209	protein polyubiquitination	1
GO:0019252	starch biosynthetic process	1
GO:0009969	xyloglucan biosynthetic process	1
GO:0006011	UDP-glucose metabolic process	1
GO:0031146	SCF-dependent proteasomal ubiquitin-dependent protein catabolic process	1
GO:0045839	negative regulation of mitotic nuclear division	1
GO:0006572	tyrosine catabolic process	1
GO:0006012	galactose metabolic process	1
GO:0033499	galactose catabolic process via UDP-galactose	1
GO:0009800	cinnamic acid biosynthetic process	1
GO:0030163	protein catabolic process	1
GO:0032147	activation of protein kinase activity	1
GO:0006571	tyrosine biosynthetic process	1
GO:0005991	trehalose metabolic process	1
GO:0000727	double-strand break repair via break-induced replication	1
GO:0009234	menaquinone biosynthetic process	1
GO:0046417	chorismate metabolic process	1
GO:0030418	nicotianamine biosynthetic process	1
GO:0005980	glycogen catabolic process	1
GO:0006986	response to unfolded protein	1
GO:0000302	response to reactive oxygen species	1
GO:0051301	cell division	1
GO:0055085	transmembrane transport	1
GO:0006506	GPI anchor biosynthetic process	1
GO:0006086	acetyl-CoA biosynthetic process from pyruvate	1
GO:0006122	mitochondrial electron transport, ubiquinol to cytochrome c	1
GO:0006261	DNA-dependent DNA replication	1
GO:0060236	regulation of mitotic spindle organization	1
GO:0010468	regulation of gene expression	1
GO:0010020	chloroplast fission	1
GO:0009834	plant-type secondary cell wall biogenesis	1
GO:0042371	vitamin K biosynthetic process	1
GO:0009440	cyanate catabolic process	1
GO:0009694	jasmonic acid metabolic process	1
GO:0032508	DNA duplex unwinding	1
GO:0006696	ergosterol biosynthetic process	1
GO:0015976	carbon utilization	1
GO:0010215	cellulose microfibril organization	1
GO:0009231	riboflavin biosynthetic process	1
GO:0006000	fructose metabolic process	1
GO:0006596	polyamine biosynthetic process	1
GO:0019853	L-ascorbic acid biosynthetic process	1
GO:0009408	response to heat	1
GO:0042026	protein refolding	1
GO:0009607	response to biotic stimulus	1
GO:0019388	galactose catabolic process	1
GO:0006906	vesicle fusion	1
GO:0006412	translation	1
GO:0006564	L-serine biosynthetic process	1
GO:0030001	metal ion transport	1
GO:0032482	Rab protein signal transduction	1
GO:0009664	plant-type cell wall organization	1
GO:0009695	jasmonic acid biosynthetic process	1
GO:0070131	positive regulation of mitochondrial translation	1
GO:0006032	chitin catabolic process	1
GO:0045116	protein neddylation	1
GO:0006098	pentose-phosphate shunt	1
GO:0044772	mitotic cell cycle phase transition	1
GO:0030162	regulation of proteolysis	1
GO:0032465	regulation of cytokinesis	1
GO:0032955	regulation of barrier septum assembly	1
GO:0019464	glycine decarboxylation via glycine cleavage system	1
GO:0005985	sucrose metabolic process	1
GO:0009651	response to salt stress	1
GO:0032875	regulation of DNA endoreduplication	1
GO:0009414	response to water deprivation	1
GO:0019941	modification-dependent protein catabolic process	1
GO:0006817	phosphate ion transport	1
GO:0009060	aerobic respiration	1
GO:0006260	DNA replication	1
GO:0030245	cellulose catabolic process	1
GO:0009116	nucleoside metabolic process	1
GO:0000079	regulation of cyclin-dependent protein serine/threonine kinase activity	1
GO:0042732	D-xylose metabolic process	1
GO:0034620	cellular response to unfolded protein	1
GO:0006096	glycolytic process	1
GO:0045786	negative regulation of cell cycle	1
GO:0019438	aromatic compound biosynthetic process	1
GO:0019953	sexual reproduction	1
GO:0009738	abscisic acid-activated signaling pathway	1
GO:0016117	carotenoid biosynthetic process	1
GO:0015977	carbon fixation	1
GO:0006913	nucleocytoplasmic transport	1
GO:0006508	proteolysis	1

## Sheet: CC Up
Table S4: Gene Ontology analysis. Cellular Component with its count in Upregulated data
GO_ID	GO_Term	Count
GO:0016021	integral component of membrane	54
GO:0005737	cytoplasm	11
GO:0005886	plasma membrane	10
GO:0005634	nucleus	9
GO:0005576	extracellular region	6
GO:0009507	chloroplast	6
GO:0046658	anchored component of plasma membrane	5
GO:0005829	cytosol	4
GO:0005618	cell wall	4
GO:0016020	membrane	3
GO:0005739	mitochondrion	3
GO:0005794	Golgi apparatus	3
GO:0000139	Golgi membrane	3
GO:0048046	apoplast	3
GO:0005789	endoplasmic reticulum membrane	2
GO:0009523	photosystem II	2
GO:0009505	plant-type cell wall	2
GO:0005623	cell	2
GO:0009536	plastid	2
GO:0005874	microtubule	2
GO:0009506	plasmodesma	2
GO:0009535	chloroplast thylakoid membrane	2
GO:0009522	photosystem I	2
GO:0012505	endomembrane system	2
GO:0030132	clathrin coat of coated pit	1
GO:0000307	cyclin-dependent protein kinase holoenzyme complex	1
GO:0005759	mitochondrial matrix	1
GO:0031225	anchored component of membrane	1
GO:0005777	peroxisome	1
GO:0031616	spindle pole centrosome	1
GO:0009707	chloroplast outer membrane	1
GO:0070469	respiratory chain	1
GO:0000786	nucleosome	1
GO:0005840	ribosome	1
GO:0008250	oligosaccharyltransferase complex	1
GO:0009706	chloroplast inner membrane	1
GO:0005819	spindle	1
GO:0043231	intracellular membrane-bounded organelle	1
GO:0032588	trans-Golgi network membrane	1
GO:0031298	replication fork protection complex	1
GO:0005960	glycine cleavage complex	1
GO:0009941	chloroplast envelope	1
GO:0005783	endoplasmic reticulum	1
GO:0051233	spindle midzone	1
GO:0005743	mitochondrial inner membrane	1
GO:0030658	transport vesicle membrane	1
GO:0005747	mitochondrial respiratory chain complex I	1
GO:0005750	mitochondrial respiratory chain complex III	1
GO:0044613	nuclear pore central transport channel	1
GO:0055038	recycling endosome membrane	1
GO:0032133	chromosome passenger complex	1
GO:0010287	plastoglobule	1
GO:0000780	condensed nuclear chromosome, centromeric region	1
GO:0030130	clathrin coat of trans-Golgi network vesicle	1
GO:0005746	mitochondrial respiratory chain	1
GO:0000811	GINS complex	1
GO:0005768	endosome	1
GO:0005802	trans-Golgi network	1
GO:0005876	spindle microtubule	1
GO:0031201	SNARE complex	1
GO:0005773	vacuole	1
GO:0031305	integral component of mitochondrial inner membrane	1
GO:0005967	mitochondrial pyruvate dehydrogenase complex	1

## Sheet: BP down
Table S4: Gene Ontology analysis. Biological Process with its count in Down regulated data
GO_ID	GO_Term	Count
GO:0006355	regulation of transcription, DNA-templated	9
GO:0045944	positive regulation of transcription from RNA polymerase II promoter	5
GO:0005975	carbohydrate metabolic process	3
GO:0007275	multicellular organismal development	3
GO:0009116	nucleoside metabolic process	3
GO:0055085	transmembrane transport	3
GO:0006094	gluconeogenesis	2
GO:0006357	regulation of transcription from RNA polymerase II promoter	2
GO:0006367	transcription initiation from RNA polymerase II promoter	2
GO:0006529	asparagine biosynthetic process	2
GO:0046777	protein autophosphorylation	2
GO:0006397	mRNA processing	2
GO:0007165	signal transduction	2
GO:0006541	glutamine metabolic process	2
GO:0030245	cellulose catabolic process	2
GO:0032259	methylation	2
GO:0018105	peptidyl-serine phosphorylation	2
GO:0006352	DNA-templated transcription, initiation	2
GO:0006457	protein folding	2
GO:0006486	protein glycosylation	2
GO:0045454	cell redox homeostasis	2
GO:0016567	protein ubiquitination	2
GO:0009083	branched-chain amino acid catabolic process	2
GO:0006189	'de novo' IMP biosynthetic process	1
GO:0045910	negative regulation of DNA recombination	1
GO:0035999	tetrahydrofolate interconversion	1
GO:0034728	nucleosome organization	1
GO:0009938	negative regulation of gibberellic acid mediated signaling pathway	1
GO:0034620	cellular response to unfolded protein	1
GO:0046655	folic acid metabolic process	1
GO:0006177	GMP biosynthetic process	1
GO:0009113	purine nucleobase biosynthetic process	1
GO:0032508	DNA duplex unwinding	1
GO:0006183	GTP biosynthetic process	1
GO:0030154	cell differentiation	1
GO:0046653	tetrahydrofolate metabolic process	1
GO:0009969	xyloglucan biosynthetic process	1
GO:0043044	ATP-dependent chromatin remodeling	1
GO:0032968	positive regulation of transcription elongation from RNA polymerase II promoter	1
GO:0007064	mitotic sister chromatid cohesion	1
GO:0006281	DNA repair	1
GO:0034976	response to endoplasmic reticulum stress	1
GO:0006465	signal peptide processing	1
GO:0016125	sterol metabolic process	1
GO:0016575	histone deacetylation	1
GO:0006565	L-serine catabolic process	1
GO:0009156	ribonucleoside monophosphate biosynthetic process	1
GO:0009117	nucleotide metabolic process	1
GO:0042742	defense response to bacterium	1
GO:0019441	tryptophan catabolic process to kynurenine	1
GO:0017006	protein-tetrapyrrole linkage	1
GO:0018026	peptidyl-lysine monomethylation	1
GO:0051259	protein oligomerization	1
GO:0090305	nucleic acid phosphodiester bond hydrolysis	1
GO:0018107	peptidyl-threonine phosphorylation	1
GO:0030388	fructose 1,6-bisphosphate metabolic process	1
GO:0055075	potassium ion homeostasis	1
GO:0006145	purine nucleobase catabolic process	1
GO:0000256	allantoin catabolic process	1
GO:0006542	glutamine biosynthetic process	1
GO:0009737	response to abscisic acid	1
GO:0010569	regulation of double-strand break repair via homologous recombination	1
GO:0030162	regulation of proteolysis	1
GO:0006865	amino acid transport	1
GO:0006338	chromatin remodeling	1
GO:0007010	cytoskeleton organization	1
GO:0009073	aromatic amino acid family biosynthetic process	1
GO:0071590	nicotinamide riboside biosynthetic process	1
GO:0006265	DNA topological change	1
GO:0019346	transsulfuration	1
GO:0006629	lipid metabolic process	1
GO:0000724	double-strand break repair via homologous recombination	1
GO:0016579	protein deubiquitination	1
GO:0045116	protein neddylation	1
GO:0042538	hyperosmotic salinity response	1
GO:0000027	ribosomal large subunit assembly	1
GO:0006097	glyoxylate cycle	1
GO:0009863	salicylic acid mediated signaling pathway	1
GO:0006368	transcription elongation from RNA polymerase II promoter	1
GO:0009584	detection of visible light	1
GO:1902476	chloride transmembrane transport	1
GO:0030433	ER-associated ubiquitin-dependent protein catabolic process	1
GO:0006468	protein phosphorylation	1
GO:0000122	negative regulation of transcription from RNA polymerase II promoter	1
GO:0006597	spermine biosynthetic process	1
GO:0006302	double-strand break repair	1
GO:0009308	amine metabolic process	1
GO:0009081	branched-chain amino acid metabolic process	1
GO:0009165	nucleotide biosynthetic process	1
GO:0034765	regulation of ion transmembrane transport	1
GO:0006289	nucleotide-excision repair	1
GO:0000398	mRNA splicing, via spliceosome	1
GO:0015867	ATP transport	1
GO:0006537	glutamate biosynthetic process	1
GO:0019310	inositol catabolic process	1
GO:0006730	one-carbon metabolic process	1
GO:0051603	proteolysis involved in cellular protein catabolic process	1
GO:1990573	potassium ion import across plasma membrane	1
GO:0006979	response to oxidative stress	1
GO:0006635	fatty acid beta-oxidation	1
GO:0006412	translation	1
GO:0006880	intracellular sequestering of iron ion	1
GO:0015866	ADP transport	1
GO:0007031	peroxisome organization	1
GO:0030026	cellular manganese ion homeostasis	1
GO:0006298	mismatch repair	1
GO:0071555	cell wall organization	1
GO:0030001	metal ion transport	1
GO:0006002	fructose 6-phosphate metabolic process	1
GO:0019264	glycine biosynthetic process from serine	1
GO:0010133	proline catabolic process to glutamate	1
GO:0030574	collagen catabolic process	1
GO:0009690	cytokinin metabolic process	1
GO:0030244	cellulose biosynthetic process	1
GO:0009786	regulation of asymmetric cell division	1
GO:0006511	ubiquitin-dependent protein catabolic process	1
GO:0035556	intracellular signal transduction	1
GO:0009651	response to salt stress	1
GO:0006260	DNA replication	1
GO:0031087	deadenylation-independent decapping of nuclear-transcribed mRNA	1
GO:0009408	response to heat	1
GO:0016132	brassinosteroid biosynthetic process	1
GO:0010268	brassinosteroid homeostasis	1
GO:0018298	protein-chromophore linkage	1
GO:0006190	inosine salvage	1
GO:0009867	jasmonic acid mediated signaling pathway	1
GO:0000302	response to reactive oxygen species	1
GO:0006538	glutamate catabolic process	1
GO:0006310	DNA recombination	1
GO:0000725	recombinational repair	1
GO:0019740	nitrogen utilization	1
GO:0051252	regulation of RNA metabolic process	1
GO:0006000	fructose metabolic process	1
GO:2000033	regulation of seed dormancy process	1
GO:0003333	amino acid transmembrane transport	1
GO:0006470	protein dephosphorylation	1
GO:0042276	error-prone translesion synthesis	1
GO:0006844	acyl carnitine transport	1
GO:0006400	tRNA modification	1
GO:0048564	photosystem I assembly	1
GO:0055064	chloride ion homeostasis	1
GO:0005986	sucrose biosynthetic process	1
GO:0031952	regulation of protein autophosphorylation	1
GO:0019676	ammonia assimilation cycle	1
GO:0006884	cell volume homeostasis	1
GO:0009691	cytokinin biosynthetic process	1
GO:0006869	lipid transport	1
GO:0050684	regulation of mRNA processing	1
GO:0042789	mRNA transcription from RNA polymerase II promoter	1
GO:0006952	defense response	1
GO:0070827	chromatin maintenance	1
GO:0035435	phosphate ion transmembrane transport	1
GO:0009585	red, far-red light phototransduction	1
GO:2000377	regulation of reactive oxygen species metabolic process	1
GO:0000373	Group II intron splicing	1
GO:0032957	inositol trisphosphate metabolic process	1
GO:0010390	histone monoubiquitination	1
GO:0009723	response to ethylene	1
GO:0006099	tricarboxylic acid cycle	1
GO:0015074	DNA integration	1
GO:0008295	spermidine biosynthetic process	1
GO:0071592	nicotinic acid riboside biosynthetic process	1
GO:0006986	response to unfolded protein	1
GO:0042254	ribosome biogenesis	1
GO:0051085	chaperone mediated protein folding requiring cofactor	1
GO:0005991	trehalose metabolic process	1
GO:0010187	negative regulation of seed germination	1
GO:0000103	sulfate assimilation	1
GO:0006544	glycine metabolic process	1
GO:0052746	inositol phosphorylation	1
GO:0006096	glycolytic process	1
GO:0007059	chromosome segregation	1
GO:2000022	regulation of jasmonic acid mediated signaling pathway	1
GO:0009640	photomorphogenesis	1
GO:0042744	hydrogen peroxide catabolic process	1
GO:0050832	defense response to fungus	1
GO:0030198	extracellular matrix organization	1
GO:0040029	regulation of gene expression, epigenetic	1
GO:0042026	protein refolding	1
GO:0032504	multicellular organism reproduction	1
GO:0019941	modification-dependent protein catabolic process	1
GO:0007584	response to nutrient	1
GO:0055114	oxidation-reduction process	1
GO:0006370	7-methylguanosine mRNA capping	1
GO:0070814	hydrogen sulfide biosynthetic process	1

## Sheet: MF down
Table S4: Gene Ontology analysis. Molecular Function with its count in Down regulated data
GO_ID	GO_Term	Count
GO:0005524	ATP binding	26
GO:0003677	DNA binding	17
GO:0046872	metal ion binding	12
GO:0008270	zinc ion binding	11
GO:0043565	sequence-specific DNA binding	8
GO:0016491	oxidoreductase activity	8
GO:0003700	sequence-specific DNA binding transcription factor activity	7
GO:0003723	RNA binding	5
GO:0020037	heme binding	4
GO:0004674	protein serine/threonine kinase activity	4
GO:0044212	transcription regulatory region DNA binding	4
GO:0046983	protein dimerization activity	4
GO:0005506	iron ion binding	4
GO:0003676	nucleic acid binding	4
GO:0016887	ATPase activity	4
GO:0000166	nucleotide binding	4
GO:0030246	carbohydrate binding	3
GO:0004553	hydrolase activity, hydrolyzing O-glycosyl compounds	3
GO:0000287	magnesium ion binding	3
GO:0046982	protein heterodimerization activity	3
GO:0050660	flavin adenine dinucleotide binding	3
GO:0003682	chromatin binding	3
GO:0003712	transcription cofactor activity	3
GO:0051082	unfolded protein binding	3
GO:0031625	ubiquitin protein ligase binding	2
GO:0008289	lipid binding	2
GO:0042626	ATPase activity, coupled to transmembrane movement of substances	2
GO:0008810	cellulase activity	2
GO:0005509	calcium ion binding	2
GO:0004672	protein kinase activity	2
GO:0004402	histone acetyltransferase activity	2
GO:0030170	pyridoxal phosphate binding	2
GO:0071949	FAD binding	2
GO:0003697	single-stranded DNA binding	2
GO:0050897	cobalt ion binding	2
GO:0004842	ubiquitin-protein transferase activity	2
GO:0005507	copper ion binding	2
GO:0016757	transferase activity, transferring glycosyl groups	2
GO:0008168	methyltransferase activity	2
GO:0000155	phosphorelay sensor kinase activity	2
GO:0003824	catalytic activity	2
GO:0004066	asparagine synthase (glutamine-hydrolyzing) activity	2
GO:0016787	hydrolase activity	2
GO:0008237	metallopeptidase activity	2
GO:0018024	histone-lysine N-methyltransferase activity	2
GO:0061630	ubiquitin protein ligase activity	2
GO:0003826	alpha-ketoacid dehydrogenase activity	2
GO:0008375	acetylglucosaminyltransferase activity	1
GO:0004601	peroxidase activity	1
GO:0015217	ADP transmembrane transporter activity	1
GO:0004573	mannosyl-oligosaccharide glucosidase activity	1
GO:0004474	malate synthase activity	1
GO:0003678	DNA helicase activity	1
GO:0008233	peptidase activity	1
GO:0048038	quinone binding	1
GO:0005516	calmodulin binding	1
GO:0015930	glutamate synthase activity	1
GO:0003756	protein disulfide isomerase activity	1
GO:0050483	IMP 5'-nucleotidase activity	1
GO:0042393	histone binding	1
GO:0004185	serine-type carboxypeptidase activity	1
GO:0016597	amino acid binding	1
GO:0000978	RNA polymerase II core promoter proximal region sequence-specific DNA binding	1
GO:0004722	protein serine/threonine phosphatase activity	1
GO:0009882	blue light photoreceptor activity	1
GO:0004038	allantoinase activity	1
GO:0052726	inositol-1,3,4-trisphosphate 5-kinase activity	1
GO:0003993	acid phosphatase activity	1
GO:0005384	manganese ion transmembrane transporter activity	1
GO:0061631	ubiquitin conjugating enzyme activity	1
GO:0043621	protein self-association	1
GO:0004020	adenylylsulfate kinase activity	1
GO:0016760	cellulose synthase (UDP-forming) activity	1
GO:0015379	potassium:chloride symporter activity	1
GO:0008134	transcription factor binding	1
GO:0070182	DNA polymerase binding	1
GO:0004721	phosphoprotein phosphatase activity	1
GO:0004725	protein tyrosine phosphatase activity	1
GO:0004372	glycine hydroxymethyltransferase activity	1
GO:0004519	endonuclease activity	1
GO:0003950	NAD+ ADP-ribosyltransferase activity	1
GO:0008094	DNA-dependent ATPase activity	1
GO:0009931	calcium-dependent protein serine/threonine kinase activity	1
GO:0043531	ADP binding	1
GO:0010181	FMN binding	1
GO:0017056	structural constituent of nuclear pore	1
GO:0004518	nuclease activity	1
GO:0016705	oxidoreductase activity, acting on paired donors, with incorporation or reduction of molecular oxygen	1
GO:0003684	damaged DNA binding	1
GO:0005315	inorganic phosphate transmembrane transporter activity	1
GO:0015035	protein disulfide oxidoreductase activity	1
GO:0031072	heat shock protein binding	1
GO:0004675	transmembrane receptor protein serine/threonine kinase activity	1
GO:0031386	protein tag	1
GO:0005227	calcium activated cation channel activity	1
GO:0000977	RNA polymerase II regulatory region sequence-specific DNA binding	1
GO:0015204	urea transmembrane transporter activity	1
GO:0016655	oxidoreductase activity, acting on NAD(P)H, quinone or similar compound as acceptor	1
GO:0003917	DNA topoisomerase type I activity	1
GO:0019139	cytokinin dehydrogenase activity	1
GO:0016846	carbon-sulfur lyase activity	1
GO:0005216	ion channel activity	1
GO:0022857	transmembrane transporter activity	1
GO:0044183	protein binding involved in protein folding	1
GO:0015299	solute:proton antiporter activity	1
GO:0004197	cysteine-type endopeptidase activity	1
GO:0003887	DNA-directed DNA polymerase activity	1
GO:0051213	dioxygenase activity	1
GO:0004356	glutamate-ammonia ligase activity	1
GO:0004749	ribose phosphate diphosphokinase activity	1
GO:0009881	photoreceptor activity	1
GO:0003735	structural constituent of ribosome	1
GO:0008519	ammonium transmembrane transporter activity	1
GO:0003827	alpha-1,3-mannosylglycoprotein 2-beta-N-acetylglucosaminyltransferase activity	1
GO:0016297	acyl-[acyl-carrier-protein] hydrolase activity	1
GO:0004084	branched-chain-amino-acid transaminase activity	1
GO:0000981	sequence-specific DNA binding RNA polymerase II transcription factor activity	1
GO:0008107	galactoside 2-alpha-L-fucosyltransferase activity	1
GO:0016040	glutamate synthase (NADH) activity	1
GO:0016279	protein-lysine N-methyltransferase activity	1
GO:0016301	kinase activity	1
GO:0042803	protein homodimerization activity	1
GO:0051538	3 iron, 4 sulfur cluster binding	1
GO:0004014	adenosylmethionine decarboxylase activity	1
GO:0004365	glyceraldehyde-3-phosphate dehydrogenase (NAD+) (phosphorylating) activity	1
GO:0016624	oxidoreductase activity, acting on the aldehyde or oxo group of donors, disulfide as acceptor	1
GO:0004657	proline dehydrogenase activity	1
GO:0004482	mRNA (guanine-N7-)-methyltransferase activity	1
GO:0005249	voltage-gated potassium channel activity	1
GO:0052381	tRNA dimethylallyltransferase activity	1
GO:0047325	inositol tetrakisphosphate 1-kinase activity	1
GO:0000976	transcription regulatory region sequence-specific DNA binding	1
GO:0050113	inositol oxygenase activity	1
GO:0003938	IMP dehydrogenase activity	1
GO:0004843	ubiquitin-specific protease activity	1
GO:0050661	NADP binding	1
GO:0000987	core promoter proximal region sequence-specific DNA binding	1
GO:0016709	oxidoreductase activity, acting on paired donors, with incorporation or reduction of molecular oxygen, NAD(P)H as one donor, and incorporation of one atom of oxygen	1
GO:0043138	3'-5' DNA helicase activity	1
GO:0016874	ligase activity	1
GO:0004497	monooxygenase activity	1
GO:0004044	amidophosphoribosyltransferase activity	1
GO:0005525	GTP binding	1
GO:0072542	protein phosphatase activator activity	1
GO:0003714	transcription corepressor activity	1
GO:0004352	glutamate dehydrogenase (NAD+) activity	1
GO:0003856	3-dehydroquinate synthase activity	1
GO:0005347	ATP transmembrane transporter activity	1
GO:0004222	metalloendopeptidase activity	1
GO:0003724	RNA helicase activity	1
GO:0016614	oxidoreductase activity, acting on CH-OH group of donors	1
GO:0004555	alpha,alpha-trehalase activity	1
GO:0000036	ACP phosphopantetheine attachment site binding involved in fatty acid biosynthetic process	1
GO:0015171	amino acid transmembrane transporter activity	1
GO:0042132	fructose 1,6-bisphosphate 1-phosphatase activity	1
GO:0017025	TBP-class protein binding	1
GO:0051536	iron-sulfur cluster binding	1
GO:0004499	N,N-dimethylaniline monooxygenase activity	1
GO:0004713	protein tyrosine kinase activity	1
GO:0042623	ATPase activity, coupled	1
GO:0051787	misfolded protein binding	1
GO:0009055	electron carrier activity	1
GO:0052725	inositol-1,3,4-trisphosphate 6-kinase activity	1
GO:0070905	serine binding	1
GO:0001228	RNA polymerase II transcription regulatory region sequence-specific DNA binding transcription factor activity involved in positive regulation of transcription	1
GO:0031491	nucleosome binding	1
GO:0004612	phosphoenolpyruvate carboxykinase (ATP) activity	1
GO:0005381	iron ion transmembrane transporter activity	1
GO:0005245	voltage-gated calcium channel activity	1
GO:0008017	microtubule binding	1
GO:0016773	phosphotransferase activity, alcohol group as acceptor	1
GO:0015109	chromate transmembrane transporter activity	1
GO:0008131	primary amine oxidase activity	1

## Sheet: CC down
Table S4: Gene Ontology analysis. Cellular Component with its count in Down regulated data
GO_ID	GO_Term	Count
GO:0016021	integral component of membrane	35
GO:0005634	nucleus	34
GO:0005737	cytoplasm	12
GO:0005886	plasma membrane	8
GO:0005829	cytosol	6
GO:0005739	mitochondrion	4
GO:0005669	transcription factor TFIID complex	4
GO:0016020	membrane	4
GO:0005623	cell	4
GO:0005794	Golgi apparatus	3
GO:0005694	chromosome	2
GO:0005947	mitochondrial alpha-ketoglutarate dehydrogenase complex	2
GO:0016592	mediator complex	2
GO:0009507	chloroplast	2
GO:0005783	endoplasmic reticulum	2
GO:0005730	nucleolus	2
GO:0005576	extracellular region	2
GO:0005887	integral component of plasma membrane	2
GO:0016035	zeta DNA polymerase complex	1
GO:0008023	transcription elongation factor complex	1
GO:0005901	caveola	1
GO:0022625	cytosolic large ribosomal subunit	1
GO:0046658	anchored component of plasma membrane	1
GO:0000118	histone deacetylase complex	1
GO:0009506	plasmodesma	1
GO:0005787	signal peptidase complex	1
GO:0031298	replication fork protection complex	1
GO:0031519	PcG protein complex	1
GO:0000111	nucleotide-excision repair factor 2 complex	1
GO:0005845	mRNA cap binding complex	1
GO:0005615	extracellular space	1
GO:0005779	integral component of peroxisomal membrane	1
GO:0008278	cohesin complex	1
GO:0005891	voltage-gated calcium channel complex	1
GO:0005667	transcription factor complex	1
GO:0000790	nuclear chromatin	1
GO:0000786	nucleosome	1
GO:0000785	chromatin	1
GO:0005773	vacuole	1
GO:0070847	core mediator complex	1
GO:0071942	XPC complex	1
GO:0030891	VCB complex	1
GO:0000932	cytoplasmic mRNA processing body	1
GO:0035327	transcriptionally active chromatin	1
GO:0009505	plant-type cell wall	1
GO:0000159	protein phosphatase type 2A complex	1
GO:0030176	integral component of endoplasmic reticulum membrane	1
GO:0005643	nuclear pore	1
GO:0031012	extracellular matrix	1
