# Supplementary material for: Transcriptome Analysis of ppdnmt2 and Identification of Superoxide Dismutase as a Novel Interactor of DNMT2 in the Moss Physcomitrella patens
Source: Front Plant Sci. 2020 Aug 5;11:1185. doi: 10.3389/fpls.2020.01185 (PMC7419982; doi:10.3389/fpls.2020.01185)
Supplement: Supplementary file 6 [file Table_5.xls]

## Sheet: Biological process
Table S5: Gene Ontology enrichment for Biological Process among upregulated genes with pvalue <0.05. GO Biological Process terms: Parent-child terms in hierarchy; REFLIST: Number of genes in the reference genome dataset that map to the terms; Input: Number of genes in the sample gene set that map to the GO term; Input (expected): number of genes mapped to the term that would be expected based on …
GO Biological Process terms	REFLIST	Input	Input (expected)	Input (over/under)	Input (fold Enrichment)	Input (P-value)
iron ion transmembrane transport (GO:0034755)	6	2	0.2	+	10.12	0.025
regulation of cyclin-dependent protein kinase activity (GO:1904029)	24	4	0.79	+	5.06	0.0114
regulation of cyclin-dependent protein serine/threonine kinase activity (GO:0000079)	24	4	0.79	+	5.06	0.0114
glutamate metabolic process (GO:0006536)	18	3	0.59	+	5.06	0.028
transition metal ion transport (GO:0000041)	26	4	0.86	+	4.67	0.0145
mitochondrial respiratory chain complex assembly (GO:0033108)	20	3	0.66	+	4.56	0.0355
folic acid-containing compound metabolic process (GO:0006760)	20	3	0.66	+	4.56	0.0355
pteridine-containing compound metabolic process (GO:0042558)	22	3	0.72	+	4.14	0.0441
transition metal ion homeostasis (GO:0055076)	23	3	0.76	+	3.96	0.0487
cellular transition metal ion homeostasis (GO:0046916)	23	3	0.76	+	3.96	0.0487
plant-type cell wall biogenesis (GO:0009832)	39	5	1.28	+	3.89	0.0126
regulation of protein serine/threonine kinase activity (GO:0071900)	32	4	1.05	+	3.8	0.0269
mitotic cell cycle phase transition (GO:0044772)	60	7	1.98	+	3.54	0.00537
cell cycle phase transition (GO:0044770)	60	7	1.98	+	3.54	0.00537
regulation of protein kinase activity (GO:0045859)	36	4	1.19	+	3.37	0.0378
cellular glucan metabolic process (GO:0006073)	58	6	1.91	+	3.14	0.0161
glucan metabolic process (GO:0044042)	58	6	1.91	+	3.14	0.0161
glycolytic process (GO:0006096)	51	5	1.68	+	2.98	0.0326
nucleotide phosphorylation (GO:0046939)	51	5	1.68	+	2.98	0.0326
regulation of phosphorylation (GO:0042325)	53	5	1.74	+	2.87	0.0371
regulation of cell cycle (GO:0051726)	124	11	4.08	+	2.69	0.004
regulation of cell cycle process (GO:0010564)	69	6	2.27	+	2.64	0.0323
cellular polysaccharide metabolic process (GO:0044264)	70	6	2.3	+	2.6	0.0342
cell wall biogenesis (GO:0042546)	83	7	2.73	+	2.56	0.0248
cell wall organization or biogenesis (GO:0071554)	85	7	2.8	+	2.5	0.0276
polysaccharide metabolic process (GO:0005976)	87	7	2.86	+	2.44	0.0306
regulation of mitotic cell cycle (GO:0007346)	75	6	2.47	+	2.43	0.0445
generation of precursor metabolites and energy (GO:0006091)	214	13	7.05	+	1.85	0.0358
Unclassified (UNCLASSIFIED)	13726	499	451.9	+	1.1	0
biological_process (GO:0008150)	5774	143	190.1	-	0.75	4.9e-05
organonitrogen compound metabolic process (GO:1901564)	2096	49	69.01	-	0.71	0.0111
cellular biosynthetic process (GO:0044249)	1487	35	48.96	-	0.71	0.0402
metabolic process (GO:0008152)	3940	89	129.72	-	0.69	4.67e-05
regulation of biological process (GO:0050789)	1236	28	40.69	-	0.69	0.0465
cellular process (GO:0009987)	4928	111	162.24	-	0.68	2.17e-06
biological regulation (GO:0065007)	1472	33	48.46	-	0.68	0.0218
cellular component organization or biogenesis (GO:0071840)	1537	34	50.6	-	0.67	0.0164
cellular component organization (GO:0016043)	1277	28	42.04	-	0.67	0.0273
cellular metabolic process (GO:0044237)	3703	80	121.91	-	0.66	1.52e-05
organic substance metabolic process (GO:0071704)	3720	76	122.47	-	0.62	1.67e-06
macromolecule modification (GO:0043412)	975	19	32.1	-	0.59	0.0159
primary metabolic process (GO:0044238)	3498	67	115.16	-	0.58	2.32e-07
cellular component biogenesis (GO:0044085)	795	15	26.17	-	0.57	0.0243
nitrogen compound metabolic process (GO:0006807)	3215	59	105.85	-	0.56	2.06e-07
cellular protein metabolic process (GO:0044267)	1536	28	50.57	-	0.55	0.000545
macromolecule localization (GO:0033036)	605	11	19.92	-	0.55	0.0465
cellular macromolecule metabolic process (GO:0044260)	2289	40	75.36	-	0.53	5.56e-06
protein metabolic process (GO:0019538)	1607	28	52.91	-	0.53	0.00017
cellular nitrogen compound biosynthetic process (GO:0044271)	1093	19	35.98	-	0.53	0.00268
aromatic compound biosynthetic process (GO:0019438)	750	13	24.69	-	0.53	0.0151
regulation of nitrogen compound metabolic process (GO:0051171)	628	11	20.68	-	0.53	0.0291
regulation of primary metabolic process (GO:0080090)	633	11	20.84	-	0.53	0.0294
macromolecule biosynthetic process (GO:0009059)	1010	17	33.25	-	0.51	0.00252
organic cyclic compound biosynthetic process (GO:1901362)	780	13	25.68	-	0.51	0.00947
cellular response to stimulus (GO:0051716)	657	11	21.63	-	0.51	0.0181
regulation of cellular macromolecule biosynthetic process (GO:2000112)	485	8	15.97	-	0.5	0.0498
heterocycle biosynthetic process (GO:0018130)	744	12	24.49	-	0.49	0.008
nucleobase-containing compound biosynthetic process (GO:0034654)	678	11	22.32	-	0.49	0.0145
regulation of biosynthetic process (GO:0009889)	497	8	16.36	-	0.49	0.0387
regulation of cellular biosynthetic process (GO:0031326)	497	8	16.36	-	0.49	0.0387
cellular macromolecule biosynthetic process (GO:0034645)	1004	16	33.05	-	0.48	0.00131
macromolecule metabolic process (GO:0043170)	2832	44	93.24	-	0.47	3.79e-09
protein-containing complex subunit organization (GO:0043933)	458	7	15.08	-	0.46	0.0322
cellular nitrogen compound metabolic process (GO:0034641)	1907	28	62.78	-	0.45	7.77e-07
cellular aromatic compound metabolic process (GO:0006725)	1628	24	53.6	-	0.45	5.18e-06
regulation of gene expression (GO:0010468)	606	9	19.95	-	0.45	0.00992
organic cyclic compound metabolic process (GO:1901360)	1664	24	54.78	-	0.44	3.02e-06
cellular component assembly (GO:0022607)	502	7	16.53	-	0.42	0.0145
cellular protein-containing complex assembly (GO:0034622)	359	5	11.82	-	0.42	0.0484
heterocycle metabolic process (GO:0046483)	1603	21	52.78	-	0.4	6.41e-07
amide biosynthetic process (GO:0043604)	381	5	12.54	-	0.4	0.0275
translational elongation (GO:0006414)	333	4	10.96	-	0.36	0.0282
translation (GO:0006412)	333	4	10.96	-	0.36	0.0282
peptide biosynthetic process (GO:0043043)	333	4	10.96	-	0.36	0.0282
nucleobase-containing compound metabolic process (GO:0006139)	1512	17	49.78	-	0.34	8.32e-08
peptide metabolic process (GO:0006518)	359	4	11.82	-	0.34	0.0155
cellular response to stress (GO:0033554)	363	4	11.95	-	0.33	0.0156
regulation of transcription, DNA-templated (GO:0006355)	393	4	12.94	-	0.31	0.00857
regulation of nucleic acid-templated transcription (GO:1903506)	393	4	12.94	-	0.31	0.00857
regulation of RNA biosynthetic process (GO:2001141)	393	4	12.94	-	0.31	0.00857
RNA biosynthetic process (GO:0032774)	440	4	14.49	-	0.28	0.00241
nucleic acid-templated transcription (GO:0097659)	431	4	14.19	-	0.28	0.00334
transcription, DNA-templated (GO:0006351)	431	4	14.19	-	0.28	0.00334
ubiquitin-dependent protein catabolic process (GO:0006511)	320	3	10.54	-	0.28	0.0153
gene expression (GO:0010467)	1366	12	44.97	-	0.27	6.57e-09
regulation of RNA metabolic process (GO:0051252)	447	4	14.72	-	0.27	0.00248
regulation of nucleobase-containing compound metabolic process (GO:0019219)	473	4	15.57	-	0.26	0.00131
protein localization to organelle (GO:0033365)	259	2	8.53	-	0.23	0.0194
nucleic acid metabolic process (GO:0090304)	1270	8	41.81	-	0.19	2.01e-10
negative regulation of gene expression (GO:0010629)	168	1	5.53	-	0.18	0.0469
RNA splicing (GO:0008380)	180	1	5.93	-	0.17	0.0329
rRNA processing (GO:0006364)	180	1	5.93	-	0.17	0.0329
DNA repair (GO:0006281)	192	1	6.32	-	0.16	0.023
rRNA metabolic process (GO:0016072)	186	1	6.12	-	0.16	0.0334
RNA metabolic process (GO:0016070)	1034	5	34.04	-	0.15	9.97e-10
cellular response to DNA damage stimulus (GO:0006974)	205	1	6.75	-	0.15	0.0161
establishment of protein localization to organelle (GO:0072594)	200	1	6.58	-	0.15	0.0236
mRNA processing (GO:0006397)	210	1	6.91	-	0.14	0.0163
ncRNA processing (GO:0034470)	268	1	8.82	-	0.11	0.00262
mRNA metabolic process (GO:0016071)	272	1	8.96	-	0.11	0.00265
ribosome biogenesis (GO:0042254)	312	1	10.27	-	0.1	0.000897
ncRNA metabolic process (GO:0034660)	323	1	10.63	-	0.09	0.000613
ribonucleoprotein complex biogenesis (GO:0022613)	388	1	12.77	-	0.08	9.89e-05
RNA processing (GO:0006396)	491	1	16.17	-	0.06	3.1e-06

## Sheet: Molecular Function
Table S5: Gene Ontology enrichment for Molecular Function among upregulated genes with pvalue <0.05 . GO Molecular Function terms: Parent-child terms in hierarchy; REFLIST: Number of genes in the reference genome dataset that map to the terms; Input: Number of genes in the sample gene set that map to the GO term; Input (expected): number of genes mapped to the term that would be expected based on…
GO Molecular Function terms	REFLIST	Input	Input (expected)	Input (over/under)	Input (fold Enrichment)	Input (P-value)
endopeptidase inhibitor activity (GO:0004866)	5	2	0.16	+	12.15	0.0192
peptidase inhibitor activity (GO:0030414)	5	2	0.16	+	12.15	0.0192
peptidase regulator activity (GO:0061134)	8	2	0.26	+	7.59	0.0385
iron ion transmembrane transporter activity (GO:0005381)	13	3	0.43	+	7.01	0.0132
enzyme inhibitor activity (GO:0004857)	32	6	1.05	+	5.7	0.00119
glucosidase activity (GO:0015926)	26	4	0.86	+	4.67	0.0145
carboxylic ester hydrolase activity (GO:0052689)	82	12	2.7	+	4.44	4.36e-05
cyclin-dependent protein serine/threonine kinase regulator activity (GO:0016538)	29	4	0.95	+	4.19	0.0201
cyclin-dependent protein kinase activity (GO:0097472)	52	6	1.71	+	3.5	0.0102
cyclin-dependent protein serine/threonine kinase activity (GO:0004693)	52	6	1.71	+	3.5	0.0102
protein kinase regulator activity (GO:0019887)	37	4	1.22	+	3.28	0.0408
kinase regulator activity (GO:0019207)	38	4	1.25	+	3.2	0.0441
intramolecular transferase activity (GO:0016866)	69	6	2.27	+	2.64	0.0323
lyase activity (GO:0016829)	164	13	5.4	+	2.41	0.00451
inorganic molecular entity transmembrane transporter activity (GO:0015318)	326	19	10.73	+	1.77	0.0195
Unclassified (UNCLASSIFIED)	13262	467	436.63	+	1.07	0
molecular_function (GO:0003674)	6238	175	205.37	-	0.85	0.0111
binding (GO:0005488)	2409	53	79.31	-	0.67	0.00141
transferase activity (GO:0016740)	1586	34	52.22	-	0.65	0.00779
catalytic activity, acting on a protein (GO:0140096)	1274	24	41.94	-	0.57	0.00317
heterocyclic compound binding (GO:1901363)	1256	23	41.35	-	0.56	0.00226
organic cyclic compound binding (GO:0097159)	1271	23	41.85	-	0.55	0.0018
nucleoside-triphosphatase activity (GO:0017111)	518	8	17.05	-	0.47	0.0231
nucleic acid binding (GO:0003676)	1029	13	33.88	-	0.38	5.97e-05
ATPase activity (GO:0016887)	351	4	11.56	-	0.35	0.0211
structural constituent of ribosome (GO:0003735)	331	3	10.9	-	0.28	0.011
transcription regulator activity (GO:0140110)	235	2	7.74	-	0.26	0.0378
structural molecule activity (GO:0005198)	379	3	12.48	-	0.24	0.00297
RNA binding (GO:0003723)	650	5	21.4	-	0.23	5.74e-05

## Sheet: Cellular Component
Table S5: Gene Ontology enrichment for Cellular Component with pvalue <0.05 among upregulated genes. GO Cellular Component terms: Parent-child terms in hierarchy; REFLIST: Number of genes in the reference genome dataset that map to the terms; Input: Number of genes in the sample gene set that map to the GO term; Input (expected): number of genes mapped to the term that would be expected based on …
GO Cellular Component terms	REFLIST	Input	Input (expected)	Input (over/under)	Input (fold Enrichment)	Input (P-value)
Unclassified (UNCLASSIFIED)	13341	482	439.23	+	1.1	0
cell periphery (GO:0071944)	1587	76	52.25	+	1.45	0.00131
plasma membrane (GO:0005886)	1458	62	48	+	1.29	0.0478
intrinsic component of membrane (GO:0031224)	367	24	12.08	+	1.99	0.00207
plasma membrane part (GO:0044459)	185	19	6.09	+	3.12	3.06e-05
intrinsic component of plasma membrane (GO:0031226)	132	18	4.35	+	4.14	1.44e-06
anchored component of plasma membrane (GO:0046658)	56	14	1.84	+	7.59	3.61e-08
cell wall (GO:0005618)	78	14	2.57	+	5.45	1.23e-06
external encapsulating structure (GO:0030312)	78	14	2.57	+	5.45	1.23e-06
plasmodesma (GO:0009506)	77	7	2.54	+	2.76	0.0177
cell-cell junction (GO:0005911)	79	7	2.6	+	2.69	0.0199
cell junction (GO:0030054)	79	7	2.6	+	2.69	0.0199
cyclin-dependent protein kinase holoenzyme complex (GO:0000307)	37	6	1.22	+	4.93	0.00229
serine/threonine protein kinase complex (GO:1902554)	54	6	1.78	+	3.37	0.0119
protein kinase complex (GO:1902911)	54	6	1.78	+	3.37	0.0119
plant-type cell wall (GO:0009505)	52	5	1.71	+	2.92	0.0348
mitochondrial respirasome (GO:0005746)	36	4	1.19	+	3.37	0.0378
replication fork protection complex (GO:0031298)	7	2	0.23	+	8.68	0.0315
cellular_component (GO:0005575)	6159	160	202.77	-	0.79	0.000279
cell part (GO:0044464)	6029	156	198.49	-	0.79	0.000301
cell (GO:0005623)	6029	156	198.49	-	0.79	0.000301
intracellular (GO:0005622)	5460	104	179.76	-	0.58	5.05e-12
intracellular part (GO:0044424)	5443	104	179.2	-	0.58	8.73e-12
cytoplasm (GO:0005737)	3845	88	126.59	-	0.7	9.52e-05
organelle (GO:0043226)	4099	77	134.95	-	0.57	4.45e-09
intracellular organelle (GO:0043229)	4091	77	134.69	-	0.57	5.71e-09
membrane-bounded organelle (GO:0043227)	3529	74	116.19	-	0.64	8.17e-06
intracellular membrane-bounded organelle (GO:0043231)	3524	73	116.02	-	0.63	6.13e-06
cytoplasmic part (GO:0044444)	2850	63	93.83	-	0.67	0.000486
nucleus (GO:0005634)	1931	30	63.57	-	0.47	1.92e-06
protein-containing complex (GO:0032991)	2244	28	73.88	-	0.38	5.06e-10
intracellular organelle part (GO:0044446)	2289	26	75.36	-	0.35	2.27e-11
organelle part (GO:0044422)	2292	26	75.46	-	0.34	1.59e-11
cytosol (GO:0005829)	939	17	30.91	-	0.55	0.00813
catalytic complex (GO:1902494)	710	12	23.38	-	0.51	0.0169
intracellular non-membrane-bounded organelle (GO:0043232)	1017	8	33.48	-	0.24	2.17e-07
non-membrane-bounded organelle (GO:0043228)	1017	8	33.48	-	0.24	2.17e-07
nuclear part (GO:0044428)	893	6	29.4	-	0.2	2.91e-07
endoplasmic reticulum (GO:0005783)	356	5	11.72	-	0.43	0.0481
nuclear lumen (GO:0031981)	568	5	18.7	-	0.27	0.000393
membrane-enclosed lumen (GO:0031974)	625	5	20.58	-	0.24	0.000111
intracellular organelle lumen (GO:0070013)	625	5	20.58	-	0.24	0.000111
organelle lumen (GO:0043233)	625	5	20.58	-	0.24	0.000111
cytosolic part (GO:0044445)	342	4	11.26	-	0.36	0.0288
ribosome (GO:0005840)	371	4	12.21	-	0.33	0.0161
ribonucleoprotein complex (GO:1990904)	718	4	23.64	-	0.17	1.39e-06
cytosolic ribosome (GO:0022626)	298	3	9.81	-	0.31	0.0292
ribosomal subunit (GO:0044391)	362	3	11.92	-	0.25	0.00595
nucleoplasm part (GO:0044451)	263	2	8.66	-	0.23	0.0199
nucleoplasm (GO:0005654)	293	2	9.65	-	0.21	0.00696
microtubule cytoskeleton (GO:0015630)	173	1	5.7	-	0.18	0.0475
cytoskeletal part (GO:0044430)	177	1	5.83	-	0.17	0.0488
nucleolus (GO:0005730)	189	1	6.22	-	0.16	0.0341
cytoskeleton (GO:0005856)	197	1	6.49	-	0.15	0.0232
