# Supplementary material for: Transcriptome Analysis of ppdnmt2 and Identification of Superoxide Dismutase as a Novel Interactor of DNMT2 in the Moss Physcomitrella patens
Source: Front Plant Sci. 2020 Aug 5;11:1185. doi: 10.3389/fpls.2020.01185 (PMC7419982; doi:10.3389/fpls.2020.01185)
Supplement: Supplementary file 7 [file Table_6.xlsx]

## Sheet: Biological Process
Table S6: Gene ontology enrichment for Biological Process with pvalue <0.05 among downregulated genes. GO Biological Process terms: Parent-child terms in hierarchy; REFLIST: Number of genes in the reference genome dataset that map to the terms; Input: Number of genes in the sample gene set that map to the GO term; Input (expected): number of genes mapped to the term that would be expected based o…
GO Biological Process terms	REFLIST (19500)	Input (642)	Input (expected)	Input (over/under)	Input (fold Enrichment)	Input (P-value)
regulation of circadian rhythm (GO:0042752)	10	7	0.19	+	36.89	1.22e-08
rhythmic process (GO:0048511)	12	7	0.23	+	30.74	3.05e-08
circadian rhythm (GO:0007623)	12	7	0.23	+	30.74	3.05e-08
positive regulation of transcription elongation from RNA polymerase II promoter (GO:0032968)	15	2	0.28	+	7.03	0.0391
response to jasmonic acid (GO:0009753)	16	2	0.3	+	6.59	0.0435
regulation of signal transduction (GO:0009966)	29	3	0.55	+	5.45	0.0213
regulation of cell communication (GO:0010646)	30	3	0.57	+	5.27	0.0231
regulation of signaling (GO:0023051)	30	3	0.57	+	5.27	0.0231
inorganic anion transport (GO:0015698)	35	3	0.66	+	4.52	0.0334
transcription initiation from RNA polymerase II promoter (GO:0006367)	38	3	0.72	+	4.16	0.0406
response to acid chemical (GO:0001101)	38	3	0.72	+	4.16	0.0406
cellular response to endogenous stimulus (GO:0071495)	40	3	0.76	+	3.95	0.0457
positive regulation of transcription by RNA polymerase II (GO:0045944)	108	8	2.05	+	3.9	0.00149
carboxylic acid catabolic process (GO:0046395)	69	5	1.31	+	3.82	0.0123
organic acid catabolic process (GO:0016054)	69	5	1.31	+	3.82	0.0123
positive regulation of nucleobase-containing compound metabolic process (GO:0045935)	183	11	3.47	+	3.17	0.00107
positive regulation of nucleic acid-templated transcription (GO:1903508)	168	10	3.19	+	3.14	0.0019
positive regulation of transcription, DNA-templated (GO:0045893)	168	10	3.19	+	3.14	0.0019
positive regulation of RNA biosynthetic process (GO:1902680)	168	10	3.19	+	3.14	0.0019
positive regulation of RNA metabolic process (GO:0051254)	177	10	3.36	+	2.98	0.00273
regulation of transcription by RNA polymerase II (GO:0006357)	206	11	3.91	+	2.81	0.00259
positive regulation of macromolecule biosynthetic process (GO:0010557)	190	10	3.61	+	2.77	0.0044
positive regulation of biosynthetic process (GO:0009891)	191	10	3.62	+	2.76	0.00456
positive regulation of cellular biosynthetic process (GO:0031328)	191	10	3.62	+	2.76	0.00456
transcription by RNA polymerase II (GO:0006366)	230	12	4.36	+	2.75	0.00203
positive regulation of gene expression (GO:0010628)	195	10	3.7	+	2.7	0.00522
anion transport (GO:0006820)	98	5	1.86	+	2.69	0.0435
cellular amino acid biosynthetic process (GO:0008652)	101	5	1.92	+	2.61	0.0482
alpha-amino acid metabolic process (GO:1901605)	126	6	2.39	+	2.51	0.0372
small molecule catabolic process (GO:0044282)	134	6	2.54	+	2.36	0.0473
positive regulation of nitrogen compound metabolic process (GO:0051173)	251	11	4.76	+	2.31	0.0104
positive regulation of macromolecule metabolic process (GO:0010604)	254	11	4.82	+	2.28	0.0178
positive regulation of cellular metabolic process (GO:0031325)	258	11	4.9	+	2.25	0.0186
positive regulation of metabolic process (GO:0009893)	266	11	5.05	+	2.18	0.0204
regulation of transcription, DNA-templated (GO:0006355)	393	15	7.46	+	2.01	0.0138
regulation of nucleic acid-templated transcription (GO:1903506)	393	15	7.46	+	2.01	0.0138
regulation of RNA biosynthetic process (GO:2001141)	393	15	7.46	+	2.01	0.0138
nucleic acid-templated transcription (GO:0097659)	431	16	8.18	+	1.96	0.012
transcription, DNA-templated (GO:0006351)	431	16	8.18	+	1.96	0.012
RNA biosynthetic process (GO:0032774)	440	16	8.35	+	1.92	0.0136
regulation of nucleobase-containing compound metabolic process (GO:0019219)	473	17	8.97	+	1.89	0.0158
regulation of RNA metabolic process (GO:0051252)	447	16	8.48	+	1.89	0.0212
regulation of gene expression (GO:0010468)	606	20	11.5	+	1.74	0.0224
nucleobase-containing compound biosynthetic process (GO:0034654)	678	21	12.86	+	1.63	0.0312
biological regulation (GO:0065007)	1472	41	27.93	+	1.47	0.017
regulation of biological process (GO:0050789)	1236	34	23.45	+	1.45	0.0315
Unclassified (UNCLASSIFIED)	13726	262	260.44	+	1.01	0
cellular component organization or biogenesis (GO:0071840)	1537	17	29.16	-	0.58	0.0185
cellular component biogenesis (GO:0044085)	795	7	15.08	-	0.46	0.0319
protein transport (GO:0015031)	472	3	8.96	-	0.33	0.0386
peptide transport (GO:0015833)	472	3	8.96	-	0.33	0.0386
amide transport (GO:0042886)	474	3	8.99	-	0.33	0.0386
establishment of protein localization (GO:0045184)	477	3	9.05	-	0.33	0.0387
cellular localization (GO:0051641)	669	4	12.69	-	0.32	0.00842
cellular protein localization (GO:0034613)	507	3	9.62	-	0.31	0.0289
cellular macromolecule localization (GO:0070727)	510	3	9.68	-	0.31	0.0291
intracellular transport (GO:0046907)	561	3	10.64	-	0.28	0.011
protein localization (GO:0008104)	556	3	10.55	-	0.28	0.0157
establishment of localization in cell (GO:0051649)	577	3	10.95	-	0.27	0.0113
macromolecule localization (GO:0033036)	605	3	11.48	-	0.26	0.00573
ribosome biogenesis (GO:0042254)	312	1	5.92	-	0.17	0.0335
ncRNA metabolic process (GO:0034660)	323	1	6.13	-	0.16	0.0345
peptide metabolic process (GO:0006518)	359	1	6.81	-	0.15	0.0165
ribonucleoprotein complex biogenesis (GO:0022613)	388	1	7.36	-	0.14	0.0119

## Sheet: Molecular Function
Table S6: Gene ontology enrichment for Molecular Function with pvalue <0.05 among downregulated genes. GO Molecular Function terms: Parent-child terms in hierarchy; REFLIST: Number of genes in the reference genome dataset that map to the terms; Input: Number of genes in the sample gene set that map to the GO term; Input (expected): number of genes mapped to the term that would be expected based o…
GO Molecular Function terms	REFLIST (19500)	Input (642)	Input (expected)	Input (over/under)	Input (fold Enrichment)	Input (P-value)
transcription factor binding (GO:0008134)	66	4	1.25	+	3.19	0.0415
DNA binding (GO:0003677)	383	17	7.27	+	2.34	0.00195
DNA-binding transcription factor activity (GO:0003700)	159	7	3.02	+	2.32	0.0362
transcription regulator activity (GO:0140110)	235	10	4.46	+	2.24	0.0266
Unclassified (UNCLASSIFIED)	13262	266	251.64	+	1.06	0
hydrolase activity (GO:0016787)	1431	14	27.15	-	0.52	0.00624
RNA binding (GO:0003723)	650	5	12.33	-	0.41	0.0375
structural constituent of ribosome (GO:0003735)	331	1	6.28	-	0.16	0.0234

## Sheet: Cellular Component
Table S6: Gene ontology enrichment for Cellular Component with pvalue <0.05 among downregulated genes. GO Cellular Component terms: Parent-child terms in hierarchy; REFLIST: Number of genes in the reference genome dataset that map to the terms; Input: Number of genes in the sample gene set that map to the GO term; Input (expected): number of genes mapped to the term that would be expected based o…
GO Cellular Component terms	REFLIST (19500)	Input (642)	Input (expected)	Input (over/under)	Input (fold Enrichment)	Input (P-value)
transcription factor TFIID complex (GO:0005669)	15	4	0.28	+	14.05	0.000367
RNA polymerase II transcription factor complex (GO:0090575)	74	7	1.4	+	4.99	0.000782
transcription factor complex (GO:0005667)	101	9	1.92	+	4.7	0.000217
RNA polymerase II, holoenzyme (GO:0016591)	68	6	1.29	+	4.65	0.00256
nuclear transcription factor complex (GO:0044798)	83	7	1.57	+	4.44	0.00146
nuclear DNA-directed RNA polymerase complex (GO:0055029)	102	6	1.94	+	3.1	0.0157
DNA-directed RNA polymerase complex (GO:0000428)	105	6	1.99	+	3.01	0.0177
RNA polymerase complex (GO:0030880)	109	6	2.07	+	2.9	0.0207
nucleoplasm part (GO:0044451)	263	13	4.99	+	2.61	0.00211
nucleoplasm (GO:0005654)	293	14	5.56	+	2.52	0.00195
transferase complex, transferring phosphorus-containing groups (GO:0061695)	183	8	3.47	+	2.3	0.027
nucleus (GO:0005634)	1931	51	36.64	+	1.39	0.0177
Unclassified (UNCLASSIFIED)	13341	273	253.14	+	1.08	0
cellular_component (GO:0005575)	6159	97	116.86	-	0.83	0.0276
cell part (GO:0044464)	6029	92	114.4	-	0.8	0.0123
cell (GO:0005623)	6029	92	114.4	-	0.8	0.0123
intracellular (GO:0005622)	5460	81	103.6	-	0.78	0.00991
intracellular part (GO:0044424)	5443	80	103.28	-	0.77	0.007
intracellular organelle part (GO:0044446)	2289	30	43.43	-	0.69	0.0331
organelle part (GO:0044422)	2292	30	43.49	-	0.69	0.0332
protein-containing complex (GO:0032991)	2244	29	42.58	-	0.68	0.0259
cytoplasm (GO:0005737)	3845	37	72.96	-	0.51	7.95e-07
cytoplasmic part (GO:0044444)	2850	26	54.08	-	0.48	1.3e-05
intracellular non-membrane-bounded organelle (GO:0043232)	1017	8	19.3	-	0.41	0.00593
non-membrane-bounded organelle (GO:0043228)	1017	8	19.3	-	0.41	0.00593
ribonucleoprotein complex (GO:1990904)	718	4	13.62	-	0.29	0.00453
cytosol (GO:0005829)	939	5	17.82	-	0.28	0.000729
cytosolic ribosome (GO:0022626)	298	1	5.65	-	0.18	0.0485
ribosomal subunit (GO:0044391)	362	1	6.87	-	0.15	0.0167
cytosolic part (GO:0044445)	342	1	6.49	-	0.15	0.0239
ribosome (GO:0005840)	371	1	7.04	-	0.14	0.0174
mitochondrion (GO:0005739)	391	1	7.42	-	0.13	0.0121
