# Supplementary material for: Transcriptome Analysis of ppdnmt2 and Identification of Superoxide Dismutase as a Novel Interactor of DNMT2 in the Moss Physcomitrella patens
Source: Front Plant Sci. 2020 Aug 5;11:1185. doi: 10.3389/fpls.2020.01185 (PMC7419982; doi:10.3389/fpls.2020.01185)
Supplement: Supplementary file 8 [file Table_7.xls]

## Sheet: UP
Table S7: Pathways and corresponding genes and their numbers (count) in upregulated data
Pathways	Genes	Count
Transporters [02000]	Pp3c7_13340; Pp3c22_5530; Pp3c18_8540; Pp3c22_9060; Pp3c27_4780; Pp3s397_40; Pp3c16_550; Pp3c12_8070; Pp3c2_35170; Pp3c10_21310; Pp3c18_2170; Pp3c11_23630; Pp3c16_840; Pp3c4_3180; Pp3s397_10; Pp3c8_17550; Pp3c3_18330; Pp3c24_20510; Pp3c3_3230; Pp3c5_16290; Pp3c17_16140; Pp3c12_15740; Pp3c21_9970; Pp3c25_40; Pp3c12_10590; Pp3c2_28940; Pp3c17_16320; Pp3c22_12740; Pp3c24_14170; Pp3c3_7930; Pp3c18_18…	33
Exosome [04147]	Pp3c15_4000; Pp3c24_13230; Pp3c10_25070; Pp3c25_1860; Pp3c14_1520; Pp3c11_6620; Pp3c8_2810; Pp3c5_16290; Pp3c22_8680; Pp3c12_7590; Pp3c11_1010; Pp3c7_19020; Pp3c21_9230; Pp3s375_10; Pp3c24_5790; Pp3c23_20810; Pp3c8_24760; Pp3c16_11330; Pp3c18_17330; Pp3c3_37020; Pp3c1_16900; Pp3c6_70; Pp3c13_16620; Pp3c3_20260; Pp3c25_1480; Pp3c6_170; Pp3c12_7610; Pp3c14_8590; Pp3c3_7930; Pp3c10_3450; Pp3c14_15250	31
Enzymes with EC numbers[99980]	Pp3c27_2390; Pp3c1_2420; Pp3c8_19540; Pp3c18_3460; Pp3c5_6270; Pp3c27_3260; Pp3c4_23770; Pp3c25_4050; Pp3c8_970; Pp3c6_27380; Pp3c3_9730; Pp3c10_13310; Pp3c15_6880; Pp3c25_1720; Pp3c9_40; Pp3c16_19530; Pp3c10_4420; Pp3c8_6520; Pp3c17_11310; Pp3c1_31910; Pp3c5_9590; Pp3c6_22940; Pp3c13_10330; Pp3c15_10050; Pp3c5_12740; Pp3c1_540; Pp3c3_9750; Pp3c21_180	28
Membrane trafficking [04131]	Pp3c10_25070; Pp3c14_1520; Pp3c11_6620; Pp3c1_20430; Pp3c22_9450; Pp3c11_1010; Pp3c5_14240; Pp3c21_9230; Pp3s375_10; Pp3c24_5790; Pp3c3_5570; Pp3c23_20810; Pp3c18_17330; Pp3c2_2310; Pp3c6_70; Pp3c25_1480; Pp3c6_170; Pp3c10_5310; Pp3c10_17120; Pp3c14_8590; Pp3c10_2770; Pp3c7_22590; Pp3c23_8750; Pp3c14_15250	24
Phenylpropanoid biosynthesis [00940]	Pp3c2_32410; Pp3c24_13110; Pp3c22_15350; Pp3c13_9000; Pp3c10_21810; Pp3c1_18830; Pp3c1_19610; Pp3c12_19290; Pp3c1_18940; Pp3c6_240; Pp3c26_2960; Pp3c22_8030; Pp3c11_6590; Pp3c2_34270; Pp3c11_4850; Pp3c7_22790; Pp3c19_13170; Pp3c11_6580; Pp3c20_5390; Pp3c19_20780; Pp3c25_10190; Pp3c10_10730; Pp3c12_5860	23
Starch and sucrose metabolism [00500]	Pp3c2_29570; Pp3c13_20171; Pp3c27_1960; Pp3c13_20160; Pp3c25_1860; Pp3c22_9700; Pp3c6_240; Pp3c10_11330; Pp3c18_20850; Pp3c13_24600; Pp3c9_5060; Pp3c22_9450; Pp3c2_34270; Pp3c15_22540; Pp3c21_5300; Pp3c11_5720; Pp3c8_940; Pp3c8_4390; Pp3c11_690; Pp3c20_5390; Pp3c2_36990; Pp3c6_14860; Pp3c3_7980	23
Amino sugar and nucleotide sugar metabolism [00520]	Pp3c2_29570; Pp3c14_6460; Pp3c25_1860; Pp3c8_22560; Pp3c2_1350; Pp3c9_5060; Pp3c22_9450; Pp3c8_24460; Pp3c6_10310; Pp3c3_10480; Pp3c21_5300; Pp3c11_5720; Pp3c14_11550; Pp3c11_690; Pp3c12_1510; Pp3c4_23720	16
Glycosyltransferases [01003]	Pp3c9_1480; Pp3c21_19210; Pp3c10_11330; Pp3c18_20850; Pp3c26_670; Pp3c17_19630; Pp3c3_11340; Pp3c11_4850; Pp3c1_6260; Pp3c17_22380; Pp3c12_9050; Pp3c21_16620; Pp3c14_12270; Pp3c10_10730; Pp3c12_1510; Pp3c17_19670	16
Chromosome and associated proteins [03036]	Pp3c24_13230; Pp3c4_22160; Pp3c7_22150; Pp3c8_2810; Pp3c1_39350; Pp3c11_11100; Pp3c24_5040; Pp3c22_8680; Pp3c3_37020; Pp3c22_22340; Pp3c25_1480; Pp3c2_8770; Pp3c12_7610; Pp3c14_8590; Pp3c17_14350	15
Flavonoid biosynthesis [00941]	Pp3c2_32400; Pp3c19_6330; Pp3c24_13120; Pp3c2_36170; Pp3c21_20650; Pp3c2_30620; Pp3c4_25770; Pp3c2_36540; Pp3c21_20660; Pp3c11_6590; Pp3c7_22790; Pp3c11_6580; Pp3c25_10190; Pp3c14_20550; Pp3c26_4040	15
Glycolysis / Gluconeogenesis [00010]	Pp3c15_4000; Pp3c25_1860; Pp3c14_1520; Pp3c9_5060; Pp3c22_9450; Pp3c12_7590; Pp3s375_10; Pp3c23_20810; Pp3c16_11330; Pp3c4_20210; Pp3c22_15660; Pp3c6_70; Pp3c7_27000; Pp3c6_170; Pp3c25_670	15
Carbon fixation in photosynthetic organisms [00710]	Pp3c3_14510; Pp3c22_7400; Pp3c19_1860; Pp3c6_6540; Pp3c13_15910; Pp3c3_12530; Pp3c12_7590; Pp3c23_20810; Pp3c16_11330; Pp3c12_19890; Pp3c6_70; Pp3c6_170; Pp3c13_15786	13
Pentose and glucuronate interconversions [00040]	Pp3c26_2170; Pp3c14_6710; Pp3c19_8330; Pp3c10_1100; Pp3c3_24830; Pp3c25_3840; Pp3c3_10480; Pp3c25_760; Pp3c17_16370; Pp3c11_690; Pp3c15_12280; Pp3c4_22420; Pp3c3_30560	13
PATHWAY: Glycan metabolism	Pp3c26_2170; Pp3c14_6710; Pp3c10_1100; Pp3c3_24830; Pp3c25_3840; Pp3c25_760; Pp3c17_16370; Pp3c15_12280; Pp3c4_22420; Pp3c3_30560; Pp3c12_1510	11
Circadian rhythm - plant [04712]	Pp3c2_32400; Pp3c19_6330; Pp3c24_13120; Pp3c2_36170; Pp3c21_20650; Pp3c2_30620; Pp3c2_36540; Pp3c21_20660; Pp3c1_3260; Pp3c14_20550	10
Glyoxylate and dicarboxylate metabolism [00630]	Pp3c3_14510; Pp3c22_7400; Pp3c19_1860; Pp3c13_15910; Pp3c3_12530; Pp3c12_19890; Pp3c8_16640; Pp3c13_15786; Pp3c14_9630; Pp3c4_29460	10
pectin degradation	Pp3c26_2170; Pp3c14_6710; Pp3c10_1100; Pp3c3_24830; Pp3c25_3840; Pp3c25_760; Pp3c17_16370; Pp3c15_12280; Pp3c4_22420; Pp3c3_30560	10
Peptidases and inhibitors [01002]	Pp3c23_6900; Pp3c17_7990; Pp3c26_1140; Pp3c18_3870; Pp3c14_17270; Pp3c1_430; Pp3c9_9590; Pp3c6_12000; Pp3c9_20050	9
Polyketide biosynthesis proteins [01008]	Pp3c2_32400; Pp3c19_6330; Pp3c24_13120; Pp3c2_36170; Pp3c21_20650; Pp3c2_30620; Pp3c2_36540; Pp3c21_20660; Pp3c14_20550	9
Transcription factors [03000]	Pp3c21_13130; Pp3c16_21410; Pp3c6_26080; Pp3c8_7340; Pp3c5_27150; Pp3c4_23930; Pp3c5_2900; Pp3c3_37710; Pp3c15_21200	9
2-dehydro-3-deoxy-D-gluconate from pectin: step 1/5. {ECO:0000256|RuleBase:RU000589}.	Pp3c26_2170; Pp3c10_1100; Pp3c3_24830; Pp3c25_3840; Pp3c25_760; Pp3c15_12280; Pp3c4_22420; Pp3c3_30560	8
Carbohydrate metabolism[99981]	Pp3c7_12870; Pp3c3_16280; Pp3c14_18590; Pp3c1_37980; Pp3c8_14900; Pp3c8_870; Pp3c12_4560; Pp3c11_12000	8
Ascorbate and aldarate metabolism [00053]	Pp3c3_10480; Pp3c2_8410; Pp3c22_15660; Pp3c4_23580; Pp3c1_9660; Pp3c3_7860; Pp3c22_5470	7
Galactose metabolism [00052]	Pp3c2_1350; Pp3c9_5060; Pp3c22_9450; Pp3c8_24460; Pp3c3_10480; Pp3c15_22540; Pp3c11_690	7
Nitrogen metabolism [00910]	Pp3c7_13340; Pp3c22_9060; Pp3c27_6610; Pp3c16_15880; Pp3c2_15140; Pp3c10_8200; Pp3c3_20260	7
Protein kinases [01001]	Pp3c27_6070; Pp3c1_39350; Pp3c16_3910; Pp3c24_5040; Pp3c21_5070; Pp3c3_5570; Pp3c8_14050	7
Purine metabolism [00230]	Pp3c14_1520; Pp3c5_4530; Pp3c9_5060; Pp3s375_10; Pp3c6_14810; Pp3c6_23160; Pp3c23_6810	7
Cytochrome P450 [00199]	Pp3c21_10970; Pp3c11_6590; Pp3c7_22790; Pp3c11_6580; Pp3c25_10190; Pp3c2_30580	6
Endocytosis [04144]	Pp3c10_25070; Pp3c11_6620; Pp3c1_20430; Pp3c11_1010; Pp3c24_5790; Pp3c14_15250	6
Fructose and mannose metabolism [00051]	Pp3c2_29570; Pp3c14_6460; Pp3c22_9450; Pp3c16_11330; Pp3c21_5300; Pp3c6_26420	6
Glutathione metabolism [00480]	Pp3c5_4530; Pp3c22_12540; Pp3c6_14810; Pp3c6_23160; Pp3c10_3450; Pp3c22_5470	6
Mitochondrial biogenesis [03029]	Pp3c11_6620; Pp3c8_17550; Pp3c3_18330; Pp3c17_16140; Pp3c11_1010; Pp3c3_5570	6
PATHWAY: Phenylpropanoid metabolism	Pp3c2_32410; Pp3c24_13110; Pp3c13_9000; Pp3c10_21810; Pp3c1_18830; Pp3c1_18940	6
Phenylalanine metabolism [00360]	Pp3c2_32410; Pp3c24_13110; Pp3c13_9000; Pp3c10_21810; Pp3c1_18830; Pp3c1_18940	6
Photosynthesis proteins [00194]	Pp3c20_23430; Pp3c19_9770; Pp3c2_35930; Pp3c6_12510; Pp3c15_11070; Pp3c4_11854	6
Plant hormone signal transduction [04075]	Pp3c4_13140; Pp3c12_6800; Pp3c25_120; Pp3c2_20110; Pp3c9_8300; Pp3c4_23930	6
Pyruvate metabolism [00620]	Pp3c6_6540; Pp3c14_1520; Pp3c20_7140; Pp3s375_10; Pp3c4_20210; Pp3c22_15660	6
Ubiquitin system [04121]	Pp3c17_20590; Pp3c6_12520; Pp3c1_3260; Pp3c19_19700; Pp3c4_11430; Pp3c14_5600	6
trans-cinnamate biosynthesis	Pp3c2_32410; Pp3c24_13110; Pp3c13_9000; Pp3c10_21810; Pp3c1_18830; Pp3c1_18940	6
trans-cinnamate from L-phenylalanine: step 1/1. {ECO:0000256|RuleBase:RU003955}.	Pp3c2_32410; Pp3c24_13110; Pp3c13_9000; Pp3c10_21810; Pp3c1_18830; Pp3c1_18940	6
Cyanoamino acid metabolism [00460]	Pp3c23_6900; Pp3c6_240; Pp3c2_34270; Pp3c20_5390; Pp3c14_9630	5
GTP-binding proteins [04031]	Pp3c10_25070; Pp3c21_9230; Pp3c24_5790; Pp3c10_2770; Pp3c14_15250	5
Lipid biosynthesis proteins [01004]	Pp3c17_17840; Pp3c15_23330; Pp3c14_25550; Pp3c12_7680; Pp3c2_14160	5
MAPK signaling pathway - plant [04016]	Pp3c8_22560; Pp3c25_120; Pp3c4_23930; Pp3c25_1480; Pp3c14_8590	5
Plant-pathogen interaction [04626]	Pp3c9_19000; Pp3c25_120; Pp3c16_20430; Pp3c25_1480; Pp3c14_8590	5
Protein phosphatases and associated proteins [01009]	Pp3c11_6620; Pp3c17_11030; Pp3c11_1010; Pp3c25_1480; Pp3c14_8590	5
Protein processing in endoplasmic reticulum [04141]	Pp3c19_14230; Pp3c11_6620; Pp3c8_6770; Pp3c11_1010; Pp3c12_11890	5
Alanine, aspartate and glutamate metabolism [00250]	Pp3c23_6900; Pp3c14_21530; Pp3c10_8200; Pp3c3_20260	4
Chaperones and folding catalysts [03110]	Pp3c19_14230; Pp3c11_6620; Pp3c8_6770; Pp3c11_1010	4
DNA repair and recombination proteins [03400]	Pp3c5_4530; Pp3c24_950; Pp3c6_14810; Pp3c6_23160	4
Glycine, serine and threonine metabolism [00260]	Pp3c7_19020; Pp3c8_16640; Pp3c25_670; Pp3c14_9630	4
Oxidative phosphorylation [00190]	Pp3c3_18290; Pp3c3_7160; Pp3c13_16700; Pp3c2_3180	4
PATHWAY: Carbohydrate degradation	Pp3c25_1860; Pp3c22_9450; Pp3s375_10; Pp3c10_3450	4
Phenylalanine, tyrosine and tryptophan biosynthesis [00400]	Pp3c12_25380; Pp3c2_35740; Pp3c13_17100; Pp3c2_29800	4
Photosynthesis - antenna proteins [00196]	Pp3c2_35930; Pp3c6_12510; Pp3c15_11070; Pp3c4_11854	4
Pyrimidine metabolism [00240]	Pp3c5_4530; Pp3c6_14810; Pp3c6_23160; Pp3c23_6810	4
Stilbenoid, diarylheptanoid and gingerol biosynthesis [00945]	Pp3c11_6590; Pp3c7_22790; Pp3c11_6580; Pp3c25_10190	4
Thiamine metabolism [00730]	Pp3c23_6580; Pp3c20_13540; Pp3c23_6600; Pp3c23_6510	4
Ubiquinone and other terpenoid-quinone biosynthesis [00130]	Pp3c22_15350; Pp3c4_10770; Pp3c19_13170; Pp3c25_10190	4
Citrate cycle (TCA cycle) [00020]	Pp3c20_7140; Pp3c4_20210; Pp3c1_16900	3
Glycosylphosphatidylinositol (GPI)-anchored proteins [00537]	Pp3c27_1960; Pp3c8_940; Pp3c2_36990	3
Pentose phosphate pathway [00030]	Pp3c25_1860; Pp3c9_5060; Pp3c10_3450	3
Proteasome [03051]	Pp3c11_6620; Pp3c11_1010; Pp3c14_17630	3
Ribosome [03010]	Pp3c14_21510; Pp3c23_8220; Pp3c8_22490	3
Ribosome [03011]	Pp3c14_21510; Pp3c23_8220; Pp3c8_22490	3
Ribosome biogenesis [03009]	Pp3c11_6620; Pp3c14_21860; Pp3c11_1010	3
Spliceosome [03040]	Pp3c11_6620; Pp3c14_21860; Pp3c11_1010	3
Spliceosome [03041]	Pp3c11_6620; Pp3c14_21860; Pp3c11_1010	3
Translation factors [03012]	Pp3c12_11890; Pp3c18_20060; Pp3c12_8550	3
Tyrosine metabolism [00350]	Pp3c22_11130; Pp3c24_11260; Pp3c13_16620	3
Ubiquitin mediated proteolysis [04120]	Pp3c6_12520; Pp3c1_3260; Pp3c14_5600	3
beta-Alanine metabolism [00410]	Pp3c22_10130; Pp3c14_21530; Pp3c22_15660	3
glycolysis	Pp3c25_1860; Pp3c22_9450; Pp3s375_10	3
2-dehydro-3-deoxy-D-gluconate from pectin: step 2/5. {ECO:0000256|RuleBase:RU361123}.	Pp3c14_6710; Pp3c17_16370	2
Carotenoid biosynthesis [00906]	Pp3c18_8820; Pp3c8_21760	2
Cysteine and methionine metabolism [00270]	Pp3c22_12540; Pp3c7_19020	2
DNA replication proteins [03032]	Pp3c12_20580; Pp3c2_8770	2
Folate biosynthesis [00790]	Pp3c26_1140; Pp3c1_12610	2
Glycerolipid metabolism [00561]	Pp3c6_12000; Pp3c22_15660	2
Isoquinoline alkaloid biosynthesis [00950]	Pp3c22_11130; Pp3c24_11260	2
Messenger RNA biogenesis [03019]	Pp3c15_4000; Pp3c18_20060	2
One carbon pool by folate [00670]	Pp3c14_9630; Pp3c10_24030	2
PATHWAY: Glycan biosynthesis	Pp3c18_20850; Pp3c11_5720	2
PATHWAY: Metabolic intermediate biosynthesis	Pp3c2_35740; Pp3c2_29800	2
Peroxisome [04146]	Pp3c17_14510; Pp3c4_29460	2
Phosphatidylinositol signaling system [04070]	Pp3c25_1480; Pp3c14_8590	2
Photosynthesis [00195]	Pp3c20_23430; Pp3c19_9770	2
Protein export [03060]	Pp3c14_17270; Pp3c3_36440	2
RNA transport [03013]	Pp3c12_11890; Pp3c12_8550	2
SNARE interactions in vesicular transport [04130]	Pp3c18_17330; Pp3c7_22590	2
Valine, leucine and isoleucine degradation [00280]	Pp3c22_10130; Pp3c22_15660	2
alpha-Linolenic acid metabolism [00592]	Pp3c20_5670; Pp3c5_3730	2
chorismate biosynthesis	Pp3c2_35740; Pp3c2_29800	2
chorismate from D-erythrose 4-phosphate and phosphoenolpyruvate: step 1/7. {ECO:0000256|RuleBase:RU363071}.	Pp3c2_35740; Pp3c2_29800	2
ABC transporters [02010]	Pp3c5_16290	1
Arginine and proline metabolism [00330]	Pp3c22_15660	1
Arginine biosynthesis [00220]	Pp3c3_20260	1
Biosynthesis of unsaturated fatty acids [01040]	Pp3c2_14160	1
Biotin metabolism [00780]	Pp3c12_7680	1
Brassinosteroid biosynthesis [00905]	Pp3c2_30580	1
Butanoate metabolism [00650]	Pp3c14_21530	1
CD molecules [04090]	Pp3c5_16290	1
D-Glutamine and D-glutamate metabolism[00471]	Pp3c3_20260	1
D-glyceraldehyde 3-phosphate and glycerone phosphate from D-glucose: step 1/4. {ECO:0000256|SAAS:SAAS01216704}.	Pp3c22_9450	1
D-glyceraldehyde 3-phosphate and glycerone phosphate from D-glucose: step 2/4. {ECO:0000256|RuleBase:RU000612}.	Pp3c25_1860	1
D-ribulose 5-phosphate from D-glucose 6-phosphate (oxidative stage): step 1/3. {ECO:0000256|RuleBase:RU362120}.	Pp3c10_3450	1
DNA replication. {ECO:0000256|RuleBase:RU003410}.	Pp3c6_14810	1
Diterpenoid biosynthesis [00904]	Pp3c9_24710	1
Energy metabolism[99982]	Pp3c10_10860	1
Fatty acid biosynthesis [00061]	Pp3c12_7680	1
Fatty acid degradation [00071]	Pp3c22_15660	1
Fatty acid elongation [00062]	Pp3c9_19000	1
Function unknown[99997]	Pp3c25_3020	1
G protein-coupled receptors [04030]	Pp3c3_6540	1
Glycerophospholipid metabolism [00564]	Pp3c4_24470	1
Glycosylphosphatidylinositol (GPI)-anchor biosynthesis [00563]	Pp3c8_15970	1
Histidine metabolism [00340]	Pp3c22_15660	1
Inositol phosphate metabolism [00562]	Pp3c16_11330	1
L-phenylalanine degradation	Pp3c13_16620	1
L-serine biosynthesis	Pp3c7_19020	1
L-serine from 3-phospho-D-glycerate: step 1/3. {ECO:0000256|RuleBase:RU363003}.	Pp3c7_19020	1
Limonene and pinene degradation [00903]	Pp3c22_15660	1
Lysine degradation [00310]	Pp3c22_15660	1
Neomycin, kanamycin and gentamicin biosynthesis[00524]	Pp3c22_9450	1
Others[99999]	Pp3c23_5960	1
PATHWAY: Amino-acid biosynthesis	Pp3c7_19020	1
PATHWAY: Amino-acid degradation	Pp3c13_16620	1
PATHWAY: Carbohydrate metabolism	Pp3c8_24460	1
PATHWAY: Genetic information processing	Pp3c6_14810	1
PATHWAY: Lipid metabolism	Pp3c9_19000	1
PATHWAY: One-carbon metabolism	Pp3c14_9630	1
PATHWAY: Protein modification	Pp3c1_6120	1
Prenyltransferases [01006]	Pp3c8_21760	1
Propanoate metabolism [00640]	Pp3c22_10130	1
Proteasome [03050]	Pp3c14_17630	1
RNA degradation [03018]	Pp3c15_4000	1
Riboflavin metabolism [00740]	Pp3c1_12610	1
Ribosome biogenesis in eukaryotes [03008]	Pp3c14_21860	1
Secretion system [02044]	Pp3c3_36440	1
Signaling proteins[99995]	Pp3c15_17470	1
Structural proteins[99992]	Pp3c1_9400	1
Taurine and hypotaurine metabolism [00430]	Pp3c14_21530	1
Transcription machinery [03021]	Pp3c22_18520	1
Tryptophan metabolism [00380]	Pp3c22_15660	1
acetoacetate and fumarate from L-phenylalanine: step 6/6. {ECO:0000256|RuleBase:RU366008}.	Pp3c13_16620	1
fatty acid biosynthesis. {ECO:0000256|PIRNR:PIRNR036417}.	Pp3c9_19000	1
galactose metabolism. {ECO:0000256|RuleBase:RU366046}.	Pp3c8_24460	1
pectin biosynthesis. {ECO:0000256|RuleBase:RU362027}.	Pp3c12_1510	1
pentose phosphate pathway	Pp3c10_3450	1
protein glycosylation. {ECO:0000256|RuleBase:RU361136}.	Pp3c1_6120	1
pyruvate from D-glyceraldehyde 3-phosphate: step 5/5. {ECO:0000256|RuleBase:RU000504}.	Pp3s375_10	1
starch biosynthesis. {ECO:0000256|RuleBase:RU361232}.	Pp3c18_20850	1
starch biosynthesis. {ECO:0000256|RuleBase:RU362093}.	Pp3c11_5720	1
tetrahydrofolate interconversion. {ECO:0000256|RuleBase:RU000585}.	Pp3c14_9630	1

## Sheet: Down
Table S7: Pathways and corresponding genes and their numbers (count) in down regulated data
Pathways	Genes	Count
Chromosome and associated proteins [03036]	Pp3c3_21910; Pp3c14_10900; Pp3c2_7150; Pp3c1_12290; Pp3c21_19690; Pp3c9_22160; Pp3c21_15920; Pp3c27_7460; Pp3c5_24480; Pp3c17_15690; Pp3c21_10100; Pp3c3_12030; Pp3c1_28300; Pp3c6_10390; Pp3c18_6100; Pp3c17_15560; Pp3c18_19040; Pp3c26_7720; Pp3c24_13770; Pp3c17_2460; Pp3c12_10030; Pp3c10_350; Pp3c13_14440; Pp3c8_4410; Pp3c4_10340	25
Transcription factors [03000]	Pp3c2_33310; Pp3c8_16720; Pp3c26_9880; Pp3c6_2730; Pp3c14_3280; Pp3c2_25760; Pp3c15_7790; Pp3c1_32440; Pp3c14_3310; Pp3c15_15960; Pp3c2_10790; Pp3c16_3770; Pp3c7_17700; Pp3c11_10350; Pp3c17_2460; Pp3c16_12850; Pp3c1_38820; Pp3c17_13620	18
Ubiquitin system [04121]	Pp3c13_21340; Pp3c1_20780; Pp3c19_7560; Pp3c25_14690; Pp3c4_30040; Pp3c6_5030; Pp3c25_1490; Pp3c2_29153; Pp3c19_9970; Pp3c2_29240; Pp3c7_3920; Pp3c15_7960; Pp3c14_14750	13
Transcription machinery [03021]	Pp3c1_12290; Pp3c21_15920; Pp3c5_24480; Pp3c16_6360; Pp3c6_10390; Pp3c18_6100; Pp3c9_4280; Pp3c26_1970; Pp3c10_350; Pp3c13_14440; Pp3c4_10340; Pp3c9_5080	12
Exosome [04147]	Pp3c3_21910; Pp3c8_21600; Pp3c4_7960; Pp3c21_8810; Pp3c12_20700; Pp3c1_34070; Pp3c4_27990; Pp3c19_20850; Pp3c11_24210; Pp3c14_2470; Pp3c18_10760	11
Transporters [02000]	Pp3c8_22100; Pp3c16_22550; Pp3c10_23140; Pp3c16_25600; Pp3c10_14590; Pp3c1_21890; Pp3c10_2650; Pp3c7_22600; Pp3c3_22870; Pp3c14_2470; Pp3c18_6190	11
Protein phosphatases and associated proteins [01009]	Pp3c4_27990; Pp3c17_15690; Pp3c21_10100; Pp3c5_20390; Pp3c4_7100; Pp3c17_15560; Pp3c1_31250; Pp3c4_23450; Pp3c26_4070	9
Peptidases and inhibitors [01002]	Pp3c20_17620; Pp3c10_8530; Pp3c21_15920; Pp3c24_13160; Pp3c3_30900; Pp3c18_6100; Pp3c8_14810; Pp3c7_3920	8
Plant-pathogen interaction [04626]	Pp3c18_21170; Pp3c3_5720; Pp3c15_680; Pp3c5_4120; Pp3c19_20580; Pp3c5_10970; Pp3c10_50; Pp3c7_22440	8
Alanine, aspartate and glutamate metabolism [00250]	Pp3c4_7960; Pp3c21_8810; Pp3c20_17620; Pp3c24_13160; Pp3c3_30900; Pp3c5_20080; Pp3c18_10760	7
Chaperones and folding catalysts [03110]	Pp3c25_14630; Pp3c4_27990; Pp3c19_20850; Pp3c1_7030; Pp3c12_10120; Pp3c3_14420; Pp3c26_4070	7
Messenger RNA biogenesis [03019]	Pp3c5_5900; Pp3c21_13650; Pp3c7_24280; Pp3c16_6360; Pp3c3_33560; Pp3c26_7720; Pp3c6_26980	7
Plant hormone signal transduction [04075]	Pp3c18_21170; Pp3c19_7560; Pp3c5_24590; Pp3c19_8310; Pp3c6_4560; Pp3c1_38820; Pp3c6_7030	7
Circadian rhythm - plant [04712]	Pp3c13_21340; Pp3c1_12790; Pp3c6_5030; Pp3c3_23790; Pp3c1_38820; Pp3c7_20520	6
Protein kinases [01001]	Pp3c5_4120; Pp3c19_20580; Pp3c3_12030; Pp3c10_350; Pp3c7_22440; Pp3c18_14490	6
Basal transcription factors [03022]	Pp3c21_15920; Pp3c18_6100; Pp3c26_1970; Pp3c10_350; Pp3c4_10340	5
DNA repair and recombination proteins [03400]	Pp3c19_100; Pp3c10_3760; Pp3c4_23450; Pp3c22_7360; Pp3c2_33440	5
Glycosyltransferases [01003]	Pp3c11_4920; Pp3c12_4490; Pp3c1_34020; Pp3c25_6770; Pp3c6_4064	5
Protein processing in endoplasmic reticulum [04141]	Pp3c25_14630; Pp3c4_27990; Pp3c19_20850; Pp3c1_7030; Pp3c15_7960	5
Purine metabolism [00230]	Pp3c8_17920; Pp3c1_34070; Pp3c14_11050; Pp3c2_19640; Pp3c3_30900	5
Cysteine and methionine metabolism [00270]	Pp3c26_5320; Pp3c1_40350; Pp3c7_23100; Pp3c15_18500	4
DNA replication proteins [03032]	Pp3c19_100; Pp3c10_3760; Pp3c18_12550; Pp3c13_14620	4
Glycine, serine and threonine metabolism [00260]	Pp3c21_17460; Pp3c4_11810; Pp3c4_31180; Pp3c17_5720	4
Glyoxylate and dicarboxylate metabolism [00630]	Pp3c21_8810; Pp3c20_22510; Pp3c4_11810; Pp3c18_10760	4
Membrane trafficking [04131]	Pp3c3_21910; Pp3c8_21600; Pp3c4_27990; Pp3c19_20850	4
Nitrogen metabolism [00910]	Pp3c4_7960; Pp3c21_8810; Pp3c5_20080; Pp3c18_10760	4
Spliceosome [03041]	Pp3c4_27990; Pp3c7_5120; Pp3c24_10060; Pp3c6_15830	4
Valine, leucine and isoleucine degradation [00280]	Pp3c26_5320; Pp3c1_40350; Pp3c20_1720; Pp3c7_4810	4
mRNA surveillance pathway [03015]	Pp3c7_24280; Pp3c17_15690; Pp3c16_6360; Pp3c17_15560	4
Arginine biosynthesis [00220]	Pp3c4_7960; Pp3c21_8810; Pp3c18_10760	3
Carbon fixation in photosynthetic organisms [00710]	Pp3c8_21600; Pp3c11_24210; Pp3c4_25090	3
Enzymes with EC numbers[99980]	Pp3c1_13060; Pp3c16_12680; Pp3c13_19630	3
Glycolysis / Gluconeogenesis [00010]	Pp3c8_21600; Pp3c11_24210; Pp3c4_25090	3
Ribosome biogenesis [03009]	Pp3c4_27990; Pp3c4_30330; Pp3c20_4830	3
Spliceosome [03040]	Pp3c4_27990; Pp3c24_10060; Pp3c6_15830	3
Ubiquitin mediated proteolysis [04120]	Pp3c13_21340; Pp3c6_5030; Pp3c14_14750	3
Amino acid related enzymes [01007]	Pp3c26_5320; Pp3c1_40350	2
Arginine and proline metabolism [00330]	Pp3c16_2800; Pp3c15_18500	2
Ascorbate and aldarate metabolism [00053]	Pp3c20_12850; Pp3c16_80	2
Cytochrome P450 [00199]	Pp3c9_7820; Pp3c3_32210	2
Fatty acid biosynthesis [00061]	Pp3c12_20700; Pp3c16_25110	2
Glucosinolate biosynthesis [00966]	Pp3c26_5320; Pp3c1_40350	2
Homologous recombination [03440]	Pp3c19_100; Pp3c10_3760	2
Inositol phosphate metabolism [00562]	Pp3c7_10000; Pp3c20_12850	2
Lipid biosynthesis proteins [01004]	Pp3c12_20700; Pp3c16_25110	2
Mitochondrial biogenesis [03029]	Pp3c4_27990; Pp3c17_2460	2
N-Glycan biosynthesis [00510]	Pp3c11_4920; Pp3c12_4490	2
PATHWAY: Purine metabolism	Pp3c1_34070; Pp3c3_30900	2
Pantothenate and CoA biosynthesis [00770]	Pp3c26_5320; Pp3c1_40350	2
Pentose phosphate pathway [00030]	Pp3c8_17920; Pp3c11_24210	2
Peroxisome [04146]	Pp3c12_20700; Pp3c1_31210	2
Propanoate metabolism [00640]	Pp3c20_1720; Pp3c7_4810	2
Pyruvate metabolism [00620]	Pp3c20_22510; Pp3c4_25090	2
RNA transport [03013]	Pp3c16_17800; Pp3c26_7720	2
Ribosome [03010]	Pp3c10_20350; Pp3c5_27030	2
Ribosome [03011]	Pp3c10_20350; Pp3c5_27030	2
Starch and sucrose metabolism [00500]	Pp3c4_23640; Pp3c13_1470	2
Valine, leucine and isoleucine biosynthesis [00290]	Pp3c26_5320; Pp3c1_40350	2
Various types of N-glycan biosynthesis [00513]	Pp3c11_4920; Pp3c12_4490	2
Zeatin biosynthesis [00908]	Pp3c23_17550; Pp3c16_6080	2
(S)-malate from isocitrate: step 2/2. {ECO:0000256|RuleBase:RU000555}.	Pp3c20_22510	1
ABC transporters [02010]	Pp3c14_2470	1
Brassinosteroid biosynthesis [00905]	Pp3c9_7820	1
CD molecules [04090]	Pp3c14_2470	1
Citrate cycle (TCA cycle) [00020]	Pp3c4_25090	1
Cyanoamino acid metabolism [00460]	Pp3c4_11810	1
D-Glutamine and D-glutamate metabolism[00471]	Pp3c4_7960	1
Endocytosis [04144]	Pp3c4_27990	1
Fatty acid degradation [00071]	Pp3c12_20700	1
Folate biosynthesis [00790]	Pp3c5_8650	1
Fructose and mannose metabolism [00051]	Pp3c11_24210	1
IMP biosynthesis via de novo pathway	Pp3c3_30900	1
Ion channels [04040]	Pp3c15_680	1
Isoquinoline alkaloid biosynthesis [00950]	Pp3c17_5720	1
Lysine degradation [00310]	Pp3c27_7000	1
MAPK signaling pathway - plant [04016]	Pp3c18_21170	1
N(1)-(5-phospho-D-ribosyl)glycinamide from 5-phospho-alpha-D-ribose 1-diphosphate: step 1/2. {ECO:0000256|PIRNR:PIRNR000485}.	Pp3c3_30900	1
Non-homologous end-joining [03450]	Pp3c10_3760	1
Nucleotide excision repair [03420]	Pp3c22_7360	1
One carbon pool by folate [00670]	Pp3c4_11810	1
Others[99999]	Pp3c15_6210	1
PATHWAY: Carbohydrate metabolism	Pp3c20_22510	1
PATHWAY: One-carbon metabolism	Pp3c4_11810	1
PATHWAY: Protein modification	Pp3c25_1490	1
PATHWAY: Sulfur metabolism	Pp3c2_19640	1
Phenylalanine metabolism [00360]	Pp3c17_5720	1
Phenylpropanoid biosynthesis [00940]	Pp3c12_16500	1
Phosphatidylinositol signaling system [04070]	Pp3c7_10000	1
Prenyltransferases [01006]	Pp3c16_6080	1
Proteasome [03051]	Pp3c4_27990	1
RNA degradation [03018]	Pp3c21_13650	1
Ribosome biogenesis in eukaryotes [03008]	Pp3c20_4830	1
Selenocompound metabolism [00450]	Pp3c7_23100	1
Signaling proteins[99995]	Pp3c21_11890	1
Sulfur metabolism [00920]	Pp3c2_19640	1
Transfer RNA biogenesis [03016]	Pp3c16_6080	1
Translation factors [03012]	Pp3c16_17800	1
Tropane, piperidine and pyridine alkaloid biosynthesis [00960]	Pp3c17_5720	1
Tryptophan metabolism [00380]	Pp3c11_11790	1
Tyrosine metabolism [00350]	Pp3c17_5720	1
XMP biosynthesis via de novo pathway	Pp3c1_34070	1
XMP from IMP: step 1/1. {ECO:0000256|HAMAP-Rule:MF_03156}.	Pp3c1_34070	1
beta-Alanine metabolism [00410]	Pp3c17_5720	1
glyoxylate cycle	Pp3c20_22510	1
hydrogen sulfide biosynthesis	Pp3c2_19640	1
protein ubiquitination. {ECO:0000256|RuleBase:RU365038}.	Pp3c25_1490	1
sulfite from sulfate: step 2/3. {ECO:0000256|RuleBase:RU004347}.	Pp3c2_19640	1
tetrahydrofolate interconversion. {ECO:0000256|RuleBase:RU000585}.	Pp3c4_11810	1
