# Supplementary material for: Transcriptome Analysis of ppdnmt2 and Identification of Superoxide Dismutase as a Novel Interactor of DNMT2 in the Moss Physcomitrella patens
Source: Front Plant Sci. 2020 Aug 5;11:1185. doi: 10.3389/fpls.2020.01185 (PMC7419982; doi:10.3389/fpls.2020.01185)
Supplement: Supplementary file 9 [file Table_8.xls]

## Sheet: T-test Significant Proteins
Table S8: List of P-significant proteins co-immunoprecitated with PpDNMT2. Total peptide count: Peptide spectrum matches for individual peptides; Total protein PSM: Total number of identified peptide sequences (Peptide Spectrum Matches) for the protein.
Accession	Gene_Name	EMBL_GENBANK_DDBJ	Accession V3.1	Annotation	Description	Student's T-test p-value	Protein Molecular weight (KDa)	Total peptide count	Total protein PSM	Peptide sequence	Peptide PSM	Confidence	GO: Molecular Function	GO: Cellular Component	GO: Biological Process	Abundance Count: Control 1	Abundance Count: Control 2	Abundance Count: Control 3	Abundance Count: Stress 1	Abundance Count: Stress 2	Abundance Count: Stress 3
A9SWH2	PHYPADRAFT_136374	DS545017 (XP_024390495.1)	Pp3c12_2410.v3.1	tRNA (cytosine(38)-C(5))-methyltransferase-like isoform X1 [Physcomitrium patens]	tRNA (cytosine(38)-C(5))-methyltransferase-like isoform X1 [Physcomitrium patens]		50.88	2	2	.MLVAMADLEGPMRVLEFYSGIGGLLQQQKEPASTHAR.L R.SEDEGKCFDMNMCADKWELYK.L	1, 1	Low, Low	Methyltransferase activity
A0A2K1IAD0	PHYPA_030798	ABEU02000027	Pp3c27_2310V3.1	PT+F3:F47HR34803:SF2 - PHOTOSYSTEM I REACTION CENTER SUBUNIT XI, CHLOROPLASTIC (1 of 3)	PsaL domain-containing protein OS=Physcomitrella patens subsp. patens OX=3218 GN=PHYPA_030798 PE=4 SV=1	0.00181132	23.5	1	2	R.TAVAPLLR.G	2	High		chloroplast thylakoid membrane [GO:0009535]; integral component of membrane [GO:0016021]; photosystem I reaction center [GO:0009538]	photosynthesis [GO:0015979]				1	1	1
A0A2K1IB27	PHYPA_031049	ABEU02000027	Pp3c27_7460V3.1; Pp3c27_4610	(1 of 1) K11251//K11254 - histone H2A (H2A) // histone H4 (H4)	Histone H4 OS=Physcomitrella patens subsp. patens OX=3218 GN=PHYPA_031049 PE=3 SV=1	0.0415621	21.6	1	1	R.ISGLIYEETR.G	1	High	D binding [GO:0003677]; protein heterodimerization activity [GO:0046982]	nucleosome [GO:0000786]; nucleus [GO:0005634]	nucleosome assembly [GO:0006334]				1	1
A0A2K1ICT3	PHYPA_030556	ABEU02000026	Pp3c26_12230V3.1	K08916 - light-harvesting complex II chlorophyll a/b binding protein 5 (LHCB5) (1 of 4)	Chlorophyll a-b binding protein chloroplastic OS=Physcomitrella patens subsp. patens OX=3218 GN=PHYPA_030556 PE=3 SV=1	0.0296842	31.6	4	7	K.TGALLLEGDSIK.Y K.SPLGSDLDR.L K.DPDQFALLK.V R.YQAYELIHAR.W	2 2 2 1	High High High High	chlorophyll binding [GO:0016168]	chloroplast thylakoid membrane [GO:0009535]; integral component of membrane [GO:0016021]; photosystem I [GO:0009522]; photosystem II [GO:0009523]; plastoglobule [GO:0010287]	photosynthesis light harvesting in photosystem I [GO:0009768]; protein-chromophore linkage [GO:0018298]; response to light stimulus [GO:0009416]	2	2	2	3	2	2
A0A2K1IHL7	PHYPA_029370	ABEU02000024	Pp3c24_20960V3.1	PTHR34549:SF2 - PHOTOSYSTEM I REACTION CENTER SUBUNIT IV A, CHLOROPLASTIC-RELATED (1 of 1)	Uncharacterized protein OS=Physcomitrella patens subsp. patens OX=3218 GN=PHYPA_029370 PE=4 SV=1	0.034	13.9	1	4	K.VVAVDQAPGVR.Y	4	High		photosystem I reaction center [GO:0009538]	photosynthesis [GO:0015979]	1	1	1	1	1	1
A0A2K1IKE2	PHYPA_028436	ABEU02000023	Pp3c23_22230V3.1	K02693 - photosystem I subunit IV (psaE) (1 of 3)	Uncharacterized protein OS=Physcomitrella patens subsp. patens OX=3218 GN=PHYPA_028436 PE=4 SV=1	0.0342282	14.2	1	4	K.VVAVDQAPGVR.Y	4	High		photosystem I reaction center [GO:0009538]	photosynthesis [GO:0015979]	1	1	1	1	1	1
A0A2K1IN36	PHYPA_026994	ABEU02000022	Pp3c22_10850V3.1	PTHR34939:SF1 - PHOTOSYSTEM I REACTION CENTER SUBUNIT III, CHLOROPLASTIC (1 of 4)	Uncharacterized protein OS=Physcomitrella patens subsp. patens OX=3218 GN=PHYPA_026994 PE=4 SV=1	0.00342857	26.1	1	1	K.EIIIDVPLALR.I	1	High		chloroplast thylakoid membrane [GO:0009535]; integral component of membrane [GO:0016021]; photosystem I reaction center [GO:0009538]	photosynthesis [GO:0015979]				1	1	1
A0A2K1INB1	PHYPA_027073	ABEU02000022	Pp3c22_12960V3.1	(1 of 6) KOG0651 - 26S proteasome regulatory complex, ATPase RPT4	ATPase_AAA_core domain-containing protein OS=Physcomitrella patens subsp. patens OX=3218 GN=PHYPA_027073 PE=4 SV=1	0.00195918	48.4	2	3	K.VPLILGIWGGK.G K.DGLYIAPAFMDK.L	2 1	High High	ATP binding [GO:0005524]	chloroplast stroma [GO:0009570]; thylakoid [GO:0009579]		1	1	1	1	1	1
A0A2K1IQV9	PHYPA_025769	ABEU02000021	Pp3c21_5650V3.1	(1 of 1) K02635 - cytochrome b6 (petB)	CYTB_NTER domain-containing protein OS=Physcomitrella patens subsp. patens OX=3218 GN=PHYPA_025769 PE=4 SV=1	0	35	2	3	K.SENLSLSEAWSK.I K.LAFYDYIGNNPAK.G	1 2	High High	chlorophyll binding [GO:0016168]; electron transfer activity [GO:0009055]	chloroplast thylakoid membrane [GO:0009535]; integral component of membrane [GO:0016021]; photosystem [GO:0009521]	photosynthetic electron transport chain [GO:0009767]; respiratory electron transport chain [GO:0022904]	2	2	2
A0A2K1IR80	PHYPA_025907	ABEU02000021	Pp3c21_8800V3.1	K02694 - photosystem I subunit III (psaF) (1 of 2)	Uncharacterized protein OS=Physcomitrella patens subsp. patens OX=3218 GN=PHYPA_025907 PE=4 SV=1	0.0032	26.1	1	1	K.EIIIDVPLALR.V	1	High		chloroplast thylakoid membrane [GO:0009535]; integral component of membrane [GO:0016021]; photosystem I reaction center [GO:0009538]	photosynthesis [GO:0015979]				1	1	1
A0A2K1IRE6	PHYPA_025972	ABEU02000021	Pp3c21_9980V3.1	PTHR11627:SF8 - FRUCTOSE-BISPHOSPHATE ALDOLASE 3, CHLOROPLASTIC-RELATED (1 of 5)	Fructose-bisphosphate aldolase OS=Physcomitrella patens subsp. patens OX=3218 GN=PHYPA_025972 PE=3 SV=1	0.0335422	42.2	1	1	R.ALQNSVLK.T	1	High	fructose-bisphosphate aldolase activity [GO:0004332]	cytosol [GO:0005829]	fructose 16-bisphosphate metabolic process [GO:0030388]; glycolytic process [GO:0006096]				1	1	1
A0A2K1ITG5	PHYPA_024503	ABEU02000020	Pp3c20_640V3.1	K02693 - photosystem I subunit IV (psaE) (1 of 3)	Uncharacterized protein OS=Physcomitrella patens subsp. patens OX=3218 GN=PHYPA_024503 PE=4 SV=1	0.0344595	20.4	1	4	K.VVAVDQAPGVR.Y	4	High		photosystem I reaction center [GO:0009538]	photosynthesis [GO:0015979]	1	1	1	1	1	1
A0A2K1ITY0	PHYPA_024679	ABEU02000020	Pp3c20_3940V3.1	(1 of 4) 1.17.1.2 - 4-hydroxy-3-methylbut-2-enyl diphosphate reductase / HMBPP reductase	Uncharacterized protein OS=Physcomitrella patens subsp. patens OX=3218 GN=PHYPA_024679 PE=4 SV=1	0	9.2	1	2	K.DIRSNIEAMDCVKFIWAK.L	2	High				1	1	1
A0A2K1IW52	PHYPA_025449	ABEU02000020	Pp3c20_22420V3.1	(1 of 2) PTHR20852:SF57 - GLUTAMINE SYNTHETASE 2 CYTOPLASMIC	Gln-synt_C domain-containing protein OS=Physcomitrella patens subsp. patens OX=3218 GN=PHYPA_025449 PE=3 SV=1	0.0295385	46.1	1	2	R.RPAANVDPYVVAR.M	2	High	glutamate-ammonia ligase activity [GO:0004356]		glutamine biosynthetic process [GO:0006542]	1	1	1
A0A2K1IW72	PHYPA_025470	ABEU02000020	Pp3c20_22820V3.1	(1 of 2) PTHR20852:SF57 - GLUTAMINE SYNTHETASE 2 CYTOPLASMIC	Gln-synt_C domain-containing protein OS=Physcomitrella patens subsp. patens OX=3218 GN=PHYPA_025470 PE=3 SV=1	0.0292571	46	1	2	R.RPAANVDPYVVAR.M	2	High	glutamate-ammonia ligase activity [GO:0004356]		glutamine biosynthetic process [GO:0006542]	1	1	1
A0A2K1IWA4	PHYPA_025507	ABEU02000020	Pp3c20_23460V3.1	PTHR13743//PTHR13743:SF83 - BEIGE/BEACH-RELATED // SUBFAMILY NOT NAMED (1 of 1)	Uncharacterized protein OS=Physcomitrella patens subsp. patens OX=3218 GN=PHYPA_025507 PE=4 SV=1	0.0368571	377.5	1	1	R.SEISELR.Q	1	High							1	1	1
A0A2K1IZ77	PHYPA_024396	ABEU02000019	Pp3c19_20900V3.1	K08914 - light-harvesting complex II chlorophyll a/b binding protein 3 (LHCB3) (1 of 1)	Chlorophyll a-b binding protein chloroplastic OS=Physcomitrella patens subsp. patens OX=3218 GN=PHYPA_024396 PE=3 SV=1	0.00137143	32.7	1	2	R.ALELIHGR.W	2	High	chlorophyll binding [GO:0016168]	chloroplast envelope [GO:0009941]; chloroplast thylakoid membrane [GO:0009535]; integral component of membrane [GO:0016021]; photosystem I [GO:0009522]; photosystem II [GO:0009523]; plastoglobule [GO:0010287]	photosynthesis light harvesting in photosystem I [GO:0009768]; protein-chromophore linkage [GO:0018298]; response to light stimulus [GO:0009416]	1	1	1
A0A2K1J0L9	PHYPA_022970	ABEU02000018	Pp3c18_10730V3.1	(1 of 4) PTHR34939:SF1 - PHOTOSYSTEM I REACTION CENTER SUBUNIT III, CHLOROPLASTIC	Uncharacterized protein OS=Physcomitrella patens subsp. patens OX=3218 GN=PHYPA_022970 PE=4 SV=1	0.00331035	25.9	1	1	K.EIIIDVPLALR.I	1	High		chloroplast thylakoid membrane [GO:0009535]; integral component of membrane [GO:0016021]; photosystem I reaction center [GO:0009538]	photosynthesis [GO:0015979]				1	1	1
A0A2K1J1I1	PHYPA_023284	ABEU02000018	Pp3c18_18400V3.1	PTHR11627:SF8 - FRUCTOSE-BISPHOSPHATE ALDOLASE 3, CHLOROPLASTIC-RELATED (1 of 5)	Fructose-bisphosphate aldolase OS=Physcomitrella patens subsp. patens OX=3218 GN=PHYPA_023284 PE=3 SV=1	0.0339512	42.3	1	1	R.ALQNSVLK.T	1	High	fructose-bisphosphate aldolase activity [GO:0004332]	cytosol [GO:0005829]	fructose 16-bisphosphate metabolic process [GO:0030388]; glycolytic process [GO:0006096]				1	1	1
A0A2K1J2Y5	PHYPA_021734	ABEU02000017	Pp3c17_6520V3.1	PTHR11540:SF14 - MALATE DEHYDROGENASE, CHLOROPLASTIC (1 of 3)	Uncharacterized protein OS=Physcomitrella patens subsp. patens OX=3218 GN=PHYPA_021734 PE=4 SV=1	0.0016	43.1	1	1	R.DDLFNINAGIVR.S	1	High	L-malate dehydrogese activity [GO:0030060]	cytoplasm [GO:0005737]; mitochondrion [GO:0005739]	carbohydrate metabolic process [GO:0005975]; malate metabolic process [GO:0006108]; tricarboxylic acid cycle [GO:0006099]				1	1	1
A0A2K1J8B5	PHYPA_020873	ABEU02000016	Pp3c16_12520V3.1	K03115 - casein kinase II subunit beta (CSNK2B) (1 of 3)	Casein kise II subunit beta OS=Physcomitrella patens subsp. patens OX=3218 GN=PHYPA_020873 PE=3 SV=1	0	32.8	1	1	R.SAVLVREERGYR.D	1	High	protein kise regulator activity [GO:0019887]	cytoplasm [GO:0005737]; protein kise CK2 complex [GO:0005956]					1	1	1
A0A2K1JCZ6	PHYPA_019667	ABEU02000015	Pp3c15_12410V3.1	KOG0651 - 26S proteasome regulatory complex, ATPase RPT4 (1 of 6)	ATPase_AAA_core domain-containing protein OS=Physcomitrella patens subsp. patens OX=3218 GN=PHYPA_019667 PE=4 SV=1	0.0436273	48.3	5	13	R.VPIIVTGNDFSTLYAPLIR.D K.VPLILGVWGGK.G R.TYNFDNMK.D K.DGLYIAPAFMDK.L R.LDNVSDDNVTK.L	6 3 1 1 2	High High High High High	ATP binding [GO:0005524]	chloroplast stroma [GO:0009570]; thylakoid [GO:0009579]		1	1	1	1	1	1
A0A2K1JDR4	PHYPA_019944	ABEU02000015	Pp3c15_19390V3.1	(1 of 2) K02695 - photosystem I subunit VI (psaH)	Uncharacterized protein OS=Physcomitrella patens subsp. patens OX=3218 GN=PHYPA_019944 PE=4 SV=1	0.004	14.5	1	1	K.FFETFAGAFTK.R	1	High		chloroplast thylakoid membrane [GO:0009535]; photosystem I reaction center [GO:0009538]	photosynthesis [GO:0015979]	1	1	1
A0A2K1JH02	PHYPA_018230	ABEU02000014	Pp3c14_9020V3.1	PTHR11540:SF14 - MALATE DEHYDROGENASE, CHLOROPLASTIC (1 of 3)	Uncharacterized protein OS=Physcomitrella patens subsp. patens OX=3218 GN=PHYPA_018230 PE=4 SV=1	0.0015	43	1	1	R.DDLFNINAGIVR.S	1	High	L-malate dehydrogese activity [GO:0030060]	cytoplasm [GO:0005737]; mitochondrion [GO:0005739]	carbohydrate metabolic process [GO:0005975]; malate metabolic process [GO:0006108]; tricarboxylic acid cycle [GO:0006099]				1	1	1
A0A2K1JIX3	PHYPA_018910	ABEU02000014	Pp3c14_22870V3.1	NA	Uncharacterized protein OS=Physcomitrella patens subsp. patens OX=3218 GN=PHYPA_018910 PE=4 SV=1	0.0344113	58.6	4	11	K.QITTASDNLR.K K.IVLAFK.Q K.IISAIAEYTIK.I K.HGLLTLIPFFEPIR.L	4 1 2 4	High High High High				1	1	1	3	3	3
A0A2K1JKF2	PHYPA_016873	ABEU02000013	Pp3c13_2310V3.1	K02692 - photosystem I subunit II (psaD) (1 of 4)	Uncharacterized protein OS=Physcomitrella patens subsp. patens OX=3218 GN=PHYPA_016873 PE=4 SV=1	0.0024	23	1	1	K.GFTPPTLNADTPAPIFGGSTGGLLR.K	1	High		photosystem I reaction center [GO:0009538]	photosynthesis [GO:0015979]	1	1	1
A0A2K1JLI2	PHYPA_017220	ABEU02000013	Pp3c13_11140V3.1	KOG1065 - Maltase glucoamylase and related hydrolases, glycosyl hydrolase family 31 (1 of 1)	Uncharacterized protein OS=Physcomitrella patens subsp. patens OX=3218 GN=PHYPA_017220 PE=4 SV=1	0.00218182	125.6	1	3	K.ISSSIVAR.S	3	High	carbohydrate binding [GO:0030246]; hydrolase activity hydrolyzing O-glycosyl compounds [GO:0004553]		carbohydrate metabolic process [GO:0005975]	1	1	1	1	1	1
A0A2K1JMQ6	PHYPA_017652	ABEU02000013	Pp3c13_21050V3.1	PF01716 - Manganese-stabilising protein / photosystem II polypeptide (MSP) (1 of 4)	Uncharacterized protein OS=Physcomitrella patens subsp. patens OX=3218 GN=PHYPA_017652 PE=4 SV=1	0.0281835	34.1	1	1	R.GSSFLDPK.G	1	High	oxygen evolving activity [GO:0010242]	photosystem II oxygen evolving complex [GO:0009654]	photosystem II assembly [GO:0010207]; photosystem II stabilization [GO:0042549]				1	1	1
A0A2K1JPZ2	PHYPA_015962	ABEU02000012	Pp3c12_8120V3.1	K00026 - malate dehydrogenase (MDH2) (1 of 6)	Malate dehydrogese OS=Physcomitrella patens subsp. patens OX=3218 GN=PHYPA_015962 PE=3 SV=1	0.00145455	35.9	1	1	R.DDLFNINAGIVR.S	1	High	L-malate dehydrogese activity [GO:0030060]	cytoplasm [GO:0005737]; mitochondrion [GO:0005739]	carbohydrate metabolic process [GO:0005975]; malate metabolic process [GO:0006108]; tricarboxylic acid cycle [GO:0006099]				1	1	1
A0A2K1JV60	PHYPA_015190	ABEU02000011	Pp3c11_18230V3.1	K02694 - photosystem I subunit III (psaF) (1 of 2)	Uncharacterized protein OS=Physcomitrella patens subsp. patens OX=3218 GN=PHYPA_015190 PE=4 SV=1	0.00355556	26.2	1	1	K.EIIIDVPLALR.V	1	High		chloroplast thylakoid membrane [GO:0009535]; integral component of membrane [GO:0016021]; photosystem I reaction center [GO:0009538]	photosynthesis [GO:0015979]				1	1	1
A0A2K1JZJ0	PHYPA_014059	ABEU02000010	Pp3c10_18330V3.1	(1 of 4) PTHR15371:SF1 - OUTER ENVELOPE PORE PROTEIN 16-2, CHLOROPLASTIC	Uncharacterized protein (Fragment) OS=Physcomitrella patens subsp. patens OX=3218 GN=PHYPA_014059 PE=4 SV=1	0.029617	24.7	1	1	R.LTLQEETSQR.S	1	High	amino acid transmembrane transporter activity [GO:0015171]	integral component of chloroplast outer membrane [GO:0031359]	ion transmembrane transport [GO:0034220]	1	1	1
A0A2K1K0D5	PHYPA_014362	ABEU02000010	Pp3c10_25371V3.1	K08908 - light-harvesting complex I chlorophyll a/b binding protein 2 (LHCA2) (1 of 7)	Chlorophyll a-b binding protein chloroplastic OS=Physcomitrella patens subsp. patens OX=3218 GN=PHYPA_014362 PE=3 SV=1	0.0300144	30.7	2	2	K.IGILNTPSWYK.A K.WLDGSLPGDYGFDPLDLAAEPGR.L	1 1	High High	chlorophyll binding [GO:0016168]	chloroplast thylakoid membrane [GO:0009535]; integral component of membrane [GO:0016021]; photosystem I [GO:0009522]; photosystem II [GO:0009523]	photosynthesis light harvesting in photosystem I [GO:0009768]; protein-chromophore linkage [GO:0018298]; response to light stimulus [GO:0009416]	1	1	1	1	1
A0A2K1K0E4	PHYPA_014361	ABEU02000010	Pp3c10_25371V3.1	K08908 - light-harvesting complex I chlorophyll a/b binding protein 2 (LHCA2) (1 of 7)	Chlorophyll a-b binding protein chloroplastic OS=Physcomitrella patens subsp. patens OX=3218 GN=PHYPA_014361 PE=3 SV=1	0.0302319	28.8	2	2	K.IGILNTPSWYK.A K.WLDGSLPGDYGFDPLDLAAEPGR.L	1 1	High High	chlorophyll binding [GO:0016168]	chloroplast thylakoid membrane [GO:0009535]; integral component of membrane [GO:0016021]; photosystem I [GO:0009522]; photosystem II [GO:0009523]	photosynthesis light harvesting in photosystem I [GO:0009768]; protein-chromophore linkage [GO:0018298]; response to light stimulus [GO:0009416]	1	1	1	1	1
A0A2K1K246	PHYPA_012319	ABEU02000009	Pp3c9_5280V3.1	KOG0651 - 26S proteasome regulatory complex, ATPase RPT4 (1 of 6)	ATPase_AAA_core domain-containing protein OS=Physcomitrella patens subsp. patens OX=3218 GN=PHYPA_012319 PE=4 SV=1	0.043092	47.3	2	9	R.VPIIVTGNDFSTLYAPLIR.D K.VPLILGVWGGK.G	6 3	High High	ATP binding [GO:0005524]	chloroplast stroma [GO:0009570]; thylakoid [GO:0009579]		1	1	1	1	1	1
A0A2K1K4G2	PHYPA_013148	ABEU02000009	Pp3c9_24840V3.1	PTHR10003:SF34 - SUPEROXIDE DISMUTASE [CU-ZN] 2, CHLOROPLASTIC (1 of 2)	Superoxide dismutase [Cu-Zn] OS=Physcomitrella patens subsp. patens OX=3218 GN=PHYPA_013148 PE=3 SV=1	0.0299478	20.6	1	1	R.AFVIHEAEDDLGK.G	1	High	copper ion binding [GO:0005507]; superoxide dismutase activity [GO:0004784]	extracellular region [GO:0005576]; extracellular space [GO:0005615]	removal of superoxide radicals [GO:0019430]				1	1	1
A0A2K1K4L1	PHYPA_013189	ABEU02000009	Pp3c9_25690V3.1	(1 of 2) PTHR10003:SF34 - SUPEROXIDE DISMUTASE [CU-ZN] 2, CHLOROPLASTIC	Superoxide dismutase [Cu-Zn] OS=Physcomitrella patens subsp. patens OX=3218 GN=PHYPA_013189 PE=3 SV=1	0.0302105	20.9	1	1	R.AFVIHEAEDDLGK.G	1	High	copper ion binding [GO:0005507]; superoxide dismutase activity [GO:0004784]	extracellular region [GO:0005576]; extracellular space [GO:0005615]	removal of superoxide radicals [GO:0019430]				1	1	1
A0A2K1KBP3	PHYPA_010385	ABEU02000007	Pp3c7_14450V3.1	K01673 - carbonic anhydrase (cynT, can) (1 of 5)	Carbonic anhydrase OS=Physcomitrella patens subsp. patens OX=3218 GN=PHYPA_010385 PE=3 SV=1	0.029	32.2	1	2	K.NLLTFDFVEEGVR.S	2	High	carbote dehydratase activity [GO:0004089]; zinc ion binding [GO:0008270]		carbon utilization [GO:0015976]; cyate catabolic process [GO:0009440]	1	1	1
A0A2K1KE00	PHYPA_008380	ABEU02000006	Pp3c6_1620V3.1	K02692 - photosystem I subunit II (psaD) (1 of 4)	Uncharacterized protein OS=Physcomitrella patens subsp. patens OX=3218 GN=PHYPA_008380 PE=4 SV=1	0.00266667	22.2	1	1	K.GFTPPTLNADTPAPIFGGSTGGLLR.K	1	High		photosystem I reaction center [GO:0009538]	photosynthesis [GO:0015979]	1	1	1
A0A2K1KIF2	PHYPA_007223	ABEU02000005	Pp3c5_4200V3.1	K02699 - photosystem I subunit XI (psaL) (1 of 2)	PsaL domain-containing protein OS=Physcomitrella patens subsp. patens OX=3218 GN=PHYPA_007223 PE=4 SV=1	0.00184615	23.3	1	2	R.TAVAPLLR.G	2	High		chloroplast thylakoid membrane [GO:0009535]; integral component of membrane [GO:0016021]; photosystem I reaction center [GO:0009538]	photosynthesis [GO:0015979]				1	1	1
A0A2K1KPI1	PHYPA_006590	ABEU02000004	Pp3c4_22100V3.1	KOG0651 - 26S proteasome regulatory complex, ATPase RPT4 (1 of 6)	ATPase_AAA_core domain-containing protein OS=Physcomitrella patens subsp. patens OX=3218 GN=PHYPA_006590 PE=4 SV=1	0.0425697	51.7	1	3	K.VPLILGVWGGK.G	3	High	ATP binding [GO:0005524]			1	1	1	1	1	1
A0A2K1KQ91	PHYPA_006870	ABEU02000004	Pp3c4_28370V3.1	K08916 - light-harvesting complex II chlorophyll a/b binding protein 5 (LHCB5) (1 of 4)	Chlorophyll a-b binding protein chloroplastic OS=Physcomitrella patens subsp. patens OX=3218 GN=PHYPA_006870 PE=3 SV=1	0.0301374	32	4	7	K.TGALLLEGDSIK.Y K.SPLGSDLDR.L K.DPDQFALLK.V R.YQAYELIHAR.W	2 2 2 1	High High High High	chlorophyll binding [GO:0016168]	chloroplast thylakoid membrane [GO:0009535]; integral component of membrane [GO:0016021]; photosystem I [GO:0009522]; photosystem II [GO:0009523]; plastoglobule [GO:0010287]	photosynthesis light harvesting in photosystem I [GO:0009768]; protein-chromophore linkage [GO:0018298]; response to light stimulus [GO:0009416]	2	2	2	3	2	2
A0A2K1KQC0	PHYPA_006867	ABEU02000004	Pp3c4_28290V3.1	NA	Uncharacterized protein OS=Physcomitrella patens subsp. patens OX=3218 GN=PHYPA_006867 PE=4 SV=1	0.00685714	112.5	1	1	K.LGQGDDLNGIR.S	1	High							1	1	1
A0A2K1KQE5	PHYPA_006873	ABEU02000004	Pp3c4_28410V3.1	(1 of 4) K08916 - light-harvesting complex II chlorophyll a/b binding protein 5 (LHCB5)	Chlorophyll a-b binding protein chloroplastic OS=Physcomitrella patens subsp. patens OX=3218 GN=PHYPA_006873 PE=3 SV=1	0.0447389	22.4	3	6	K.TGALLLEGDSIK.Y K.SPLGSDLDR.L K.DPDQFALLK.V	2 2 2	High High High	chlorophyll binding [GO:0016168]	chloroplast thylakoid membrane [GO:0009535]; integral component of membrane [GO:0016021]; photosystem I [GO:0009522]; photosystem II [GO:0009523]; plastoglobule [GO:0010287]	photosynthesis light harvesting in photosystem I [GO:0009768]; protein-chromophore linkage [GO:0018298]; response to light stimulus [GO:0009416]	1	1	1	3	2	2
A0A2K1KTI1	PHYPA_004049	ABEU02000003	Pp3c3_5620V3.1	K02692 - photosystem I subunit II (psaD) (1 of 4)	Uncharacterized protein OS=Physcomitrella patens subsp. patens OX=3218 GN=PHYPA_004049 PE=4 SV=1	0.00259459	23.1	1	1	K.GFTPPTLNADTPAPIFGGSTGGLLR.K	1	High		photosystem I reaction center [GO:0009538]	photosynthesis [GO:0015979]	1	1	1
A0A2K1KTQ6	PHYPA_004168	ABEU02000003	Pp3c3_9200V3.1	(1 of 5) K01187 - alpha-glucosidase (malZ)	Uncharacterized protein OS=Physcomitrella patens subsp. patens OX=3218 GN=PHYPA_004168 PE=3 SV=1	0.00213333	110.2	1	3	K.ISSSIVAR.S	1	High	carbohydrate binding [GO:0030246]; hydrolase activity hydrolyzing O-glycosyl compounds [GO:0004553]		carbohydrate metabolic process [GO:0005975]	1	1	1	1	1	1
A0A2K1KUG1	PHYPA_004423	ABEU02000003	Pp3c3_14510V3.1	4.1.1.39 - Ribulose-bisphosphate carboxylase / RuBP carboxylase (1 of 33)	Ribulose bisphosphate carboxylase small chain OS=Physcomitrella patens subsp. patens OX=3218 GN=PHYPA_004423 PE=3 SV=1	0.0304158	20	3	8	R.VLGFDSK.K R.TNFSGAGSSGYYDGR.Y K.FETFSYLPPLTDDQIAK.Q	3 4 1	High High High	monooxygese activity [GO:0004497]; ribulose-bisphosphate carboxylase activity [GO:0016984]	plastid [GO:0009536]	carbon fixation [GO:0015977]; photorespiration [GO:0009853]; photosynthesis [GO:0015979]				2	1	2
A0A2K1KW60	PHYPA_005006	ABEU02000003	Pp3c3_26570V3.1	(1 of 11) K03283 - heat shock 70kDa protein 1/8 (HSPA1_8)	Uncharacterized protein OS=Physcomitrella patens subsp. patens OX=3218 GN=PHYPA_005006 PE=3 SV=1	0.0312809	61.4	2	4	K.DAGVIAGLNVLR.I K.ATAGDTHLGGEDFDNR.M	2 2	High High	ATPase activity [GO:0016887]; ATPase activity coupled [GO:0042623]; ATP binding [GO:0005524]; heat shock protein binding [GO:0031072]; misfolded protein binding [GO:0051787]; protein folding chaperone [GO:0044183]; unfolded protein binding [GO:0051082]	cytoplasm [GO:0005737]	cellular response to unfolded protein [GO:0034620]; chaperone cofactor-dependent protein refolding [GO:0051085]; protein refolding [GO:0042026]; response to unfolded protein [GO:0006986]	2	2	2	1
A0A2K1L1Z3	PHYPA_002843	ABEU02000002	Pp3c2_17700V3.1	PTHR11627:SF8 - FRUCTOSE-BISPHOSPHATE ALDOLASE 3, CHLOROPLASTIC-RELATED (1 of 5)	Fructose-bisphosphate aldolase OS=Physcomitrella patens subsp. patens OX=3218 GN=PHYPA_002843 PE=3 SV=1	0.0323721	42.2	1	1	R.ALQNSVLK.T	1	High	fructose-bisphosphate aldolase activity [GO:0004332]	cytosol [GO:0005829]	fructose 16-bisphosphate metabolic process [GO:0030388]; glycolytic process [GO:0006096]				1	1	1
A0A2K1L814	PHYPA_000604	ABEU02000001	Pp3c1_13170V3.1	1.2.1.12//1.2.1.13 - Glyceraldehyde-3-phosphate dehydrogenase (phosphorylating) / Triosephosphate dehydrogenase // Glyceraldehyde-3-phosphate dehydrogenase (NADP(+)) (phosphorylating) / Triosephosphate dehydrogenase (NADP+) (1 of 3)	Glyceraldehyde-3-phosphate dehydrogese OS=Physcomitrella patens subsp. patens OX=3218 GN=PHYPA_000604 PE=3 SV=1	0.0303492	43	1	1	R.AAALNIVPTSTGAAK.A	1	High	glyceraldehyde-3-phosphate dehydrogese (D+) (phosphorylating) activity [GO:0004365]; D binding [GO:0051287]; DP binding [GO:0050661]	apoplast [GO:0048046]; chloroplast [GO:0009507]	glucose metabolic process [GO:0006006]				1	1	1
A0A2K1LA76	PHYPA_001356	ABEU02000001	Pp3c1_29630V3.1	PTHR11627:SF8 - FRUCTOSE-BISPHOSPHATE ALDOLASE 3, CHLOROPLASTIC-RELATED (1 of 5)	Fructose-bisphosphate aldolase OS=Physcomitrella patens subsp. patens OX=3218 GN=PHYPA_001356 PE=3 SV=1	0.0331429	42	1	1	R.ALQNSVLK.T	1	High	fructose-bisphosphate aldolase activity [GO:0004332]	cytosol [GO:0005829]	fructose 16-bisphosphate metabolic process [GO:0030388]; glycolytic process [GO:0006096]				1	1	1
A0A2K1LAV5	PHYPA_001583	ABEU02000001	Pp3c1_34210V3.1	K08917 - light-harvesting complex II chlorophyll a/b binding protein 6 (LHCB6) (1 of 2)	Chlorophyll a-b binding protein chloroplastic OS=Physcomitrella patens subsp. patens OX=3218 GN=PHYPA_001583 PE=3 SV=1	0.00171429	28.1	1	1	R.LQLAEIK.H	1	High	chlorophyll binding [GO:0016168]	chloroplast envelope [GO:0009941]; chloroplast thylakoid membrane [GO:0009535]; integral component of membrane [GO:0016021]; photosystem I [GO:0009522]; photosystem II [GO:0009523]; plastoglobule [GO:0010287]	photosynthesis light harvesting in photosystem I [GO:0009768]; protein-chromophore linkage [GO:0018298]; response to light stimulus [GO:0009416]				1	1	1
A0A2K1LAV8	PHYPA_001584	ABEU02000001	Pp3c1_34240V3.1	K08917 - light-harvesting complex II chlorophyll a/b binding protein 6 (LHCB6) (1 of 2)	Chlorophyll a-b binding protein chloroplastic OS=Physcomitrella patens subsp. patens OX=3218 GN=PHYPA_001584 PE=3 SV=1	0.00165517	28.1	1	1	R.LQLAEIK.H	1	High	chlorophyll binding [GO:0016168]	chloroplast envelope [GO:0009941]; chloroplast thylakoid membrane [GO:0009535]; integral component of membrane [GO:0016021]; photosystem I [GO:0009522]; photosystem II [GO:0009523]; plastoglobule [GO:0010287]	photosynthesis light harvesting in photosystem I [GO:0009768]; protein-chromophore linkage [GO:0018298]; response to light stimulus [GO:0009416]				1	1	1
A0A2R2WUZ6	psbH	KY126308	Pp3c21_5650V3.1	K02635 - cytochrome b6 (petB) (1 of 1)	Photosystem II reaction center protein H OS=Physcomitrella patens subsp. patens OX=3218 GN=psbH PE=3 SV=1	0.00128	7.9	2	2	R.SGLGDILKPLNSEYGK.V M.ATQIIDDTPK.T	1 1	High High	phosphate ion binding [GO:0042301]	chloroplast thylakoid membrane [GO:0009535]; integral component of membrane [GO:0016021]; photosystem II [GO:0009523]	photosynthesis [GO:0015979]; protein stabilization [GO:0050821]				1	2	2
A0A2R2WV16	rbcL	KY126308	NA	NA	Ribulose bisphosphate carboxylase large chain OS=Physcomitrella patens subsp. patens OX=3218 GN=rbcL PE=3 SV=1	0.0313469	52.6	9	38	R.QVTLGFVDLLR.D R.LTYYTPDYQTK.D R.LSGGDHIHSGTVVGK.L R.VALEACVQAR.N K.TFQGPPHGIQVER.D R.IPPAYSK.T K.DTDILAAFR.M R.DNGLLLHIHR.A K.DDENVNSQPFMR.W	3 2 9 2 9 1 5 5 2	High High High High High High High High High	magnesium ion binding [GO:0000287]; monooxygese activity [GO:0004497]; ribulose-bisphosphate carboxylase activity [GO:0016984]	chloroplast [GO:0009507]	photorespiration [GO:0009853]; reductive pentose-phosphate cycle [GO:0019253]	8	8	8	6	5	4
A0A2R2WV54	atpB	KY126308	Pp3c6_4230V3.1	K02133 - F-type H+-transporting ATPase subunit beta (ATPeF1B, ATP5B, ATP2) (1 of 3)	ATP synthase subunit beta chloroplastic OS=Physcomitrella patens subsp. patens OX=3218 GN=atpB PE=3 SV=1	0.00135211	53.3	2	2	K.VINEENISESK.V R.FVQAGSEVSALLGR.M	1 1	High High	ATP binding [GO:0005524]; proton-transporting ATP synthase activity rotatiol mechanism [GO:0046933]	chloroplast thylakoid membrane [GO:0009535]; proton-transporting ATP synthase complex catalytic core F(1) [GO:0045261]	ATP synthesis coupled proton transport [GO:0015986]	1	1	1	1	1	1
A0A2R2WVF5	psbB	KY126308	Pp3c21_5650V3.1	K02635 - cytochrome b6 (petB) (1 of 1)	Photosystem II CP47 reaction center protein OS=Physcomitrella patens subsp. patens OX=3218 GN=psbB PE=3 SV=1	0.0048	56.3	3	4	K.SENLSLSEAWSK.I R.AQLGEIFEFDR.A K.LAFYDYIGNNPAK.G	1 1 2	High High High	chlorophyll binding [GO:0016168]; electron transporter transferring electrons within the cyclic electron transport pathway of photosynthesis activity [GO:0045156]	chloroplast thylakoid membrane [GO:0009535]; integral component of membrane [GO:0016021]; photosystem II [GO:0009523]	photosynthetic electron transport in photosystem II [GO:0009772]; protein-chromophore linkage [GO:0018298]	2	2	2	1	1	1
A0A2R2WVP8	psaA	KY126308	Pp3c22_5990V3.1	K02689 - photosystem I P700 chlorophyll a apoprotein A1 (psaA) (1 of 2)	Photosystem I P700 chlorophyll a apoprotein A1 OS=Physcomitrella patens subsp. patens OX=3218 GN=psaA PE=3 SV=1	0.0301791	83.1	3	6	R.DYDPTTQYNNLLDR.V R.DLLAQLYPSFSK.G K.EIPLPHEFILNR.D	2 3 1	High High High	4 iron 4 sulfur cluster binding [GO:0051539]; chlorophyll binding [GO:0016168]; electron transfer activity [GO:0009055]; magnesium ion binding [GO:0000287]	chloroplast thylakoid membrane [GO:0009535]; integral component of membrane [GO:0016021]; photosystem I [GO:0009522]	photosynthesis [GO:0015979]; protein-chromophore linkage [GO:0018298]	1	1	2	3	3	3
A0A2R2WW76	psaB	KY126308	Pp3c4_6670V3.1	(1 of 1) K02690 - photosystem I P700 chlorophyll a apoprotein A2 (psaB)	Photosystem I P700 chlorophyll a apoprotein A2 OS=Physcomitrella patens subsp. patens OX=3218 GN=psaB PE=3 SV=1	0.00143284	82.3	1	2	R.TPLANLVR.W	2	High	4 iron 4 sulfur cluster binding [GO:0051539]; chlorophyll binding [GO:0016168]; electron transfer activity [GO:0009055]; magnesium ion binding [GO:0000287]	chloroplast thylakoid membrane [GO:0009535]; integral component of membrane [GO:0016021]; photosystem I [GO:0009522]	photosynthesis [GO:0015979]; protein-chromophore linkage [GO:0018298]				1	1	1
A0A2R4FYT8	rbcL	MH000025	NA	NA	Ribulose-15-bisphosphate carboxylase/oxygese large subunit (Fragment) OS=Physcomitrella patens subsp. patens OX=3218 GN=rbcL PE=4 SV=1	0.002	19.3	4	17	R.LTYYTPDYQTK.D K.TFQGPPHGIQVER.D R.IPPAYSK.T K.DTDILAAFR.M	2 9 1 5	High High High High	magnesium ion binding [GO:0000287]; ribulose-bisphosphate carboxylase activity [GO:0016984]		carbon fixation [GO:0015977]	4	4	4	3	2	2
A9RBQ5	PHYPA_003990	DS544890	Pp3c3_4140V3.1	K08913 - light-harvesting complex II chlorophyll a/b binding protein 2 (LHCB2) (1 of 19)	Chlorophyll a-b binding protein chloroplastic OS=Physcomitrella patens subsp. patens OX=3218 GN=PHYPA_003990 PE=3 SV=1	0.034169	28.5	2	13	R.ELEVIHAR.W K.FGEAVWFK.A	9 4	High High	chlorophyll binding [GO:0016168]	chloroplast envelope [GO:0009941]; chloroplast thylakoid membrane [GO:0009535]; integral component of membrane [GO:0016021]; photosystem I [GO:0009522]; photosystem II [GO:0009523]; plastoglobule [GO:0010287]	photosynthesis light harvesting in photosystem I [GO:0009768]; protein-chromophore linkage [GO:0018298]; response to light stimulus [GO:0009416]	2	2	2	2	2	2
A9RBZ9	PHYPADRAFT_110797	DS544890	Pp3c3_5620V3.1	K02692 - photosystem I subunit II (psaD) (1 of 4)	Uncharacterized protein OS=Physcomitrella patens subsp. patens OX=3218 GN=PHYPADRAFT_110797 PE=4 SV=1	0.00282353	18.1	1	1	K.GFTPPTLNADTPAPIFGGSTGGLLR.K	1	High	serine-type endopeptidase activity [GO:0004252]	photosystem I reaction center [GO:0009538]	photosynthesis [GO:0015979]	1	1	1
A9RCV9	PHYPA_010689	DS544891	Pp3c7_22170V3.1	K03283 - heat shock 70kDa protein 1/8 (HSPA1_8) (1 of 11)	Predicted protein OS=Physcomitrella patens subsp. patens OX=3218 GN=PHYPA_010689 PE=3 SV=1	0.0305934	70.9	2	4	K.DAGVIAGLNVLR.I K.ATAGDTHLGGEDFDNR.M	2 2	High High	ATPase activity [GO:0016887]; ATPase activity coupled [GO:0042623]; ATP binding [GO:0005524]; heat shock protein binding [GO:0031072]; misfolded protein binding [GO:0051787]; protein folding chaperone [GO:0044183]; unfolded protein binding [GO:0051082]	cytoplasm [GO:0005737]	cellular response to unfolded protein [GO:0034620]; chaperone cofactor-dependent protein refolding [GO:0051085]; protein refolding [GO:0042026]; response to unfolded protein [GO:0006986]	2	2	2	1
A9RCW1	HFO1511	ABEU02000013	Pp3c14_26430V3.1	K11254 - histone H4 (H4) (1 of 14)	Histone H4 OS=Physcomitrella patens subsp. patens OX=3218 GN=HFO1511 PE=2 SV=1	0.0423133	11.4	1	1	R.ISGLIYEETR.G	1	High	D binding [GO:0003677]; protein heterodimerization activity [GO:0046982]	nucleosome [GO:0000786]; nucleus [GO:0005634]	nucleosome assembly [GO:0006334]				1	1
A9RDG7	PHYPADRAFT_64628	DS544892	Pp3c4_32358V3.1	PTHR10918 - HOMER (1 of 10)	Predicted protein OS=Physcomitrella patens subsp. patens OX=3218 GN=PHYPADRAFT_64628 PE=4 SV=1	0	40.6	1	1	K.MVTLEQEKK.T	1	High							1	1	1
A9REG3	PHYPA_021401	DS544893	Pp3c16_23780V3.1	K02692 - photosystem I subunit II (psaD) (1 of 4)	Predicted protein OS=Physcomitrella patens subsp. patens OX=3218 GN=PHYPA_021401 PE=4 SV=1	0.00246154	22.1	1	1	K.GFTPPTLNADTPAPIFGGSTGGLLR.K	1	High		photosystem I reaction center [GO:0009538]	photosynthesis [GO:0015979]	1	1	1
A9RES5	PHYPA_017307	DS544894	Pp3c13_13170V3.1	KOG0651 - 26S proteasome regulatory complex, ATPase RPT4 (1 of 6)	Predicted protein OS=Physcomitrella patens subsp. patens OX=3218 GN=PHYPA_017307 PE=4 SV=1	0.0301102	51.6	3	9	R.VPIIVTGNDFSTLYAPLIR.D K.VPLILGIWGGK.G K.DGLYIAPAFMDK.L	6 2 1	High High High	ATP binding [GO:0005524]	chloroplast stroma [GO:0009570]; thylakoid [GO:0009579]		2	2	2	2	2	2
A9RF04	PHYPADRAFT_112706	DS544894	Pp3c13_11140V3.1	KOG1065 - Maltase glucoamylase and related hydrolases, glycosyl hydrolase family 31 (1 of 1)	Predicted protein OS=Physcomitrella patens subsp. patens OX=3218 GN=PHYPADRAFT_112706 PE=3 SV=1	0.00204255	108.4	1	3	K.ISSSIVAR.S	3	High	carbohydrate binding [GO:0030246]; hydrolase activity hydrolyzing O-glycosyl compounds [GO:0004553]		carbohydrate metabolic process [GO:0005975]	1	1	1	1	1	1
A9RFL7	PHYPADRAFT_52279	DS544895	Pp3c26_12230V3.1	K08916 - light-harvesting complex II chlorophyll a/b binding protein 5 (LHCB5) (1 of 4)	Chlorophyll a-b binding protein chloroplastic (Fragment) OS=Physcomitrella patens subsp. patens OX=3218 GN=PHYPADRAFT_52279 PE=3 SV=1	0.0299091	24.7	4	7	K.TGALLLEGDSIK.Y K.SPLGSDLDR.L K.DPDQFALLK.V R.YQAYELIHAR.W	2 2 2 1	High High High High	chlorophyll binding [GO:0016168]	chloroplast thylakoid membrane [GO:0009535]; integral component of membrane [GO:0016021]; photosystem I [GO:0009522]; photosystem II [GO:0009523]	photosynthesis light harvesting [GO:0009765]; protein-chromophore linkage [GO:0018298]	2	2	2	3	2	2
A9RIU5	PHYPA_015088	ABEU02000011	Pp3c11_15790V3.1	1.2.1.13 - Glyceraldehyde-3-phosphate dehydrogenase (NADP(+)) (phosphorylating) / Triosephosphate dehydrogenase (NADP+) (1 of 6)	Glyceraldehyde-3-phosphate dehydrogese OS=Physcomitrella patens subsp. patens OX=3218 GN=PHYPA_015088 PE=3 SV=1	0.0308387	43.1	1	1	R.AAALNIVPTSTGAAK.A	1	High	glyceraldehyde-3-phosphate dehydrogese (D+) (phosphorylating) activity [GO:0004365]; D binding [GO:0051287]; DP binding [GO:0050661]	chloroplast [GO:0009507]	glucose metabolic process [GO:0006006]				1	1	1
A9RJ44	PHYPA_026845	DS544901	Pp3c22_7690V3.1	K11517 - (S)-2-hydroxy-acid oxidase (HAO) (1 of 5)	Predicted protein OS=Physcomitrella patens subsp. patens OX=3218 GN=PHYPA_026845 PE=3 SV=1	0.0306047	40.3	2	3	K.AIALTVDTPR.L R.ILIDVTK.V	1 2	High High	FMN binding [GO:0010181]; L-lactate dehydrogese activity [GO:0004459]		lactate oxidation [GO:0019516]				2
A9RJS3	PHYPA_006353	ABEU02000004	Pp3c4_17240V3.1	(1 of 8) K08912//K08913 - light-harvesting complex II chlorophyll a/b binding protein 1 (LHCB1) // light-harvesting complex II chlorophyll a/b binding protein 2 (LHCB2)	Chlorophyll a-b binding protein chloroplastic OS=Physcomitrella patens subsp. patens OX=3218 GN=PHYPA_006353 PE=3 SV=1	0.00978947	28.3	3	15	K.SAASDSIWYGADRPK.Y R.ELEVIHAR.W K.FGEAVWFK.A	2 9 4	High High High	chlorophyll binding [GO:0016168]	chloroplast envelope [GO:0009941]; chloroplast thylakoid membrane [GO:0009535]; integral component of membrane [GO:0016021]; photosystem I [GO:0009522]; photosystem II [GO:0009523]; plastoglobule [GO:0010287]	photosynthesis light harvesting in photosystem I [GO:0009768]; protein-chromophore linkage [GO:0018298]; response to light stimulus [GO:0009416]	1	1	1	1	1	1
A9RLG4	PHYPADRAFT_116077	DS544904	Pp3c16_5670V3.1	K02699 - photosystem I subunit XI (psaL) (1 of 2)	Predicted protein OS=Physcomitrella patens subsp. patens OX=3218 GN=PHYPADRAFT_116077 PE=4 SV=1	0.00177778	22.2	1	2	R.TAVAPLLR.G	2	High		integral component of membrane [GO:0016021]; photosystem I reaction center [GO:0009538]	photosynthesis [GO:0015979]				1	1	1
A9RNK7	PHYPADRAFT_47692	DS544908	Pp3c18_10730V3.1	PTHR34939:SF1 - PHOTOSYSTEM I REACTION CENTER SUBUNIT III, CHLOROPLASTIC (1 of 4)	Predicted protein (Fragment) OS=Physcomitrella patens subsp. patens OX=3218 GN=PHYPADRAFT_47692 PE=4 SV=1	0.00369231	20.1	1	1	K.EIIIDVPLALR.I	1	High		integral component of membrane [GO:0016021]; photosystem I reaction center [GO:0009538]	photosynthesis [GO:0015979]				1	1	1
A9RNP2	PHYPA_022864	ABEU02000018	Pp3c18_8100V3.1	K08912//K08913 - light-harvesting complex II chlorophyll a/b binding protein 1 (LHCB1) // light-harvesting complex II chlorophyll a/b binding protein 2 (LHCB2) (1 of 8)	Chlorophyll a-b binding protein chloroplastic OS=Physcomitrella patens subsp. patens OX=3218 GN=PHYPA_022864 PE=3 SV=1	0	28.2	3	14	K.SSDSIWYGADRPK.Y R.ELEVIHAR.W K.FGEAVWFK.A	1 9 4	High High High	chlorophyll binding [GO:0016168]	chloroplast envelope [GO:0009941]; chloroplast thylakoid membrane [GO:0009535]; integral component of membrane [GO:0016021]; photosystem I [GO:0009522]; photosystem II [GO:0009523]; plastoglobule [GO:0010287]	photosynthesis light harvesting in photosystem I [GO:0009768]; protein-chromophore linkage [GO:0018298]; response to light stimulus [GO:0009416]	1	1	1
A9RRE5	PHYPADRAFT_69492	DS544912	Pp3c4_32358V3.1	PTHR10918 - HOMER (1 of 10)	Predicted protein OS=Physcomitrella patens subsp. patens OX=3218 GN=PHYPADRAFT_69492 PE=4 SV=1	0	44.8	1	1	K.MVTLEQEKK.T	1	High		integral component of membrane [GO:0016021]					1	1	1
A9RS28	PHYPA_004401	DS544914	Pp3c3_14080V3.1	K02716 - photosystem II oxygen-evolving enhancer protein 1 (psbO) (1 of 3)	Predicted protein OS=Physcomitrella patens subsp. patens OX=3218 GN=PHYPA_004401 PE=4 SV=1	0.0274286	34.2	1	1	R.GSSFLDPK.G	1	High	oxygen evolving activity [GO:0010242]	photosystem II oxygen evolving complex [GO:0009654]	photosystem II assembly [GO:0010207]; photosystem II stabilization [GO:0042549]				1	1	1
A9RSL3	PHYPADRAFT_118897	DS544915	Pp3c17_6520V3.1	PTHR11540:SF14 - MALATE DEHYDROGENASE, CHLOROPLASTIC (1 of 3)	Malate dehydrogese OS=Physcomitrella patens subsp. patens OX=3218 GN=PHYPADRAFT_118897 PE=3 SV=1	0.00147692	35.5	1	1	R.DDLFNINAGIVR.S	1	High	L-malate dehydrogese activity [GO:0030060]		carbohydrate metabolic process [GO:0005975]; malate metabolic process [GO:0006108]; tricarboxylic acid cycle [GO:0006099]				1	1	1
A9RTF7	PHYPADRAFT_70324	DS544916	Pp3c21_5650V3.1	K02635 - cytochrome b6 (petB) (1 of 1)	Predicted protein (Fragment) OS=Physcomitrella patens subsp. patens OX=3218 GN=PHYPADRAFT_70324 PE=4 SV=1	0	25	2	3	K.SENLSLSEAWSK.I K.LAFYDYIGNNPAK.G	1 2	High High	chlorophyll binding [GO:0016168]	integral component of membrane [GO:0016021]; photosystem [GO:0009521]	photosynthetic electron transport chain [GO:0009767]; protein-chromophore linkage [GO:0018298]	2	2	2
A9RU32	PHYPADRAFT_119427	DS544917	Pp3c1_34210V3.1	K08917 - light-harvesting complex II chlorophyll a/b binding protein 6 (LHCB6) (1 of 2)	Chlorophyll a-b binding protein chloroplastic OS=Physcomitrella patens subsp. patens OX=3218 GN=PHYPADRAFT_119427 PE=3 SV=1	0.00168421	23.5	1	1	R.LQLAEIK.H	1	High	chlorophyll binding [GO:0016168]	chloroplast thylakoid membrane [GO:0009535]; integral component of membrane [GO:0016021]; photosystem I [GO:0009522]; photosystem II [GO:0009523]	photosynthesis light harvesting [GO:0009765]; protein-chromophore linkage [GO:0018298]				1	1	1
A9RW10	PHYPADRAFT_178694	DS544921	Pp3c10_25371V3.1	K08908 - light-harvesting complex I chlorophyll a/b binding protein 2 (LHCA2) (1 of 7)	Chlorophyll a-b binding protein chloroplastic OS=Physcomitrella patens subsp. patens OX=3218 GN=PHYPADRAFT_178694 PE=3 SV=1	0.0306765	28.8	2	2	K.IGILNTPSWYK.A K.WLDGSLPGDYGFDPLDLAAEPGR.L	1 1	High High	chlorophyll binding [GO:0016168]	chloroplast thylakoid membrane [GO:0009535]; integral component of membrane [GO:0016021]; photosystem I [GO:0009522]; photosystem II [GO:0009523]	photosynthesis light harvesting [GO:0009765]; protein-chromophore linkage [GO:0018298]	1	1	1	1	1
A9RWX7	PHYPA_023364	ABEU02000018	Pp3c18_20200V3.1	K11517 - (S)-2-hydroxy-acid oxidase (HAO) (1 of 5)	Predicted protein OS=Physcomitrella patens subsp. patens OX=3218 GN=PHYPA_023364 PE=3 SV=1	0.0294359	40.2	1	2	R.ILIDVTK.V	2	High	FMN binding [GO:0010181]; L-lactate dehydrogese activity [GO:0004459]		lactate oxidation [GO:0019516]				1
A9RX76	PHYPADRAFT_120582	DS544922	Pp3c18_18400V3.1	PTHR11627:SF8 - FRUCTOSE-BISPHOSPHATE ALDOLASE 3, CHLOROPLASTIC-RELATED (1 of 5)	Fructose-bisphosphate aldolase OS=Physcomitrella patens subsp. patens OX=3218 GN=PHYPADRAFT_120582 PE=3 SV=1	0.032	41.7	1	1	R.ALQNSVLK.T	1	High	fructose-bisphosphate aldolase activity [GO:0004332]		glycolytic process [GO:0006096]				1	1	1
A9RXW5	PHYPADRAFT_161667	DS544923	Pp3c14_22870V3.1	NA	Predicted protein OS=Physcomitrella patens subsp. patens OX=3218 GN=PHYPADRAFT_161667 PE=4 SV=1	0.0354167	21.5	3	10	K.QITTASDNLR.K K.IISAIAEYTIK.I K.HGLLTLIPFFEPIR.L	4 2 4	High High High				1	1	1	2	2	2
A9RZZ9	PHYPA_000325	ABEU02000001	Pp3c1_7380V3.1	PTHR11540:SF27 - MALATE DEHYDROGENASE, GLYOXYSOMAL-RELATED (1 of 2)	Malate dehydrogese OS=Physcomitrella patens subsp. patens OX=3218 GN=PHYPA_000325 PE=3 SV=1	0.00152381	38.4	1	1	R.DDLFNINAGIVR.T	1	High	L-malate dehydrogese activity [GO:0030060]	chloroplast [GO:0009507]; cytoplasm [GO:0005737]	carbohydrate metabolic process [GO:0005975]; malate metabolic process [GO:0006108]; tricarboxylic acid cycle [GO:0006099]				1	1	1
A9S0A3	PHYPA_014428	DS544928	Pp3c11_1010V3.1	K03283 - heat shock 70kDa protein 1/8 (HSPA1_8) (1 of 11)	Predicted protein OS=Physcomitrella patens subsp. patens OX=3218 GN=PHYPA_014428 PE=3 SV=1	0.0302609	71	2	4	K.DAGVIAGLNVLR.I K.ATAGDTHLGGEDFDNR.M	2 2	High High	ATPase activity [GO:0016887]; ATPase activity coupled [GO:0042623]; ATP binding [GO:0005524]; heat shock protein binding [GO:0031072]; misfolded protein binding [GO:0051787]; protein folding chaperone [GO:0044183]; unfolded protein binding [GO:0051082]	cytoplasm [GO:0005737]	cellular response to unfolded protein [GO:0034620]; chaperone cofactor-dependent protein refolding [GO:0051085]; protein refolding [GO:0042026]; response to unfolded protein [GO:0006986]	2	2	2	1
A9S0Q4	PHYPA_014558	ABEU02000011	Pp3c11_3740V3.1	PTHR11540:SF27 - MALATE DEHYDROGENASE, GLYOXYSOMAL-RELATED (1 of 2)	Malate dehydrogese OS=Physcomitrella patens subsp. patens OX=3218 GN=PHYPA_014558 PE=3 SV=1	0.00157377	38.4	1	1	R.DDLFNINAGIVR.T	1	High	L-malate dehydrogese activity [GO:0030060]	chloroplast [GO:0009507]; cytoplasm [GO:0005737]	carbohydrate metabolic process [GO:0005975]; malate metabolic process [GO:0006108]; tricarboxylic acid cycle [GO:0006099]				1	1	1
A9S0R9	PHYPADRAFT_122526	DS544929	Pp3c20_22420V3.1	(1 of 2) PTHR20852:SF57 - GLUTAMINE SYNTHETASE 2 CYTOPLASMIC	Predicted protein OS=Physcomitrella patens subsp. patens OX=3218 GN=PHYPADRAFT_122526 PE=3 SV=1	0.0289811	38.1	1	2	R.RPAANVDPYVVAR.M	2	High	glutamate-ammonia ligase activity [GO:0004356]		glutamine biosynthetic process [GO:0006542]	1	1	1
A9S1E1	PHYPADRAFT_122649	DS544930	Pp3c5_4200V3.1	K02699 - photosystem I subunit XI (psaL) (1 of 2)	Predicted protein OS=Physcomitrella patens subsp. patens OX=3218 GN=PHYPADRAFT_122649 PE=4 SV=1	0.00174545	22.8	1	2	R.TAVAPLLR.G	2	High		integral component of membrane [GO:0016021]; photosystem I reaction center [GO:0009538]	photosynthesis [GO:0015979]				1	1	1
A9S2F9	PHYPA_000833	DS544932	Pp3c1_19190V3.1	K01673 - carbonic anhydrase (cynT, can) (1 of 5)	Carbonic anhydrase OS=Physcomitrella patens subsp. patens OX=3218 GN=PHYPA_000833 PE=3 SV=1	0.00384	27.6	1	1	K.TYLSGESAEGPIGR.L	1	High	carbote dehydratase activity [GO:0004089]; zinc ion binding [GO:0008270]		carbon utilization [GO:0015976]; cyate catabolic process [GO:0009440]				1	1	1
A9S6S7	PHYPA_017103	ABEU02000013	Pp3c13_7900V3.1	K08913 - light-harvesting complex II chlorophyll a/b binding protein 2 (LHCB2) (1 of 19)	Chlorophyll a-b binding protein chloroplastic OS=Physcomitrella patens subsp. patens OX=3218 GN=PHYPA_017103 PE=3 SV=1	0.0339301	27.9	2	13	R.ELEVIHAR.W K.FGEAVWFK.A	9 4	High High	chlorophyll binding [GO:0016168]	chloroplast envelope [GO:0009941]; chloroplast thylakoid membrane [GO:0009535]; integral component of membrane [GO:0016021]; photosystem I [GO:0009522]; photosystem II [GO:0009523]; plastoglobule [GO:0010287]	photosynthesis light harvesting in photosystem I [GO:0009768]; protein-chromophore linkage [GO:0018298]; response to light stimulus [GO:0009416]	2	2	2	2	2	2
A9S7M7	PHYPADRAFT_36642	DS544943	Pp3c27_2310V3.1	(1 of 3) PTHR34803:SF2 - PHOTOSYSTEM I REACTION CENTER SUBUNIT XI, CHLOROPLASTIC	Predicted protein (Fragment) OS=Physcomitrella patens subsp. patens OX=3218 GN=PHYPADRAFT_36642 PE=4 SV=1	0.00188235	17.5	1	2	R.TAVAPLLR.G	2	High		integral component of membrane [GO:0016021]; photosystem I reaction center [GO:0009538]	photosynthesis [GO:0015979]				1	1	1
A9S908	PHYPADRAFT_76167	DS544946	Pp3c4_32358V3.1	(1 of 10) PTHR10918 - HOMER	Predicted protein OS=Physcomitrella patens subsp. patens OX=3218 GN=PHYPADRAFT_76167 PE=4 SV=1	0	41.1	1	1	K.MVTLEQEKK.T	1	High							1	1	1
A9SA96	PHYPA_006634	ABEU02000004	Pp3c4_23170V3.1	K02716 - photosystem II oxygen-evolving enhancer protein 1 (psbO) (1 of 3)	Predicted protein OS=Physcomitrella patens subsp. patens OX=3218 GN=PHYPA_006634 PE=4 SV=1	0.0284444	34.4	1	1	R.GSSFLDPK.G	1	High	oxygen evolving activity [GO:0010242]	photosystem II oxygen evolving complex [GO:0009654]	photosystem II assembly [GO:0010207]; photosystem II stabilization [GO:0042549]				1	1	1
A9SAE8	PHYPADRAFT_126731	DS544949	Pp3c4_24030V3.1	PTHR22762:SF7 - ALPHA GLUCOSIDASE-LIKE PROTEIN (1 of 6)	Predicted protein OS=Physcomitrella patens subsp. patens OX=3218 GN=PHYPADRAFT_126731 PE=3 SV=1	0.00208696	109.1	1	3	K.ISSSIVAR.S	3	High	carbohydrate binding [GO:0030246]; hydrolase activity hydrolyzing O-glycosyl compounds [GO:0004553]		carbohydrate metabolic process [GO:0005975]	1	1	1	1	1	1
A9SGM1	PHYPA_003692	DS544965	Pp3c2_35930V3.1	K08912 - light-harvesting complex II chlorophyll a/b binding protein 1 (LHCB1) (1 of 10)	Chlorophyll a-b binding protein chloroplastic OS=Physcomitrella patens subsp. patens OX=3218 GN=PHYPA_003692 PE=3 SV=1	0.00564706	28.3	3	17	K.SSGSDSIWYGADRPK.W R.ELEVIHAR.W K.FGEAVWFK.A	4 9 4	High High High	chlorophyll binding [GO:0016168]	chloroplast envelope [GO:0009941]; chloroplast thylakoid membrane [GO:0009535]; integral component of membrane [GO:0016021]; photosystem I [GO:0009522]; photosystem II [GO:0009523]; plastoglobule [GO:0010287]	photosynthesis light harvesting in photosystem I [GO:0009768]; protein-chromophore linkage [GO:0018298]; response to light stimulus [GO:0009416]				1	1	1
A9SGR0	PHYPADRAFT_129602	DS544966	Pp3c6_1620V3.1	K02692 - photosystem I subunit II (psaD) (1 of 4)	Predicted protein (Fragment) OS=Physcomitrella patens subsp. patens OX=3218 GN=PHYPADRAFT_129602 PE=4 SV=1	0.00274286	17	1	1	K.GFTPPTLNADTPAPIFGGSTGGLLR.K	1	High		photosystem I reaction center [GO:0009538]	photosynthesis [GO:0015979]	1	1	1
A9SHF4	PHYPADRAFT_129976	DS544968	Pp3c14_9020V3.1	(1 of 3) PTHR11540:SF14 - MALATE DEHYDROGENASE, CHLOROPLASTIC	Malate dehydrogese OS=Physcomitrella patens subsp. patens OX=3218 GN=PHYPADRAFT_129976 PE=3 SV=1	0.00154839	35.5	1	1	R.DDLFNINAGIVR.S	1	High	L-malate dehydrogese activity [GO:0030060]		carbohydrate metabolic process [GO:0005975]; malate metabolic process [GO:0006108]; tricarboxylic acid cycle [GO:0006099]				1	1	1
A9SHP6	PHYPADRAFT_130189	DS544969	Pp3c11_18230V3.1	K02694 - photosystem I subunit III (psaF) (1 of 2)	Predicted protein OS=Physcomitrella patens subsp. patens OX=3218 GN=PHYPADRAFT_130189 PE=4 SV=1	0.003	25.6	1	1	K.EIIIDVPLALR.V	1	High		integral component of membrane [GO:0016021]; photosystem I reaction center [GO:0009538]	photosynthesis [GO:0015979]				1	1	1
A9SK06	PHYPADRAFT_229869	DS544975	Pp3c1_13170V3.1	1.2.1.12//1.2.1.13 - Glyceraldehyde-3-phosphate dehydrogenase (phosphorylating) / Triosephosphate dehydrogenase // Glyceraldehyde-3-phosphate dehydrogenase (NADP(+)) (phosphorylating) / Triosephosphate dehydrogenase (NADP+) (1 of 3)	Glyceraldehyde-3-phosphate dehydrogese OS=Physcomitrella patens subsp. patens OX=3218 GN=PHYPADRAFT_229869 PE=3 SV=1	0.0310894	40.2	1	1	R.AAALNIVPTSTGAAK.A	1	High	D binding [GO:0051287]; DP binding [GO:0050661]; oxidoreductase activity acting on the aldehyde or oxo group of donors D or DP as acceptor [GO:0016620]		glucose metabolic process [GO:0006006]				1	1	1
A9SL09	PHYPA_012927	ABEU02000009	Pp3c9_19520V3.1	(1 of 2) K02695 - photosystem I subunit VI (psaH)	PsaH photosystem I reaction center subunit OS=Physcomitrella patens subsp. patens OX=3218 GN=PHYPA_012927 PE=4 SV=1	0.00417391	14.6	1	1	K.FFETFAGAFTK.R	1	High		chloroplast thylakoid membrane [GO:0009535]; photosystem I reaction center [GO:0009538]	photosynthesis [GO:0015979]	1	1	1
A9SLS5	PHYPADRAFT_131843	DS544980	Pp3c12_8120V3.1	K00026 - malate dehydrogenase (MDH2) (1 of 6)	Malate dehydrogese OS=Physcomitrella patens subsp. patens OX=3218 GN=PHYPADRAFT_131843 PE=3 SV=1	0.00162712	33.5	1	1	R.DDLFNINAGIVR.S	1	High	L-malate dehydrogese activity [GO:0030060]		carbohydrate metabolic process [GO:0005975]; malate metabolic process [GO:0006108]; tricarboxylic acid cycle [GO:0006099]				1	1	1
A9SNF1	PHYPA_010924	DS544986	Pp3c7_26760V3.1	(1 of 11) K03283 - heat shock 70kDa protein 1/8 (HSPA1_8)	Uncharacterized protein OS=Physcomitrella patens subsp. patens OX=3218 GN=PHYPA_010924 PE=3 SV=1	0.0299355	70.9	2	4	K.DAGVIAGLNVLR.I K.ATAGDTHLGGEDFDNR.M	2 2	High High	ATPase activity [GO:0016887]; ATPase activity coupled [GO:0042623]; ATP binding [GO:0005524]; heat shock protein binding [GO:0031072]; misfolded protein binding [GO:0051787]; protein folding chaperone [GO:0044183]; unfolded protein binding [GO:0051082]	cytoplasm [GO:0005737]	cellular response to unfolded protein [GO:0034620]; chaperone cofactor-dependent protein refolding [GO:0051085]; protein refolding [GO:0042026]; response to unfolded protein [GO:0006986]	2	2	2	1
A9SNI1	PHYPA_022092	DS544987	Pp3c17_14681V3.1	PTHR33222:SF3 - PROTEIN CURVATURE THYLAKOID 1C, CHLOROPLASTIC (1 of 4)	Predicted protein OS=Physcomitrella patens subsp. patens OX=3218 GN=PHYPA_022092 PE=4 SV=1	0.0298	18.7	1	1	K.EAEAAVDETSAAAEDFLQSLTEAWEK.S	1	High		chloroplast thylakoid membrane [GO:0009535]; integral component of membrane [GO:0016021]					1	1	1
A9SNV6	PHYPA_019606	DS544988	Pp3c15_11070V3.1	(1 of 2) PTHR21649//PTHR21649:SF15 - CHLOROPHYLL A/B BINDING PROTEIN // SUBFAMILY NOT NAMED	Chlorophyll a-b binding protein chloroplastic OS=Physcomitrella patens subsp. patens OX=3218 GN=PHYPA_019606 PE=3 SV=1	0.00234146	26.7	1	2	R.VGLGWATPR.S	2	High	chlorophyll binding [GO:0016168]	chloroplast thylakoid membrane [GO:0009535]; integral component of membrane [GO:0016021]; photosystem I [GO:0009522]; photosystem II [GO:0009523]	photosynthesis light harvesting in photosystem I [GO:0009768]; protein-chromophore linkage [GO:0018298]; response to light stimulus [GO:0009416]				1	1	1
A9SPA5	HFO1513	ABEU02000022	Pp3c22_22190V3.1	K11254 - histone H4 (H4) (1 of 14)	Histone H4 OS=Physcomitrella patens subsp. patens OX=3218 GN=HFO1513 PE=3 SV=1	0.0418095	11.4	1	1	R.ISGLIYEETR.G	1	High	D binding [GO:0003677]; protein heterodimerization activity [GO:0046982]	nucleosome [GO:0000786]; nucleus [GO:0005634]	nucleosome assembly [GO:0006334]				1	1
A9SPD7	PHYPADRAFT_133111	DS544990	Pp3c24_20960V3.1	PTHR34549:SF2 - PHOTOSYSTEM I REACTION CENTER SUBUNIT IV A, CHLOROPLASTIC-RELATED (1 of 1)	Predicted protein OS=Physcomitrella patens subsp. patens OX=3218 GN=PHYPADRAFT_133111 PE=4 SV=1	0.0346939	10.3	1	4	K.VVAVDQAPGVR.Y	4	High		photosystem I reaction center [GO:0009538]	photosynthesis [GO:0015979]	1	1	1	1	1	1
A9SRC8	PHYPADRAFT_133879	DS544996	Pp3c13_2310V3.1	K02692 - photosystem I subunit II (psaD) (1 of 4)	Predicted protein OS=Physcomitrella patens subsp. patens OX=3218 GN=PHYPADRAFT_133879 PE=4 SV=1	0.00252632	18.1	1	1	K.GFTPPTLNADTPAPIFGGSTGGLLR.K	1	High	serine-type endopeptidase activity [GO:0004252]	photosystem I reaction center [GO:0009538]	photosynthesis [GO:0015979]	1	1	1
A9SRU3	PHYPA_023650	ABEU02000019	Pp3c19_3840V3.1	PTHR10578//PTHR10578:SF74 - S -2-HYDROXY-ACID OXIDASE-RELATED // SUBFAMILY NOT NAMED (1 of 2)	Predicted protein OS=Physcomitrella patens subsp. patens OX=3218 GN=PHYPA_023650 PE=3 SV=1	0.0308437	40.2	2	3	K.AIALTVDTPR.L R.ILIDVTK.V	1 2	High High	FMN binding [GO:0010181]; L-lactate dehydrogese activity [GO:0004459]		lactate oxidation [GO:0019516]				2
A9ST70	PHYPADRAFT_234087	DS545004	Pp3c4_28290V3.1	NA	Predicted protein OS=Physcomitrella patens subsp. patens OX=3218 GN=PHYPADRAFT_234087 PE=4 SV=1	0.00738461	130.6	1	1	K.LGQGDDLNGIR.S	1	High							1	1	1
A9SUB7	PHYPADRAFT_84084	DS545009	Pp3c4_32358V3.1	PTHR10918 - HOMER (1 of 10)	Predicted protein OS=Physcomitrella patens subsp. patens OX=3218 GN=PHYPADRAFT_84084 PE=4 SV=1	0	52.5	1	1	K.MVTLEQEKK.M	1	High		integral component of membrane [GO:0016021]					1	1	1
A9SUQ3	PHYPADRAFT_47696	DS545010	Pp3c22_10850V3.1	PTHR34939:SF1 - PHOTOSYSTEM I REACTION CENTER SUBUNIT III, CHLOROPLASTIC (1 of 4)	Predicted protein (Fragment) OS=Physcomitrella patens subsp. patens OX=3218 GN=PHYPADRAFT_47696 PE=4 SV=1	0.00290909	20.2	1	1	K.EIIIDVPLALR.I	1	High		integral component of membrane [GO:0016021]; photosystem I reaction center [GO:0009538]	photosynthesis [GO:0015979]				1	1	1
A9SX31	PHYPADRAFT_63006	DS545020	Pp3c9_24840V3.1	PTHR10003:SF34 - SUPEROXIDE DISMUTASE [CU-ZN] 2, CHLOROPLASTIC (1 of 2)	Superoxide dismutase [Cu-Zn] OS=Physcomitrella patens subsp. patens OX=3218 GN=PHYPADRAFT_63006 PE=3 SV=1	0.0304779	17.3	1	1	R.AFVIHEAEDDLGK.G	1	High	metal ion binding [GO:0046872]; superoxide dismutase activity [GO:0004784]						1	1	1
A9SX65	PHYPADRAFT_85183	DS545020	Pp3c9_25690V3.1	PTHR10003:SF34 - SUPEROXIDE DISMUTASE [CU-ZN] 2, CHLOROPLASTIC (1 of 2)	Superoxide dismutase [Cu-Zn] OS=Physcomitrella patens subsp. patens OX=3218 GN=PHYPADRAFT_85183 PE=3 SV=1	0.0296897	17.3	1	1	R.AFVIHEAEDDLGK.G	1	High	metal ion binding [GO:0046872]; superoxide dismutase activity [GO:0004784]						1	1	1
A9SXX9	PHYPA_003146	DS545024	Pp3c2_24270V3.1	1.2.1.13 - Glyceraldehyde-3-phosphate dehydrogenase (NADP(+)) (phosphorylating) / Triosephosphate dehydrogenase (NADP+) (1 of 6)	Glyceraldehyde-3-phosphate dehydrogese OS=Physcomitrella patens subsp. patens OX=3218 GN=PHYPA_003146 PE=3 SV=1	0.0316033	43	1	1	R.AAALNIVPTSTGAAK.A	1	High	glyceraldehyde-3-phosphate dehydrogese (D+) (phosphorylating) activity [GO:0004365]; D binding [GO:0051287]; DP binding [GO:0050661]	apoplast [GO:0048046]; chloroplast [GO:0009507]	glucose metabolic process [GO:0006006]				1	1	1
A9SXY4	PHYPA_003141	DS545024	Pp3c2_24160V3.1	1.2.1.13 - Glyceraldehyde-3-phosphate dehydrogenase (NADP(+)) (phosphorylating) / Triosephosphate dehydrogenase (NADP+) (1 of 6)	Glyceraldehyde-3-phosphate dehydrogese OS=Physcomitrella patens subsp. patens OX=3218 GN=PHYPA_003141 PE=3 SV=1	0.030592	42.5	1	1	R.AAALNIVPTSTGAAK.A	1	High	glyceraldehyde-3-phosphate dehydrogese (D+) (phosphorylating) activity [GO:0004365]; D binding [GO:0051287]; DP binding [GO:0050661]	apoplast [GO:0048046]; chloroplast [GO:0009507]	glucose metabolic process [GO:0006006]				1	1	1
A9SZ68	PHYPADRAFT_217364	DS545029	Pp3c3_9200V3.1	K01187 - alpha-glucosidase (malZ) (1 of 5)	Predicted protein OS=Physcomitrella patens subsp. patens OX=3218 GN=PHYPADRAFT_217364 PE=3 SV=1	0.00223256	107.6	1	3	K.ISSSIVAR.S	3	High	carbohydrate binding [GO:0030246]; hydrolase activity hydrolyzing O-glycosyl compounds [GO:0004553]		carbohydrate metabolic process [GO:0005975]	1	1	1	1	1	1
A9T0B1	PHYPADRAFT_86397	DS545034	NA	NA	Predicted protein (Fragment) OS=Physcomitrella patens subsp. patens OX=3218 GN=PHYPADRAFT_86397 PE=4 SV=1	0	11	1	1	M.ATVIEGVAEAAVAAR.A	1	High				1	1	1
A9T2Y3	PHYPA_005071	DS545046	Pp3c3_28050V3.1	PTHR15371:SF1 - OUTER ENVELOPE PORE PROTEIN 16-2, CHLOROPLASTIC (1 of 4)	Predicted protein OS=Physcomitrella patens subsp. patens OX=3218 GN=PHYPA_005071 PE=4 SV=1	0.00966234	15.6	1	1	K.VGGVGALHAASQDASR.F	1	High	amino acid transmembrane transporter activity [GO:0015171]	integral component of chloroplast outer membrane [GO:0031359]	ion transmembrane transport [GO:0034220]	1	1	1
A9T3W5	PHYPA_004340	DS545050	Pp3c3_12330V3.1	K01602 - ribulose-bisphosphate carboxylase small chain (rbcS) (1 of 25)	Ribulose bisphosphate carboxylase small chain OS=Physcomitrella patens subsp. patens OX=3218 GN=PHYPA_004340 PE=3 SV=1	0.0351724	19.8	2	4	R.VLGFDSK.K K.FETFSYLPPLTDDQIAK.Q	3 1	High High	monooxygese activity [GO:0004497]; ribulose-bisphosphate carboxylase activity [GO:0016984]	plastid [GO:0009536]	carbon fixation [GO:0015977]; photorespiration [GO:0009853]; photosynthesis [GO:0015979]				1	1	1
A9T3X7	PHYPA_004348	DS545050	Pp3c3_12530V3.1	K01602 - ribulose-bisphosphate carboxylase small chain (rbcS) (1 of 25)	Ribulose bisphosphate carboxylase small chain OS=Physcomitrella patens subsp. patens OX=3218 GN=PHYPA_004348 PE=3 SV=1	0.0349315	19.7	2	4	R.VLGFDSK.K K.FETFSYLPPLTDDQIAK.Q	3 1	High High	monooxygese activity [GO:0004497]; ribulose-bisphosphate carboxylase activity [GO:0016984]	plastid [GO:0009536]	carbon fixation [GO:0015977]; photorespiration [GO:0009853]; photosynthesis [GO:0015979]				1	1	1
A9T663	PHYPADRAFT_140886	DS545060	Pp3c1_29630V3.1	PTHR11627:SF8 - FRUCTOSE-BISPHOSPHATE ALDOLASE 3, CHLOROPLASTIC-RELATED (1 of 5)	Fructose-bisphosphate aldolase OS=Physcomitrella patens subsp. patens OX=3218 GN=PHYPADRAFT_140886 PE=3 SV=1	0.0343704	41.5	1	1	R.ALQNSVLK.T	1	High	fructose-bisphosphate aldolase activity [GO:0004332]		glycolytic process [GO:0006096]				1	1	1
A9T876	PHYPA_017054	DS545071	Pp3c13_6570V3.1	K08901 - photosystem II oxygen-evolving enhancer protein 3 (psbQ) (1 of 3)	Predicted protein OS=Physcomitrella patens subsp. patens OX=3218 GN=PHYPA_017054 PE=4 SV=1	0.0064	23.8	1	2	K.ALDSLNNLDYAAR.I	2	High	calcium ion binding [GO:0005509]; electron transporter transferring electrons within the cyclic electron transport pathway of photosynthesis activity [GO:0045156]	chloroplast [GO:0009507]; extrinsic component of membrane [GO:0019898]; photosystem II oxygen evolving complex [GO:0009654]	photosynthetic electron transport chain [GO:0009767]				1	1	1
A9TBN9	PHYPADRAFT_169177	DS545088	Pp3c9_5280V3.1	KOG0651 - 26S proteasome regulatory complex, ATPase RPT4 (1 of 6)	Predicted protein OS=Physcomitrella patens subsp. patens OX=3218 GN=PHYPADRAFT_169177 PE=4 SV=1	0.043358	49.4	2	9	R.VPIIVTGNDFSTLYAPLIR.D K.VPLILGVWGGK.G	6 3	High High	ATP binding [GO:0005524]			1	1	1	1	1	1
A9TBP0	PHYPA_012320	DS545088	Pp3c9_5310V3.1	(1 of 6) KOG0651 - 26S proteasome regulatory complex, ATPase RPT4	Predicted protein OS=Physcomitrella patens subsp. patens OX=3218 GN=PHYPA_012320 PE=4 SV=1	0.00953846	48.1	6	13	R.VQLAEQYLSSAALGDANADAIK.Q R.VPIIVTGNDFSTLYAPLIR.D K.VPLILGIWGGK.G R.TYNFDNMK.D K.DGLYIAPAFMDK.L R.LDNVSDDNVTK.L	1 6 2 1 1 2	High High High High High High	ATP binding [GO:0005524]	chloroplast stroma [GO:0009570]; thylakoid [GO:0009579]		3	4	4	5	3	3
A9TCL7	PHYPA_004694	DS545093	Pp3c3_20140V3.1	K01602 - ribulose-bisphosphate carboxylase small chain (rbcS) (1 of 25)	Ribulose bisphosphate carboxylase small chain OS=Physcomitrella patens subsp. patens OX=3218 GN=PHYPA_004694 PE=3 SV=1	0.03072	19.9	3	8	R.VLGFDSK.K R.TNFSGAGSSGYYDGR.Y K.FETFSYLPPLTDDQIAK.Q	3 4 1	High High High	monooxygese activity [GO:0004497]; ribulose-bisphosphate carboxylase activity [GO:0016984]	plastid [GO:0009536]	carbon fixation [GO:0015977]; photorespiration [GO:0009853]; photosynthesis [GO:0015979]				2	1	2
A9TCU9	PHYPADRAFT_143643	DS545095	Pp3c15_19390V3.1	(1 of 2) K02695 - photosystem I subunit VI (psaH)	Predicted protein OS=Physcomitrella patens subsp. patens OX=3218 GN=PHYPADRAFT_143643 PE=4 SV=1	0.00436364	14.6	1	1	K.FFETFAGAFTK.R	1	High		photosystem I reaction center [GO:0009538]	photosynthesis [GO:0015979]	1	1	1
A9TDV9	PHYPADRAFT_91484	DS545100	NA	NA	Predicted protein OS=Physcomitrella patens subsp. patens OX=3218 GN=PHYPADRAFT_91484 PE=4 SV=1	0	18.4	1	1	K.MVTLEQEKK.T	1	High							1	1	1
A9TED6	PHYPA_012218	DS545102	Pp3c9_3440V3.1	PTHR21649//PTHR21649:SF15 - CHLOROPHYLL A/B BINDING PROTEIN // SUBFAMILY NOT NAMED (1 of 2)	Chlorophyll a-b binding protein chloroplastic OS=Physcomitrella patens subsp. patens OX=3218 GN=PHYPA_012218 PE=3 SV=1	0.00228571	26.8	1	2	R.VGLGWATPR.S	2	High	chlorophyll binding [GO:0016168]	chloroplast thylakoid membrane [GO:0009535]; integral component of membrane [GO:0016021]; photosystem I [GO:0009522]; photosystem II [GO:0009523]	photosynthesis light harvesting in photosystem I [GO:0009768]; protein-chromophore linkage [GO:0018298]; response to light stimulus [GO:0009416]				1	1	1
A9TIY2	PHYPADRAFT_146278	DS545130	Pp3c20_22820V3.1	(1 of 2) PTHR20852:SF57 - GLUTAMINE SYNTHETASE 2 CYTOPLASMIC	Predicted protein OS=Physcomitrella patens subsp. patens OX=3218 GN=PHYPADRAFT_146278 PE=3 SV=1	0.0287103	38.1	1	2	R.RPAANVDPYVVAR.M	2	High	glutamate-ammonia ligase activity [GO:0004356]		glutamine biosynthetic process [GO:0006542]	1	1	1
A9TJ18	PHYPADRAFT_146293	DS545130	Pp3c20_23460V3.1	PTHR13743//PTHR13743:SF83 - BEIGE/BEACH-RELATED // SUBFAMILY NOT NAMED (1 of 1)	Predicted protein OS=Physcomitrella patens subsp. patens OX=3218 GN=PHYPADRAFT_146293 PE=4 SV=1	0.037098	283.8	1	1	R.SEISELR.Q	1	High							1	1	1
A9TJI2	PHYPADRAFT_195670	DS545133	Pp3c22_12960V3.1	(1 of 6) KOG0651 - 26S proteasome regulatory complex, ATPase RPT4	Predicted protein OS=Physcomitrella patens subsp. patens OX=3218 GN=PHYPADRAFT_195670 PE=4 SV=1	0.00192	52.2	2	3	K.VPLILGIWGGK.G K.DGLYIAPAFMDK.L	2 1	High High	ATP binding [GO:0005524]			1	1	1	1	1	1
A9TKU6	PHYPADRAFT_223248	DS545143	Pp3c19_20900V3.1	K08914 - light-harvesting complex II chlorophyll a/b binding protein 3 (LHCB3) (1 of 1)	Chlorophyll a-b binding protein chloroplastic OS=Physcomitrella patens subsp. patens OX=3218 GN=PHYPADRAFT_223248 PE=3 SV=1	0.0013913	28.4	1	2	R.ALELIHGR.W	2	High	chlorophyll binding [GO:0016168]	chloroplast thylakoid membrane [GO:0009535]; integral component of membrane [GO:0016021]; photosystem I [GO:0009522]; photosystem II [GO:0009523]	photosynthesis light harvesting [GO:0009765]; protein-chromophore linkage [GO:0018298]	1	1	1
A9TL35	PHYPA_030328	DS545145	Pp3c26_6740V3.1	K08913 - light-harvesting complex II chlorophyll a/b binding protein 2 (LHCB2) (1 of 19)	Chlorophyll a-b binding protein chloroplastic OS=Physcomitrella patens subsp. patens OX=3218 GN=PHYPA_030328 PE=3 SV=1	0.00533333	28	3	17	K.SSGSDSIWYGADRPK.F R.ELEVIHAR.W K.FGEAVWFK.A	4 9 4	High High High	chlorophyll binding [GO:0016168]	chloroplast envelope [GO:0009941]; chloroplast thylakoid membrane [GO:0009535]; integral component of membrane [GO:0016021]; photosystem I [GO:0009522]; photosystem II [GO:0009523]; plastoglobule [GO:0010287]	photosynthesis light harvesting in photosystem I [GO:0009768]; protein-chromophore linkage [GO:0018298]; response to light stimulus [GO:0009416]				1	1	1
A9TLB0	PHYPADRAFT_170703	DS545146	Pp3c1_21230V3.1	PTHR10681:SF108 - 2-CYS PEROXIREDOXIN BAS1, CHLOROPLASTIC (1 of 3)	Predicted protein OS=Physcomitrella patens subsp. patens OX=3218 GN=PHYPADRAFT_170703 PE=4 SV=1	0.0303692	46.7	1	2	K.QGVIQHATINNLGIGR.S	2	High							1	1	1
A9TLG8	PHYPADRAFT_147391	DS545147	Pp3c15_12410V3.1	KOG0651 - 26S proteasome regulatory complex, ATPase RPT4 (1 of 6)	Predicted protein OS=Physcomitrella patens subsp. patens OX=3218 GN=PHYPADRAFT_147391 PE=4 SV=1	0.0439	44.6	5	13	R.VPIIVTGNDFSTLYAPLIR.D K.VPLILGVWGGK.G R.TYNFDNMK.D K.DGLYIAPAFMDK.L R.LDNVSDDNVTK.L	6 3 3 1 1 2	High High High High High High	ATP binding [GO:0005524]			1	1	1	1	1	1
A9TMC2	PHYPADRAFT_147703	DS545153	Pp3c7_14450V3.1	K01673 - carbonic anhydrase (cynT, can) (1 of 5)	Carbonic anhydrase (Fragment) OS=Physcomitrella patens subsp. patens OX=3218 GN=PHYPADRAFT_147703 PE=3 SV=1	0.0293053	21.1	1	2	K.NLLTFDFVEEGVR.S	2	High	carbote dehydratase activity [GO:0004089]; zinc ion binding [GO:0008270]		carbon utilization [GO:0015976]	1	1	1
A9TMC9	PHYPA_010380	DS545153	Pp3c7_14300V3.1	1.2.1.12//1.2.1.13 - Glyceraldehyde-3-phosphate dehydrogenase (phosphorylating) / Triosephosphate dehydrogenase // Glyceraldehyde-3-phosphate dehydrogenase (NADP(+)) (phosphorylating) / Triosephosphate dehydrogenase (NADP+) (1 of 3)	Glyceraldehyde-3-phosphate dehydrogese OS=Physcomitrella patens subsp. patens OX=3218 GN=PHYPA_010380 PE=3 SV=1	0.0313443	42.8	1	1	R.AAALNIVPTSTGAAK.A	1	High	glyceraldehyde-3-phosphate dehydrogese (D+) (phosphorylating) activity [GO:0004365]; D binding [GO:0051287]; DP binding [GO:0050661]	chloroplast [GO:0009507]	glucose metabolic process [GO:0006006]				1	1	1
A9TMD3	PHYPA_010378	DS545153	Pp3c7_14220V3.1	1.2.1.12//1.2.1.13 - Glyceraldehyde-3-phosphate dehydrogenase (phosphorylating) / Triosephosphate dehydrogenase // Glyceraldehyde-3-phosphate dehydrogenase (NADP(+)) (phosphorylating) / Triosephosphate dehydrogenase (NADP+) (1 of 3)	Glyceraldehyde-3-phosphate dehydrogese OS=Physcomitrella patens subsp. patens OX=3218 GN=PHYPA_010378 PE=3 SV=1	0.0324068	42.9	1	1	R.AAALNIVPTSTGAAK.A	1	High	glyceraldehyde-3-phosphate dehydrogese (D+) (phosphorylating) activity [GO:0004365]; D binding [GO:0051287]; DP binding [GO:0050661]	chloroplast [GO:0009507]	glucose metabolic process [GO:0006006]				1	1	1
A9TPN5	PHYPADRAFT_148638	DS545170	Pp3c2_17700V3.1	PTHR11627:SF8 - FRUCTOSE-BISPHOSPHATE ALDOLASE 3, CHLOROPLASTIC-RELATED (1 of 5)	Fructose-bisphosphate aldolase OS=Physcomitrella patens subsp. patens OX=3218 GN=PHYPADRAFT_148638 PE=3 SV=1	0.0327529	41.7	1	1	R.ALQNSVLK.T	1	High	fructose-bisphosphate aldolase activity [GO:0004332]		glycolytic process [GO:0006096]				1	1	1
A9TRK2	PHYPA_006565	DS545187	Pp3c4_21500V3.1	(1 of 2) PTHR19375:SF229 - HEAT SHOCK 70 KDA PROTEIN 5	Predicted protein OS=Physcomitrella patens subsp. patens OX=3218 GN=PHYPA_006565 PE=3 SV=1	0.0012973	71	1	2	K.ATAGDTHLGGEDFDNR.I	2	High	ATPase activity [GO:0016887]; ATPase activity coupled [GO:0042623]; ATP binding [GO:0005524]; heat shock protein binding [GO:0031072]; misfolded protein binding [GO:0051787]; protein folding chaperone [GO:0044183]; unfolded protein binding [GO:0051082]	cytoplasm [GO:0005737]	cellular response to unfolded protein [GO:0034620]; chaperone cofactor-dependent protein refolding [GO:0051085]; protein refolding [GO:0042026]; response to unfolded protein [GO:0006986]	1	1	1
A9TSK0	PHYPA_030190	DS545195	Pp3c26_3620V3.1	K02716 - photosystem II oxygen-evolving enhancer protein 1 (psbO) (1 of 3)	Predicted protein OS=Physcomitrella patens subsp. patens OX=3218 GN=PHYPA_030190 PE=4 SV=1	0.0276757	34	1	1	R.GSSFLDPK.G	1	High	oxygen evolving activity [GO:0010242]	photosystem II oxygen evolving complex [GO:0009654]	photosystem II assembly [GO:0010207]; photosystem II stabilization [GO:0042549]				1	1	1
A9TU20	PHYPADRAFT_39045	DS545208	Pp3c24_20960V3.1	PTHR34549:SF2 - PHOTOSYSTEM I REACTION CENTER SUBUNIT IV A, CHLOROPLASTIC-RELATED (1 of 1)	Predicted protein (Fragment) OS=Physcomitrella patens subsp. patens OX=3218 GN=PHYPADRAFT_39045 PE=4 SV=1	0.0337748	8.6	1	4	K.VVAVDQAPGVR.Y	4	High		photosystem I reaction center [GO:0009538]	photosynthesis [GO:0015979]	1	1	1	1	1	1
A9TV02	PHYPADRAFT_151133	DS545218	Pp3c10_25371V3.1	K08908 - light-harvesting complex I chlorophyll a/b binding protein 2 (LHCA2) (1 of 7)	Chlorophyll a-b binding protein chloroplastic OS=Physcomitrella patens subsp. patens OX=3218 GN=PHYPADRAFT_151133 PE=3 SV=1	0.0304526	25.8	2	2	K.IGILNTPSWYK.A K.WLDGSLPGDYGFDPLDLAAEPGR.L	1 1	High High	chlorophyll binding [GO:0016168]	chloroplast thylakoid membrane [GO:0009535]; integral component of membrane [GO:0016021]; photosystem I [GO:0009522]; photosystem II [GO:0009523]	photosynthesis light harvesting [GO:0009765]; protein-chromophore linkage [GO:0018298]	1	1	1	1	1
A9TVA9	PHYPADRAFT_39042	DS545222	Pp3c20_640V3.1	K02693 - photosystem I subunit IV (psaE) (1 of 3)	Predicted protein (Fragment) OS=Physcomitrella patens subsp. patens OX=3218 GN=PHYPADRAFT_39042 PE=4 SV=1	0.0335526	8.5	1	4	K.VVAVDQAPGVR.Y	4	High		photosystem I reaction center [GO:0009538]	photosynthesis [GO:0015979]	1	1	1	1	1	1
A9TW56	HFO1512	DS545230	Pp3c21_19690V3.1	(1 of 14) K11254 - histone H4 (H4)	Histone H4 OS=Physcomitrella patens subsp. patens OX=3218 GN=HFO1512 PE=3 SV=1	0.0420599	11.4	1	1	R.ISGLIYEETR.S	1	High	D binding [GO:0003677]; protein heterodimerization activity [GO:0046982]	nucleosome [GO:0000786]; nucleus [GO:0005634]	nucleosome assembly [GO:0006334]				1	1
A9TWD4	PHYPADRAFT_151795	DS545233	Pp3c21_8800V3.1	K02694 - photosystem I subunit III (psaF) (1 of 2)	Predicted protein OS=Physcomitrella patens subsp. patens OX=3218 GN=PHYPADRAFT_151795 PE=4 SV=1	0.00309677	22.9	1	1	K.EIIIDVPLALR.V	1	High		integral component of membrane [GO:0016021]; photosystem I reaction center [GO:0009538]	photosynthesis [GO:0015979]				1	1	1
A9TWR9	PHYPA_005007	DS545239	Pp3c3_26590V3.1	K03283 - heat shock 70kDa protein 1/8 (HSPA1_8) (1 of 11)	Predicted protein OS=Physcomitrella patens subsp. patens OX=3218 GN=PHYPA_005007 PE=3 SV=1	0.0309333	71	2	4	K.DAGVIAGLNVLR.I K.ATAGDTHLGGEDFDNR.M	2 2	High High	ATPase activity [GO:0016887]; ATPase activity coupled [GO:0042623]; ATP binding [GO:0005524]; heat shock protein binding [GO:0031072]; misfolded protein binding [GO:0051787]; protein folding chaperone [GO:0044183]; unfolded protein binding [GO:0051082]	cytoplasm [GO:0005737]	cellular response to unfolded protein [GO:0034620]; chaperone cofactor-dependent protein refolding [GO:0051085]; protein refolding [GO:0042026]; response to unfolded protein [GO:0006986]	2	2	2	1
A9TYN7	PHYPADRAFT_226715	DS545261	Pp3c13_16130V3.1	K01602 - ribulose-bisphosphate carboxylase small chain (rbcS) (1 of 25)	Ribulose bisphosphate carboxylase small chain OS=Physcomitrella patens subsp. patens OX=3218 GN=PHYPADRAFT_226715 PE=3 SV=1	0	10.3	2	7	R.VLGFDSK.K R.TNFSGSGSSGYYDGR.Y	3 4	High High	monooxygese activity [GO:0004497]; ribulose-bisphosphate carboxylase activity [GO:0016984]	plastid [GO:0009536]	carbon fixation [GO:0015977]; photorespiration [GO:0009853]; photosynthesis [GO:0015979]				2	2	2
A9TYZ9	PHYPADRAFT_152870	DS545265	Pp3c4_22100V3.1	KOG0651 - 26S proteasome regulatory complex, ATPase RPT4 (1 of 6)	Predicted protein OS=Physcomitrella patens subsp. patens OX=3218 GN=PHYPADRAFT_152870 PE=4 SV=1	0.0428293	50.8	1	3	K.VPLILGVWGGK.G	3	High	ATP binding [GO:0005524]			1	1	1	1	1	1
A9U1K9	PHYPADRAFT_200318	DS545305	Pp3c13_21050V3.1	PF01716 - Manganese-stabilising protein / photosystem II polypeptide (MSP) (1 of 4)	Predicted protein OS=Physcomitrella patens subsp. patens OX=3218 GN=PHYPADRAFT_200318 PE=4 SV=1	0.0279273	29.4	1	1	R.GSSFLDPK.G	1	High	oxygen evolving activity [GO:0010242]	photosystem II oxygen evolving complex [GO:0009654]	photosystem II assembly [GO:0010207]; photosystem II stabilization [GO:0042549]				1	1	1
A9U3R4	PHYPADRAFT_155603	DS545354	Pp3c21_9980V3.1	(1 of 5) PTHR11627:SF8 - FRUCTOSE-BISPHOSPHATE ALDOLASE 3, CHLOROPLASTIC-RELATED	Fructose-bisphosphate aldolase OS=Physcomitrella patens subsp. patens OX=3218 GN=PHYPADRAFT_155603 PE=3 SV=1	0.0348	41.5	1	1	R.ALQNSVLK.T	1	High	fructose-bisphosphate aldolase activity [GO:0004332]		glycolytic process [GO:0006096]				1	1	1
A9U4N3	PHYPA_014678	DS545396	Pp3c11_6620V3.1	(1 of 11) K03283 - heat shock 70kDa protein 1/8 (HSPA1_8)	Predicted protein OS=Physcomitrella patens subsp. patens OX=3218 GN=PHYPA_014678 PE=3 SV=1	0.0316364	70.8	2	4	K.DAGVIAGLNVLR.I K.ATAGDTHLGGEDFDNR.M	2 2	High High	ATPase activity [GO:0016887]; ATPase activity coupled [GO:0042623]; ATP binding [GO:0005524]; heat shock protein binding [GO:0031072]; misfolded protein binding [GO:0051787]; protein folding chaperone [GO:0044183]; unfolded protein binding [GO:0051082]	cytoplasm [GO:0005737]	cellular response to unfolded protein [GO:0034620]; chaperone cofactor-dependent protein refolding [GO:0051085]; protein refolding [GO:0042026]; response to unfolded protein [GO:0006986]	2	2	2	1
A9U5B0	PHYPADRAFT_102544	DS545470	Pp3c4_28410V3.1	(1 of 4) K08916 - light-harvesting complex II chlorophyll a/b binding protein 5 (LHCB5)	Chlorophyll a-b binding protein chloroplastic OS=Physcomitrella patens subsp. patens OX=3218 GN=PHYPADRAFT_102544 PE=3 SV=1	0.0444557	22.7	3	6	K.TGALLLEGDSIK.Y K.SPLGSDLDR.L K.DPDQFALLK.V	2 2 2	High High High	chlorophyll binding [GO:0016168]	chloroplast thylakoid membrane [GO:0009535]; integral component of membrane [GO:0016021]; photosystem I [GO:0009522]; photosystem II [GO:0009523]	photosynthesis light harvesting [GO:0009765]; protein-chromophore linkage [GO:0018298]	1	1	1	3	2	2
A9U5B1	PHYPADRAFT_156993	DS545470	Pp3c4_28370V3.1	K08916 - light-harvesting complex II chlorophyll a/b binding protein 5 (LHCB5) (1 of 4)	Chlorophyll a-b binding protein chloroplastic OS=Physcomitrella patens subsp. patens OX=3218 GN=PHYPADRAFT_156993 PE=3 SV=1	0.0298252	29.2	3	5	K.TGALLLEGDSIK.Y K.DPDQFALLK.V R.YQAYELIHAR.W	2 2 1	High High High	chlorophyll binding [GO:0016168]	chloroplast thylakoid membrane [GO:0009535]; integral component of membrane [GO:0016021]; photosystem I [GO:0009522]; photosystem II [GO:0009523]	photosynthesis light harvesting [GO:0009765]; protein-chromophore linkage [GO:0018298]	2	2	2	2	2	2
A9U5R4	PHYPADRAFT_173739	DS545603	Pp3c19_990V3.1	NA	Predicted protein OS=Physcomitrella patens subsp. patens OX=3218 GN=PHYPADRAFT_173739 PE=4 SV=1	0.0366194	28.3	1	1	K.LLVEYR.C	1	High							1	1	1
P34915	rbcL	X74156	NA	NA	Ribulose bisphosphate carboxylase large chain OS=Physcomitrella patens subsp. patens OX=3218 GN=rbcL PE=1 SV=2	0.0316701	52.7	9	38	R.QVTLGFVDLLR.D R.LTYYTPDYQTK.D R.LSGGDHIHSGTVVGK.L R.VALEACVQAR.N K.TFQGPPHGIQVER.D R.IPPAYSK.T K.DTDILAAFR.M R.DNGLLLHIHR.A K.DDENVNSQPFMR.W	3 2 9 2 9 1 5 5 2	High High High High High High High High High	magnesium ion binding [GO:0000287]; monooxygese activity [GO:0004497]; ribulose-bisphosphate carboxylase activity [GO:0016984]	chloroplast [GO:0009507]	photorespiration [GO:0009853]; reductive pentose-phosphate cycle [GO:0019253]	8	8	8	6	5	4
P80658	atpB	AP005672	Pp3c6_4230V3.1	K02133 - F-type H+-transporting ATPase subunit beta (ATPeF1B, ATP5B, ATP2) (1 of 3)	ATP synthase subunit beta chloroplastic OS=Physcomitrella patens subsp. patens OX=3218 GN=atpB PE=1 SV=2	0.00133333	53.2	2	2	K.VINEENISESK.V R.FVQAGSEVSALLGR.M	1 1	High High	ATP binding [GO:0005524]; proton-transporting ATP synthase activity rotatiol mechanism [GO:0046933]	chloroplast thylakoid membrane [GO:0009535]; proton-transporting ATP synthase complex catalytic core F(1) [GO:0045261]	ATP synthesis coupled proton transport [GO:0015986]	1	1	1	1	1	1
Q09R99	atpB	DQ646069	Pp3c6_4230V3.1	K02133 - F-type H+-transporting ATPase subunit beta (ATPeF1B, ATP5B, ATP2) (1 of 3)	ATP synthase subunit beta (Fragment) OS=Physcomitrella patens subsp. patens OX=3218 GN=atpB PE=3 SV=1	0.00131507	45	2	2	K.VINEENISESK.V R.FVQAGSEVSALLGR.M	1 1	High High	ATP binding [GO:0005524]; proton-transporting ATP synthase activity rotatiol mechanism [GO:0046933]	chloroplast [GO:0009507]; proton-transporting ATP synthase complex catalytic core F(1) [GO:0045261]	ATP synthesis coupled proton transport [GO:0015986]	1	1	1	1	1	1
Q20FB6	gapA2	DQ270267	Pp3c1_13170V3.1	1.2.1.12//1.2.1.13 - Glyceraldehyde-3-phosphate dehydrogenase (phosphorylating) / Triosephosphate dehydrogenase // Glyceraldehyde-3-phosphate dehydrogenase (NADP(+)) (phosphorylating) / Triosephosphate dehydrogenase (NADP+) (1 of 3)	Glyceraldehyde-3-phosphate dehydrogese (Fragment) OS=Physcomitrella patens subsp. patens OX=3218 GN=gapA2 PE=2 SV=1	0.0318667	35	1	1	R.AAALNIVPTSTGAAK.A	1	High	D binding [GO:0051287]; DP binding [GO:0050661]; oxidoreductase activity acting on the aldehyde or oxo group of donors D or DP as acceptor [GO:0016620]		glucose metabolic process [GO:0006006]				1	1	1
Q20FB7	gapA1	DQ270266	Pp3c11_15790V3.1	1.2.1.13 - Glyceraldehyde-3-phosphate dehydrogenase (NADP(+)) (phosphorylating) / Triosephosphate dehydrogenase (NADP+) (1 of 6)	Glyceraldehyde-3-phosphate dehydrogese (Fragment) OS=Physcomitrella patens subsp. patens OX=3218 GN=gapA1 PE=2 SV=1	0.0321345	40.3	1	1	R.AAALNIVPTSTGAAK.A	1	High	D binding [GO:0051287]; DP binding [GO:0050661]; oxidoreductase activity acting on the aldehyde or oxo group of donors D or DP as acceptor [GO:0016620]		glucose metabolic process [GO:0006006]				1	1	1
Q6YXK3	atpA	AP005672	Pp3c22_17910V3.1	K02147 - V-type H+-transporting ATPase subunit B (ATPeV1B, ATP6B) (1 of 3)	ATP synthase subunit alpha chloroplastic OS=Physcomitrella patens subsp. patens OX=3218 GN=atpA PE=3 SV=1	0.00941772	55.2	3	3	K.VVNVGTVLQVGDGIAR.I R.LIESSAPGIISR.R K.IAQIPVSDGYLGR.V	1 1 1	High High High	ATP binding [GO:0005524]; proton-transporting ATP synthase activity rotatiol mechanism [GO:0046933]	chloroplast thylakoid membrane [GO:0009535]; proton-transporting ATP synthase complex catalytic core F(1) [GO:0045261]	ATP synthesis coupled proton transport [GO:0015986]				3	2	2
Q6YXL9	psbE	AP005672	Pp3c6_17850V3.1	PF00284 - Lumenal portion of Cytochrome b559, alpha (gene psbE) subunit (Cytochrom_B559a) (1 of 1)	Cytochrome b559 subunit alpha OS=Physcomitrella patens subsp. patens OX=3218 GN=psbE PE=3 SV=1	0.0441761	9.5	2	6	R.QEVPLITGR.F R.FNSLEQVDEFTR.S	2 4	High High	electron transfer activity [GO:0009055]; heme binding [GO:0020037]; iron ion binding [GO:0005506]	chloroplast thylakoid membrane [GO:0009535]; integral component of membrane [GO:0016021]; photosystem II reaction center [GO:0009539]	photosynthetic electron transport chain [GO:0009767]	1	1	1	2	2	2
Q6YXM8	psbB	AP005672	Pp3c21_5650V3.1	K02635 - cytochrome b6 (petB) (1 of 1)	Photosystem II CP47 reaction center protein OS=Physcomitrella patens subsp. patens OX=3218 GN=psbB PE=3 SV=1	0.00457143	56.8	3	4	K.SENLSLSEAWSK.I R.AQLGEIFEFDR.A K.LAFYDYIGNNPAK.G	1 1 2	High High High	chlorophyll binding [GO:0016168]; electron transporter transferring electrons within the cyclic electron transport pathway of photosynthesis activity [GO:0045156]	chloroplast thylakoid membrane [GO:0009535]; integral component of membrane [GO:0016021]; photosystem II [GO:0009523]	photosynthetic electron transport in photosystem II [GO:0009772]; protein-chromophore linkage [GO:0018298]	2	2	2	1	1	1
Q765P6	PpLhcb1	AB115771	Pp3c22_5610V3.1	K08912//K08913 - light-harvesting complex II chlorophyll a/b binding protein 1 (LHCB1) // light-harvesting complex II chlorophyll a/b binding protein 2 (LHCB2) (1 of 8)	Chlorophyll a-b binding protein chloroplastic OS=Physcomitrella patens subsp. patens OX=3218 GN=PpLhcb1 PE=3 SV=1	0.00505263	28.2	3	17	K.SSGSDSIWYGADRPK.F R.ELEVIHAR.W K.FGEAVWFK.A	4 9 4	High High High	chlorophyll binding [GO:0016168]	chloroplast envelope [GO:0009941]; chloroplast thylakoid membrane [GO:0009535]; integral component of membrane [GO:0016021]; photosystem I [GO:0009522]; photosystem II [GO:0009523]; plastoglobule [GO:0010287]	photosynthesis light harvesting in photosystem I [GO:0009768]; protein-chromophore linkage [GO:0018298]; response to light stimulus [GO:0009416]				1	1	1
Q8MFA2	psaB	AB078009	Pp3c4_6670V3.1	K02690 - photosystem I P700 chlorophyll a apoprotein A2 (psaB) (1 of 1)	Photosystem I P700 chlorophyll a apoprotein A2 OS=Physcomitrella patens subsp. patens OX=3218 GN=psaB PE=3 SV=1	0.00141176	82.3	1	2	R.TPLANLVR.W	2	High	4 iron 4 sulfur cluster binding [GO:0051539]; chlorophyll binding [GO:0016168]; electron transfer activity [GO:0009055]; magnesium ion binding [GO:0000287]	chloroplast thylakoid membrane [GO:0009535]; integral component of membrane [GO:0016021]; photosystem I [GO:0009522]	photosynthesis [GO:0015979]; protein-chromophore linkage [GO:0018298]				1	1	1
Q8MFA3	psaA	AB078009	Pp3c22_5990V3.1	K02689 - photosystem I P700 chlorophyll a apoprotein A1 (psaA) (1 of 2)	Photosystem I P700 chlorophyll a apoprotein A1 OS=Physcomitrella patens subsp. patens OX=3218 GN=psaA PE=3 SV=1	0.0299556	83.1	3	6	R.DYDPTTQYNNLLDR.V R.DLLAQLYPSFSK.G K.EIPLPHEFILNR.D	2 3 1	High High High	4 iron 4 sulfur cluster binding [GO:0051539]; chlorophyll binding [GO:0016168]; electron transfer activity [GO:0009055]; magnesium ion binding [GO:0000287]	chloroplast thylakoid membrane [GO:0009535]; integral component of membrane [GO:0016021]; photosystem I [GO:0009522]	photosynthesis [GO:0015979]; protein-chromophore linkage [GO:0018298]	1	1	2	3	3	3
Q93WS4	PHYPA_004835	AY055729	Pp3c3_23240V3.1	PTHR33596:SF1 - COLD-REGULATED 413 PLASMA MEMBRANE PROTEIN 1-RELATED (1 of 4)	Cold acclimation protein WCOR413-like protein OS=Physcomitrella patens subsp. patens OX=3218 GN=PHYPA_004835 PE=2 SV=1	0.0363846	22.5	1	1	K.LLVEYR.T	1	High		integral component of membrane [GO:0016021]					1	1	1
Q9MW09	rbcL	AB013656	NA	NA	Ribulose bisphosphate carboxylase large chain (Fragment) OS=Physcomitrella patens subsp. patens OX=3218 GN=rbcL PE=3 SV=1	0.0310303	48.5	9	38	R.QVTLGFVDLLR.D R.LTYYTPDYQTK.D R.LSGGDHIHSGTVVGK.L R.VALEACVQAR.N K.TFQGPPHGIQVER.D R.IPPAYSK.T K.DTDILAAFR.M R.DNGLLLHIHR.A K.DDENVNSQPFMR.W	3 2 9 2 9 1 5 5 2	High High High High High High High High High	magnesium ion binding [GO:0000287]; monooxygese activity [GO:0004497]; ribulose-bisphosphate carboxylase activity [GO:0016984]	chloroplast [GO:0009507]	photorespiration [GO:0009853]; reductive pentose-phosphate cycle [GO:0019253]	8	8	8	6	5	4
Q9SXH1	NA	AB026685	Pp3c3_14510V3.1	4.1.1.39 - Ribulose-bisphosphate carboxylase / RuBP carboxylase (1 of 33)	Ribulose bisphosphate carboxylase small chain (Fragment) OS=Physcomitrella patens subsp. patens OX=3218 PE=2 SV=1	0.0301176	23.3	3	8	R.VLGFDSK.K R.TNFSGAGSSGYYDGR.Y K.FETFSYLPPLTDDQIAK.Q	3 4 1	High High High	monooxygese activity [GO:0004497]; ribulose-bisphosphate carboxylase activity [GO:0016984]	plastid [GO:0009536]	carbon fixation [GO:0015977]; photorespiration [GO:0009853]; photosynthesis [GO:0015979]				2	1	2
Q9SXW8	PHYPA_008867	AB026686	Pp3c6_12510V3.1	K08912 - light-harvesting complex II chlorophyll a/b binding protein 1 (LHCB1) (1 of 10)	Chlorophyll a-b binding protein chloroplastic OS=Physcomitrella patens subsp. patens OX=3218 GN=PHYPA_008867 PE=2 SV=1	0.006	28.4	3	17	K.SSGSDSIWYGADRPK.F R.ELEVIHAR.W K.FGEAVWFK.A	4 9 4	High High High	chlorophyll binding [GO:0016168]	chloroplast envelope [GO:0009941]; chloroplast thylakoid membrane [GO:0009535]; integral component of membrane [GO:0016021]; photosystem I [GO:0009522]; photosystem II [GO:0009523]; plastoglobule [GO:0010287]	photosynthesis light harvesting in photosystem I [GO:0009768]; protein-chromophore linkage [GO:0018298]; response to light stimulus [GO:0009416]				1	1	1

## Sheet: Proteins found only in Control
Table S8: List of proteins identified in atleast 2 biological replicates on Non-stress (control) samples
Accession ID	STRING ID	Preferred name		Annotation
A9RBZ9	3218.PP1S1_788V6.1	PP1S1_788V6.1	Pp3c3_5620V3.1	K02692 - photosystem I subunit II (psaD) (1 of 4)
A9RCV9	3218.PP1S2_216V6.1	PP1S2_216V6.1	Pp3c7_22170V3.1	K03283 - heat shock 70kDa protein 1/8 (HSPA1_8) (1 of 11)
A9REG3	3218.PP1S4_321V6.1	PP1S4_321V6.1	Pp3c16_23780V3.1	K02692 - photosystem I subunit II (psaD) (1 of 4)
A9RTF7	3218.PP1S27_263V6.1	psbT	Pp3c21_5650V3.1	K02635 - cytochrome b6 (petB) (1 of 1)
A9S0A3	3218.PP1S39_121V6.1	PP1S39_121V6.1	Pp3c11_1010V3.1	K03283 - heat shock 70kDa protein 1/8 (HSPA1_8) (1 of 11)
A9S0R9	3218.PP1S40_17V6.1	PP1S40_17V6.1	Pp3c20_22420V3.1	PTHR20852:SF57 - GLUTAMINE SYNTHETASE 2 CYTOPLASMIC (1 of 2)
A9SRC8	3218.PP1S107_188V6.1	PP1S107_188V6.1	Pp3c13_2310V3.1	K02692 - photosystem I subunit II (psaD) (1 of 4)
A9T2Y3	3218.PP1S157_44V6.1	PP1S157_44V6.1	Pp3c3_28050V3.1	PTHR15371:SF1 - OUTER ENVELOPE PORE PROTEIN 16-2, CHLOROPLASTIC (1 of 4)
A9TCU9	3218.PP1S206_11V6.1	PP1S206_11V6.1	Pp3c15_19390V3.1	K02695 - photosystem I subunit VI (psaH) (1 of 2)
A9TIY2	3218.PP1S241_33V6.1	PP1S241_33V6.1	Pp3c20_22820V3.1	PTHR20852:SF57 - GLUTAMINE SYNTHETASE 2 CYTOPLASMIC (1 of 2)
A9TKU6	3218.PP1S254_3V6.1	PP1S254_3V6.1	Pp3c19_20900V3.1	K08914 - light-harvesting complex II chlorophyll a/b binding protein 3 (LHCB3) (1 of 1)
A9TMC2	3218.PP1S264_55V6.1	PP1S264_55V6.1	Pp3c7_14450V3.1	K01673 - carbonic anhydrase (cynT, can) (1 of 5)
A9TRK2	3218.PP1S298_26V6.1	PP1S298_26V6.1	Pp3c4_21500V3.1	PTHR19375:SF229 - HEAT SHOCK 70 KDA PROTEIN 5 (1 of 2)
A9TWR9	3218.PP1S351_21V6.1	PP1S351_21V6.1	Pp3c3_26570V3.1	K03283 - heat shock 70kDa protein 1/8 (HSPA1_8) (1 of 11)
A9U4N3	3218.PP1S526_2V6.1	PP1S526_2V6.1	Pp3c11_6620V3.1	K03283 - heat shock 70kDa protein 1/8 (HSPA1_8) (1 of 11)

## Sheet: Proteins found only in Treated
Table S8: List of proteins identified in atleast 2 biological replicates on Stress treated samples
Accession ID	STRING ID	Preferred name		Annotation
A9RCW1	3218.PP1S100_192V6.1	HFO1501	Pp3c22_22340V3.1	K11254 - histone H4 (H4)(1 of 14)
A9RIU5	3218.PP1S11_397V6.4	PP1S11_397V6.4	Pp3c11_15790V3.1	1.2.1.13 - Glyceraldehyde-3-phosphate dehydrogenase (NADP(+)) (phosphorylating) / Triosephosphate dehydrogenase (NADP+) (1 of 6)
A9RLG4	3218.PP1S15_408V6.1	PP1S15_408V6.1	Pp3c16_5660V3.1	K02699 - photosystem I subunit XI (psaL) (1 of 2)
A9RNK7	3218.PP1S19_276V6.1	PP1S19_276V6.1	Pp3c18_10730V3.1	PTHR34939:SF1 - PHOTOSYSTEM I REACTION CENTER SUBUNIT III, CHLOROPLASTIC (1 of 4)
A9RS28	3218.PP1S25_66V6.2	PP1S25_66V6.2	Pp3c3_14080V3.1	K02716 - photosystem II oxygen-evolving enhancer protein 1 (psbO) (1 of 3)
A9RSL3	3218.PP1S26_26V6.1	PP1S26_26V6.1	Pp3c17_6520V3.1	PTHR11540:SF14 - MALATE DEHYDROGENASE, CHLOROPLASTIC (1 of 3)
A9RU32	3218.PP1S28_315V6.1	PP1S28_315V6.1	Pp3c1_34240V3.1	K08917 - light-harvesting complex II chlorophyll a/b binding protein 6 (LHCB6) (1 of 2)
A9RX76	3218.PP1S33_389V6.1	PP1S33_389V6.1	Pp3c18_18400V3.1	PTHR11627:SF8 - FRUCTOSE-BISPHOSPHATE ALDOLASE 3, CHLOROPLASTIC-RELATED (1 of 5)
A9RZZ9	3218.PP1S38_300V6.1	PP1S38_300V6.1	Pp3c1_7380V3.1	PTHR11540:SF27 - MALATE DEHYDROGENASE, GLYOXYSOMAL-RELATED (1 of 2)
A9S0Q4	3218.PP1S39_428V6.1	PP1S39_428V6.1	Pp3c11_3740V3.1	PTHR11540:SF27 - MALATE DEHYDROGENASE, GLYOXYSOMAL-RELATED (1 of 2)
A9S1E1	3218.PP1S41_267V6.1	PP1S41_267V6.1	Pp3c5_4200V3.1	K02699 - photosystem I subunit XI (psaL) (1 of 2)
A9S2F9	3218.PP1S43_118V6.3	PP1S43_118V6.3	Pp3c1_19190V3.1	K01673 - carbonic anhydrase (cynT, can) (1 of 5)
A9S7M7	3218.PP1S54_165V6.1	PP1S54_165V6.1	Pp3c27_2310V3.1	PTHR34803:SF2 - PHOTOSYSTEM I REACTION CENTER SUBUNIT XI, CHLOROPLASTIC (1 of 3)
A9SA96	3218.PP1S60_65V6.1	PP1S60_65V6.1	Pp3c4_23170V3.1	K02716 - photosystem II oxygen-evolving enhancer protein 1 (psbO) (1 of 3)
A9SGM1	3218.PP1S76_196V6.1	PP1S76_196V6.1	Pp3c2_35930V3.1	K08912 - light-harvesting complex II chlorophyll a/b binding protein 1 (LHCB1) (1 of 10)
A9SHF4	3218.PP1S79_110V6.1	PP1S79_110V6.1	Pp3c14_9020V3.1	PTHR11540:SF14 - MALATE DEHYDROGENASE, CHLOROPLASTIC (1 of 3)
A9SHP6	3218.PP1S80_23V6.1	PP1S80_23V6.1	Pp3c11_18230V3.1	K02694 - photosystem I subunit III (psaF) (1 of 2)
A9SK06	3218.PP1S86_156V6.1	PP1S86_156V6.1	Pp3c1_13170V3.1	1.2.1.12//1.2.1.13 - Glyceraldehyde-3-phosphate dehydrogenase (phosphorylating) / Triosephosphate dehydrogenase // Glyceraldehyde-3-phosphate dehydrogenase (NADP(+)) (phosphorylating) / Triosephosphate dehydrogenase (NADP+) (1 of 3)
A9SLS5	3218.PP1S91_247V6.1	PP1S91_247V6.1	Pp3c12_8120V3.1	K00026 - malate dehydrogenase (MDH2) (1 of 6)
A9SNI1	3218.PP1S98_136V6.2	PP1S98_136V6.2	Pp3c17_14680V3.1	PTHR33222:SF3 - PROTEIN CURVATURE THYLAKOID 1C, CHLOROPLASTIC (1 of 4)
A9SNV6	3218.PP1S99_95V6.1	PP1S99_95V6.1	Pp3c15_11070V3.1	PTHR21649//PTHR21649:SF15 - CHLOROPHYLL A/B BINDING PROTEIN // SUBFAMILY NOT NAMED (1 of 2)
A9SPA5	3218.PP1S100_200V6.1	HFO1513 (PP1S100_200V6.1)	Pp3c22_22190V3.1	K11254 - histone H4 (H4)(1 of 14)
A9ST70	3218.PP1S115_206V6.1	PP1S115_206V6.1	Pp3c4_28290V3.1
A9SUQ3	3218.PP1S121_54V6.1	PP1S121_54V6.1	Pp3c22_10850V3.1	PTHR34939:SF1 - PHOTOSYSTEM I REACTION CENTER SUBUNIT III, CHLOROPLASTIC (1 of 4)
A9SX31	3218.PP1S131_71V6.4	PP1S131_71V6.4	Pp3c9_24840V3.1	PTHR10003:SF34 - SUPEROXIDE DISMUTASE [CU-ZN] 2, CHLOROPLASTIC (1 of 2)
A9SX65	3218.PP1S131_153V6.1	PP1S131_153V6.1	Pp3c9_25690V3.1	PTHR10003:SF34 - SUPEROXIDE DISMUTASE [CU-ZN] 2, CHLOROPLASTIC (1 of 2)
A9SXX9	3218.PP1S135_21V6.1	PP1S135_21V6.1	Pp3c2_24270V3.1	1.2.1.13 - Glyceraldehyde-3-phosphate dehydrogenase (NADP(+)) (phosphorylating) / Triosephosphate dehydrogenase (NADP+) (1 of 6)
A9SXY4	3218.PP1S135_29V6.2	PP1S135_29V6.2	Pp3c2_24160V3.1	1.2.1.13 - Glyceraldehyde-3-phosphate dehydrogenase (NADP(+)) (phosphorylating) / Triosephosphate dehydrogenase (NADP+) (1 of 6)
A9T3W5	3218.PP1S161_16V6.1	PP1S161_16V6.1	Pp3c3_12330V3.1	K01602 - ribulose-bisphosphate carboxylase small chain (rbcS) (1 of 25)
A9T3X7	3218.PP1S161_34V6.1	PP1S161_34V6.1	Pp3c3_12330V3.1	K01602 - ribulose-bisphosphate carboxylase small chain (rbcS) (1 of 25)
A9T663	3218.PP1S171_150V6.1	PP1S171_150V6.1	Pp3c1_29650V3.1	PTHR11627:SF8 - FRUCTOSE-BISPHOSPHATE ALDOLASE 3, CHLOROPLASTIC-RELATED (1 of 5)
A9T876	3218.PP1S182_26V6.1	PP1S182_26V6.1	Pp3c13_6570V3.1	K08901 - photosystem II oxygen-evolving enhancer protein 3 (psbQ) (1 of 3)
A9TCL7	3218.PP1S204_93V6.1	PP1S204_93V6.1	Pp3c3_20110V3.1	K01602 - ribulose-bisphosphate carboxylase small chain (rbcS) (1 of 25)
A9TED6	3218.PP1S213_80V6.1	PP1S213_80V6.1	Pp3c9_3440V3.1	PTHR21649//PTHR21649:SF15 - CHLOROPHYLL A/B BINDING PROTEIN // SUBFAMILY NOT NAMED (1 of 2)
A9TJ18	3218.PP1S241_91V6.1	PP1S241_91V6.1	Pp3c20_23460V3.1	PTHR13743//PTHR13743:SF83 - BEIGE/BEACH-RELATED // SUBFAMILY NOT NAMED (1 of 1)
A9TL35	3218.PP1S256_10V6.1	PP1S256_10V6.1	Pp3c26_6740V3.1	K08913 - light-harvesting complex II chlorophyll a/b binding protein 2 (LHCB2) (1 of 19)
A9TLB0	3218.PP1S257_45V6.1	PP1S257_45V6.1	Pp3c1_21200V3.1	PTHR10681:SF108 - 2-CYS PEROXIREDOXIN BAS1, CHLOROPLASTIC (1 of 3)
A9TMC9	3218.PP1S264_65V6.1	PP1S264_65V6.1	Pp3c7_14300V3.1	1.2.1.12//1.2.1.13 - Glyceraldehyde-3-phosphate dehydrogenase (phosphorylating) / Triosephosphate dehydrogenase // Glyceraldehyde-3-phosphate dehydrogenase (NADP(+)) (phosphorylating) / Triosephosphate dehydrogenase (NADP+) (1 of 3)
A9TMD3	3218.PP1S264_71V6.1	PP1S264_71V6.1	Pp3c7_14220V3.1	;1.2.1.12//1.2.1.13 - Glyceraldehyde-3-phosphate dehydrogenase (phosphorylating) / Triosephosphate dehydrogenase // Glyceraldehyde-3-phosphate dehydrogenase (NADP(+)) (phosphorylating) / Triosephosphate dehydrogenase (NADP+) (1 of 3)
A9TPN5	3218.PP1S281_110V6.1	PP1S281_110V6.1	Pp3c2_17700V3.1	PTHR11627:SF8 - FRUCTOSE-BISPHOSPHATE ALDOLASE 3, CHLOROPLASTIC-RELATED (1 of 5)
A9TSK0	3218.PP1S306_84V6.1	PP1S306_84V6.1	Pp3c26_3620V3.1	K02716 - photosystem II oxygen-evolving enhancer protein 1 (psbO) (1 of 3)
A9TW56	3218.PP1S342_32V6.1	HFO1512 (PP1S342_32V6.1)	Pp3c21_19690V3.1	K11254 - histone H4 (H4)(1 of 14)
A9TWD4	3218.PP1S345_25V6.1	PP1S345_25V6.1	Pp3c21_8800V3.1	K02694 - photosystem I subunit III (psaF) (1 of 2)
A9U1K9	3218.PP1S421_3V6.1	PP1S421_3V6.1	Pp3c13_21050V3.1	PF01716 - Manganese-stabilising protein / photosystem II polypeptide (MSP) (1 of 4)
A9U3R4	3218.PP1S475_27V6.2	PP1S475_27V6.2	Pp3c21_9980V3.1	PTHR11627:SF8 - FRUCTOSE-BISPHOSPHATE ALDOLASE 3, CHLOROPLASTIC-RELATED (1 of 5)
A9U5R4	3218.PP1S791_3V6.1	PP1S791_3V6.1	Pp3c19_990V3.1	NA
Q765P6	3218.PP1S12_390V6.1	PpLhcb1 (PP1S12_390V6.1)	Pp3c22_5610V3.1	K08912//K08913 - light-harvesting complex II chlorophyll a/b binding protein 1 (LHCB1) // light-harvesting complex II chlorophyll a/b binding protein 2 (LHCB2) (1 of 8)
Q93WS4	3218.PP1S47_88V6.1	PP1S47_88V6.1	Pp3c3_23240V3.1	PTHR33596:SF1 - COLD-REGULATED 413 PLASMA MEMBRANE PROTEIN 1-RELATED (1 of 4)
Q9SXW8	3218.PP1S177_13V6.1	PP1S177_13V6.1	Pp3c6_12510V3.1	K08912 - light-harvesting complex II chlorophyll a/b binding protein 1 (LHCB1) (1 of 10)

## Sheet: Upregulated proteins
Table S8: List of P-significant proteins with >=2 fold abundance in salt treated samples
Accession	Gene_Name	EMBL_GENBANK_DDBJ	Accession V 3.1	Annotation	Description	Student's T-test p-value	Student's T-test log2 fold change	Student's T-test fold change	Control 1	Control 2	Control 3	Stress 1	Stress 2	Stress 3	GO: Molecular Function	GO: Cellular Component	GO: Biological Process
A0A2K1ICT3	PHYPA_030556	ABEU02000026	Pp3c26_12230V3.1	K08916 - light-harvesting complex II chlorophyll a/b binding protein 5 (LHCB5) (1 of 4)	Chlorophyll a-b binding protein chloroplastic OS=Physcomitrella patens subsp. patens OX=3218 GN=PHYPA_030556 PE=3 SV=1	0.0296842	1.47092	3.18589	0.612277	0.33454	0.414931	-0.33454	-0.838859	-1.87761	chlorophyll binding [GO:0016168]	chloroplast thylakoid membrane [GO:0009535]; integral component of membrane [GO:0016021]; photosystem I [GO:0009522]; photosystem II [GO:0009523]; plastoglobule [GO:0010287]	photosynthesis light harvesting in photosystem I [GO:0009768]; protein-chromophore linkage [GO:0018298]; response to light stimulus [GO:0009416]
A0A2K1INB1	PHYPA_027073	ABEU02000022	Pp3c22_12960V3.1	(1 of 6) KOG0651 - 26S proteasome regulatory complex, ATPase RPT4	ATPase_AAA_core domain-containing protein OS=Physcomitrella patens subsp. patens OX=3218 GN=PHYPA_027073 PE=4 SV=1	0.00195918	1.74551	6.56271	0.592917	0.843823	1.27109	-0.592917	-0.74929	-1.18649	ATP binding [GO:0005524]	chloroplast stroma [GO:0009570]; thylakoid [GO:0009579]
A0A2K1IQV9	PHYPA_025769	ABEU02000021	Pp3c21_5650V3.1	(1 of 1) K02635 - cytochrome b6 (petB)	CYTB_NTER domain-containing protein OS=Physcomitrella patens subsp. patens OX=3218 GN=PHYPA_025769 PE=4 SV=1 Cp	0	1.81187	17.7628	0.882976	0.794474	0.899337	-1.12808	-0.936274	-0.794474	chlorophyll binding [GO:0016168]; electron transfer activity [GO:0009055]	chloroplast thylakoid membrane [GO:0009535]; integral component of membrane [GO:0016021]; photosystem [GO:0009521]	photosynthetic electron transport chain [GO:0009767]; respiratory electron transport chain [GO:0022904]
A0A2K1ITY0	PHYPA_024679	ABEU02000020	Pp3c20_3940V3.1	(1 of 4) 1.17.1.2 - 4-hydroxy-3-methylbut-2-enyl diphosphate reductase / HMBPP reductase	Uncharacterized protein OS=Physcomitrella patens subsp. patens OX=3218 GN=PHYPA_024679 PE=4 SV=1	0	1.80755	14.2946	0.971285	1.07531	0.734276	-0.990668	-0.916826	-0.734276
A0A2K1IW52	PHYPA_025449	ABEU02000020	Pp3c20_22420V3.1	(1 of 2) PTHR20852:SF57 - GLUTAMINE SYNTHETASE 2 CYTOPLASMIC	Gln-synt_C domain-containing protein OS=Physcomitrella patens subsp. patens OX=3218 GN=PHYPA_025449 PE=3 SV=1	0.0295385	1.57637	3.99483	1.26961	0.301124	1.5062	-0.788294	-0.562754	-0.301124	glutamate-ammonia ligase activity [GO:0004356]		glutamine biosynthetic process [GO:0006542]
A0A2K1IW72	PHYPA_025470	ABEU02000020	Pp3c20_22820V3.1	(1 of 2) PTHR20852:SF57 - GLUTAMINE SYNTHETASE 2 CYTOPLASMIC	Gln-synt_C domain-containing protein OS=Physcomitrella patens subsp. patens OX=3218 GN=PHYPA_025470 PE=3 SV=1	0.0292571	1.57637	3.99483	1.26961	0.301124	1.5062	-0.788294	-0.562754	-0.301124	glutamate-ammonia ligase activity [GO:0004356]		glutamine biosynthetic process [GO:0006542]
A0A2K1IZ77	PHYPA_024396	ABEU02000019	Pp3c19_20900V3.1	K08914 - light-harvesting complex II chlorophyll a/b binding protein 3 (LHCB3) (1 of 1)	Chlorophyll a-b binding protein chloroplastic OS=Physcomitrella patens subsp. patens OX=3218 GN=PHYPA_024396 PE=3 SV=1	0.00137143	1.67107	5.29785	1.06545	0.484102	1.52405	-0.643725	-0.811782	-0.484102	chlorophyll binding [GO:0016168]	chloroplast envelope [GO:0009941]; chloroplast thylakoid membrane [GO:0009535]; integral component of membrane [GO:0016021]; photosystem I [GO:0009522]; photosystem II [GO:0009523]; plastoglobule [GO:0010287]	photosynthesis light harvesting in photosystem I [GO:0009768]; protein-chromophore linkage [GO:0018298]; response to light stimulus [GO:0009416]
A0A2K1JCZ6	PHYPA_019667	ABEU02000015	Pp3c15_12410V3.1	KOG0651 - 26S proteasome regulatory complex, ATPase RPT4 (1 of 6)	ATPase_AAA_core domain-containing protein OS=Physcomitrella patens subsp. patens OX=3218 GN=PHYPA_019667 PE=4 SV=1	0.0436273	1.3786	2.30375	0.11268	0.762547	1.16262	-0.260924	-0.11268	-1.72434	ATP binding [GO:0005524]	chloroplast stroma [GO:0009570]; thylakoid [GO:0009579]
A0A2K1JDR4	PHYPA_019944	ABEU02000015	Pp3c15_19390V3.1	(1 of 2) K02695 - photosystem I subunit VI (psaH)	Uncharacterized protein OS=Physcomitrella patens subsp. patens OX=3218 GN=PHYPA_019944 PE=4 SV=1	0.004	1.78589	9.68535	0.89649	0.721348	1.19444	-0.73128	-0.721348	-1.09278		chloroplast thylakoid membrane [GO:0009535]; photosystem I reaction center [GO:0009538]	photosynthesis [GO:0015979]
A0A2K1JKF2	PHYPA_016873	ABEU02000013	Pp3c13_2310V3.1	K02692 - photosystem I subunit II (psaD) (1 of 4)	Uncharacterized protein OS=Physcomitrella patens subsp. patens OX=3218 GN=PHYPA_016873 PE=4 SV=1	0.0024	1.7696	8.26897	0.681218	0.868925	1.30919	-0.743524	-1.02471	-0.681218		photosystem I reaction center [GO:0009538]	photosynthesis [GO:0015979]
A0A2K1JZJ0	PHYPA_014059	ABEU02000010	Pp3c10_18330V3.1	(1 of 4) PTHR15371:SF1 - OUTER ENVELOPE PORE PROTEIN 16-2, CHLOROPLASTIC	Uncharacterized protein (Fragment) OS=Physcomitrella patens subsp. patens OX=3218 GN=PHYPA_014059 PE=4 SV=1	0.029617	1.66334	4.41937	1.07486	0.461017	0.953869	-0.555693	-1.48356	-0.461017	amino acid transmembrane transporter activity [GO:0015171]	integral component of chloroplast outer membrane [GO:0031359]	ion transmembrane transport [GO:0034220]
A0A2K1K0D5	PHYPA_014362	ABEU02000010	Pp3c10_25371V3.1	K08908 - light-harvesting complex I chlorophyll a/b binding protein 2 (LHCA2) (1 of 7)	Chlorophyll a-b binding protein chloroplastic OS=Physcomitrella patens subsp. patens OX=3218 GN=PHYPA_014362 PE=3 SV=1	0.0300144	1.49403	3.04389	0.305915	0.628732	0.750049	-0.632857	-0.305915	-1.85861	chlorophyll binding [GO:0016168]	chloroplast thylakoid membrane [GO:0009535]; integral component of membrane [GO:0016021]; photosystem I [GO:0009522]; photosystem II [GO:0009523]	photosynthesis light harvesting in photosystem I [GO:0009768]; protein-chromophore linkage [GO:0018298]; response to light stimulus [GO:0009416]
A0A2K1K0E4	PHYPA_014361	ABEU02000010	Pp3c10_25371V3.1	K08908 - light-harvesting complex I chlorophyll a/b binding protein 2 (LHCA2) (1 of 7)	Chlorophyll a-b binding protein chloroplastic OS=Physcomitrella patens subsp. patens OX=3218 GN=PHYPA_014361 PE=3 SV=1	0.0302319	1.49403	3.04389	0.305915	0.628732	0.750049	-0.632857	-0.305915	-1.85861	chlorophyll binding [GO:0016168]	chloroplast thylakoid membrane [GO:0009535]; integral component of membrane [GO:0016021]; photosystem I [GO:0009522]; photosystem II [GO:0009523]	photosynthesis light harvesting in photosystem I [GO:0009768]; protein-chromophore linkage [GO:0018298]; response to light stimulus [GO:0009416]
A0A2K1K246	PHYPA_012319	ABEU02000009	Pp3c9_5280V3.1	KOG0651 - 26S proteasome regulatory complex, ATPase RPT4 (1 of 6)	ATPase_AAA_core domain-containing protein OS=Physcomitrella patens subsp. patens OX=3218 GN=PHYPA_012319 PE=4 SV=1	0.043092	1.3786	2.30375	0.11268	0.762547	1.16262	-0.260924	-0.11268	-1.72434	ATP binding [GO:0005524]	chloroplast stroma [GO:0009570]; thylakoid [GO:0009579]
A0A2K1KBP3	PHYPA_010385	ABEU02000007	Pp3c7_14450V3.1	K01673 - carbonic anhydrase (cynT, can) (1 of 5)	Carbonic anhydrase OS=Physcomitrella patens subsp. patens OX=3218 GN=PHYPA_010385 PE=3 SV=1	0.029	1.65997	4.36754	0.434984	0.623262	1.44117	-0.843694	-1.2018	-0.434984	carbote dehydratase activity [GO:0004089]; zinc ion binding [GO:0008270]		carbon utilization [GO:0015976]; cyate catabolic process [GO:0009440]
A0A2K1KE00	PHYPA_008380	ABEU02000006	Pp3c6_1620V3.1	K02692 - photosystem I subunit II (psaD) (1 of 4)	Uncharacterized protein OS=Physcomitrella patens subsp. patens OX=3218 GN=PHYPA_008380 PE=4 SV=1	0.00266667	1.7696	8.26897	0.681218	0.868925	1.30919	-0.743524	-1.02471	-0.681218		photosystem I reaction center [GO:0009538]	photosynthesis [GO:0015979]
A0A2K1KPI1	PHYPA_006590	ABEU02000004	Pp3c4_22100V3.1	KOG0651 - 26S proteasome regulatory complex, ATPase RPT4 (1 of 6)	ATPase_AAA_core domain-containing protein OS=Physcomitrella patens subsp. patens OX=3218 GN=PHYPA_006590 PE=4 SV=1	0.0425697	1.3786	2.30375	0.11268	0.762547	1.16262	-0.260924	-0.11268	-1.72434	ATP binding [GO:0005524]
A0A2K1KQ91	PHYPA_006870	ABEU02000004	Pp3c4_28370V3.1	K08916 - light-harvesting complex II chlorophyll a/b binding protein 5 (LHCB5) (1 of 4)	Chlorophyll a-b binding protein chloroplastic OS=Physcomitrella patens subsp. patens OX=3218 GN=PHYPA_006870 PE=3 SV=1	0.0301374	1.47092	3.18589	0.612277	0.33454	0.414931	-0.33454	-0.838859	-1.87761	chlorophyll binding [GO:0016168]	chloroplast thylakoid membrane [GO:0009535]; integral component of membrane [GO:0016021]; photosystem I [GO:0009522]; photosystem II [GO:0009523]; plastoglobule [GO:0010287]	photosynthesis light harvesting in photosystem I [GO:0009768]; protein-chromophore linkage [GO:0018298]; response to light stimulus [GO:0009416]
A0A2K1KQE5	PHYPA_006873	ABEU02000004	Pp3c4_28410V3.1	(1 of 4) K08916 - light-harvesting complex II chlorophyll a/b binding protein 5 (LHCB5)	Chlorophyll a-b binding protein chloroplastic OS=Physcomitrella patens subsp. patens OX=3218 GN=PHYPA_006873 PE=3 SV=1	0.0447389	1.3153	2.33249	0.641137	0.170444	0.297908	-0.170444	-0.666509	-1.99946	chlorophyll binding [GO:0016168]	chloroplast thylakoid membrane [GO:0009535]; integral component of membrane [GO:0016021]; photosystem I [GO:0009522]; photosystem II [GO:0009523]; plastoglobule [GO:0010287]	photosynthesis light harvesting in photosystem I [GO:0009768]; protein-chromophore linkage [GO:0018298]; response to light stimulus [GO:0009416]
A0A2K1KTI1	PHYPA_004049	ABEU02000003	Pp3c3_5620V3.1	K02692 - photosystem I subunit II (psaD) (1 of 4)	Uncharacterized protein OS=Physcomitrella patens subsp. patens OX=3218 GN=PHYPA_004049 PE=4 SV=1	0.00259459	1.7696	8.26897	0.681218	0.868925	1.30919	-0.743524	-1.02471	-0.681218		photosystem I reaction center [GO:0009538]	photosynthesis [GO:0015979]
A0A2K1KW60	PHYPA_005006	ABEU02000003	Pp3c3_26570V3.1	(1 of 11) K03283 - heat shock 70kDa protein 1/8 (HSPA1_8)	Uncharacterized protein OS=Physcomitrella patens subsp. patens OX=3218 GN=PHYPA_005006 PE=3 SV=1	0.0312809	1.65791	4.43148	0.986683	0.54436	0.719589	-0.568532	-0.54436	-1.61021	ATPase activity [GO:0016887]; ATPase activity coupled [GO:0042623]; ATP binding [GO:0005524]; heat shock protein binding [GO:0031072]; misfolded protein binding [GO:0051787]; protein folding chaperone [GO:0044183]; unfolded protein binding [GO:0051082]	cytoplasm [GO:0005737]	cellular response to unfolded protein [GO:0034620]; chaperone cofactor-dependent protein refolding [GO:0051085]; protein refolding [GO:0042026]; response to unfolded protein [GO:0006986]
A0A2R2WV16	rbcL	KY126308	NA	NA	Ribulose bisphosphate carboxylase large chain OS=Physcomitrella patens subsp. patens OX=3218 GN=rbcL PE=3 SV=1	0.0313469	1.62749	4.27984	0.659932	0.552654	0.739803	-0.552654	-0.650063	-1.72735	magnesium ion binding [GO:0000287]; monooxygese activity [GO:0004497]; ribulose-bisphosphate carboxylase activity [GO:0016984]	chloroplast [GO:0009507]	photorespiration [GO:0009853]; reductive pentose-phosphate cycle [GO:0019253]
A0A2R2WV54	atpB	KY126308	Pp3c6_4230V3.1	K02133 - F-type H+-transporting ATPase subunit beta (ATPeF1B, ATP5B, ATP2) (1 of 3)	ATP synthase subunit beta chloroplastic OS=Physcomitrella patens subsp. patens OX=3218 GN=atpB PE=3 SV=1	0.00135211	1.69122	5.27989	0.825463	0.648119	0.687604	-0.662036	-0.648119	-1.60231	ATP binding [GO:0005524]; proton-transporting ATP synthase activity rotatiol mechanism [GO:0046933]	chloroplast thylakoid membrane [GO:0009535]; proton-transporting ATP synthase complex catalytic core F(1) [GO:0045261]	ATP synthesis coupled proton transport [GO:0015986]
A0A2R2WVF5	psbB	KY126308	Pp3c21_5650V3.1	K02635 - cytochrome b6 (petB) (1 of 1)	Photosystem II CP47 reaction center protein OS=Physcomitrella patens subsp. patens OX=3218 GN=psbB PE=3 SV=1	0.0048	1.78356	10.4062	0.836941	0.683359	0.875395	-1.038	-0.683359	-1.23362	chlorophyll binding [GO:0016168]; electron transporter transferring electrons within the cyclic electron transport pathway of photosynthesis activity [GO:0045156]	chloroplast thylakoid membrane [GO:0009535]; integral component of membrane [GO:0016021]; photosystem II [GO:0009523]	photosynthetic electron transport in photosystem II [GO:0009772]; protein-chromophore linkage [GO:0018298]
A0A2R4FYT8	rbcL	MH000025	NA	NA	Ribulose-15-bisphosphate carboxylase/oxygese large subunit (Fragment) OS=Physcomitrella patens subsp. patens OX=3218 GN=rbcL PE=4 SV=1	0.002	1.73859	6.69491	0.782476	0.685598	0.836569	-0.685598	-0.744479	-1.48106	magnesium ion binding [GO:0000287]; ribulose-bisphosphate carboxylase activity [GO:0016984]		carbon fixation [GO:0015977]
A9RBQ5	PHYPA_003990	DS544890	Pp3c3_4140V3.1	K08913 - light-harvesting complex II chlorophyll a/b binding protein 2 (LHCB2) (1 of 19)	Chlorophyll a-b binding protein chloroplastic OS=Physcomitrella patens subsp. patens OX=3218 GN=PHYPA_003990 PE=3 SV=1	0.034169	1.47615	2.77522	1.20325	0.00264504	1.23395	-0.823389	-0.00264504	-1.16257	chlorophyll binding [GO:0016168]	chloroplast envelope [GO:0009941]; chloroplast thylakoid membrane [GO:0009535]; integral component of membrane [GO:0016021]; photosystem I [GO:0009522]; photosystem II [GO:0009523]; plastoglobule [GO:0010287]	photosynthesis light harvesting in photosystem I [GO:0009768]; protein-chromophore linkage [GO:0018298]; response to light stimulus [GO:0009416]
A9RBZ9	PHYPADRAFT_110797	DS544890	Pp3c3_5620V3.1	K02692 - photosystem I subunit II (psaD) (1 of 4)	Uncharacterized protein OS=Physcomitrella patens subsp. patens OX=3218 GN=PHYPADRAFT_110797 PE=4 SV=1	0.00282353	1.7696	8.26897	0.681218	0.868925	1.30919	-0.743524	-1.02471	-0.681218	serine-type endopeptidase activity [GO:0004252]	photosystem I reaction center [GO:0009538]	photosynthesis [GO:0015979]
A9RCV9	PHYPA_010689	DS544891	Pp3c7_22170V3.1	K03283 - heat shock 70kDa protein 1/8 (HSPA1_8) (1 of 11)	Predicted protein OS=Physcomitrella patens subsp. patens OX=3218 GN=PHYPA_010689 PE=3 SV=1	0.0305934	1.65791	4.43148	0.986683	0.54436	0.719589	-0.568532	-0.54436	-1.61021	ATPase activity [GO:0016887]; ATPase activity coupled [GO:0042623]; ATP binding [GO:0005524]; heat shock protein binding [GO:0031072]; misfolded protein binding [GO:0051787]; protein folding chaperone [GO:0044183]; unfolded protein binding [GO:0051082]	cytoplasm [GO:0005737]	cellular response to unfolded protein [GO:0034620]; chaperone cofactor-dependent protein refolding [GO:0051085]; protein refolding [GO:0042026]; response to unfolded protein [GO:0006986]
A9REG3	PHYPA_021401	DS544893	Pp3c16_23780V3.1	K02692 - photosystem I subunit II (psaD) (1 of 4)	Predicted protein OS=Physcomitrella patens subsp. patens OX=3218 GN=PHYPA_021401 PE=4 SV=1	0.00246154	1.7696	8.26897	0.681218	0.868925	1.30919	-0.743524	-1.02471	-0.681218		photosystem I reaction center [GO:0009538]	photosynthesis [GO:0015979]
A9RES5	PHYPA_017307	DS544894	Pp3c13_13170V3.1	KOG0651 - 26S proteasome regulatory complex, ATPase RPT4 (1 of 6)	Predicted protein OS=Physcomitrella patens subsp. patens OX=3218 GN=PHYPA_017307 PE=4 SV=1	0.0301102	1.5751	3.42476	0.254491	0.917026	1.072	-0.666469	-0.254491	-1.56083	ATP binding [GO:0005524]	chloroplast stroma [GO:0009570]; thylakoid [GO:0009579]
A9RFL7	PHYPADRAFT_52279	DS544895	Pp3c26_12230V3.1	K08916 - light-harvesting complex II chlorophyll a/b binding protein 5 (LHCB5) (1 of 4)	Chlorophyll a-b binding protein chloroplastic (Fragment) OS=Physcomitrella patens subsp. patens OX=3218 GN=PHYPADRAFT_52279 PE=3 SV=1	0.0299091	1.47092	3.18589	0.612277	0.33454	0.414931	-0.33454	-0.838859	-1.87761	chlorophyll binding [GO:0016168]	chloroplast thylakoid membrane [GO:0009535]; integral component of membrane [GO:0016021]; photosystem I [GO:0009522]; photosystem II [GO:0009523]	photosynthesis light harvesting [GO:0009765]; protein-chromophore linkage [GO:0018298]
A9RJS3	PHYPA_006353	ABEU02000004	Pp3c4_17240V3.1	(1 of 8) K08912//K08913 - light-harvesting complex II chlorophyll a/b binding protein 1 (LHCB1) // light-harvesting complex II chlorophyll a/b binding protein 2 (LHCB2)	Chlorophyll a-b binding protein chloroplastic OS=Physcomitrella patens subsp. patens OX=3218 GN=PHYPA_006353 PE=3 SV=1	0.00978947	1.58159	4.80873	0.454949	0.453734	0.515989	-1.4922	-0.453734	-1.37418	chlorophyll binding [GO:0016168]	chloroplast envelope [GO:0009941]; chloroplast thylakoid membrane [GO:0009535]; integral component of membrane [GO:0016021]; photosystem I [GO:0009522]; photosystem II [GO:0009523]; plastoglobule [GO:0010287]	photosynthesis light harvesting in photosystem I [GO:0009768]; protein-chromophore linkage [GO:0018298]; response to light stimulus [GO:0009416]
A9RNP2	PHYPA_022864	ABEU02000018	Pp3c18_8100V3.1	K08912//K08913 - light-harvesting complex II chlorophyll a/b binding protein 1 (LHCB1) // light-harvesting complex II chlorophyll a/b binding protein 2 (LHCB2) (1 of 8)	Chlorophyll a-b binding protein chloroplastic OS=Physcomitrella patens subsp. patens OX=3218 GN=PHYPA_022864 PE=3 SV=1	0	1.8015	12.1531	1.03744	0.732279	0.943431	-1.12485	-0.732279	-0.834212	chlorophyll binding [GO:0016168]	chloroplast envelope [GO:0009941]; chloroplast thylakoid membrane [GO:0009535]; integral component of membrane [GO:0016021]; photosystem I [GO:0009522]; photosystem II [GO:0009523]; plastoglobule [GO:0010287]	photosynthesis light harvesting in photosystem I [GO:0009768]; protein-chromophore linkage [GO:0018298]; response to light stimulus [GO:0009416]
A9RTF7	PHYPADRAFT_70324	DS544916	Pp3c21_5650V3.1	K02635 - cytochrome b6 (petB) (1 of 1)	Predicted protein (Fragment) OS=Physcomitrella patens subsp. patens OX=3218 GN=PHYPADRAFT_70324 PE=4 SV=1	0	1.81187	17.7628	0.882976	0.794474	0.899337	-1.12808	-0.936274	-0.794474	chlorophyll binding [GO:0016168]	integral component of membrane [GO:0016021]; photosystem [GO:0009521]	photosynthetic electron transport chain [GO:0009767]; protein-chromophore linkage [GO:0018298]
A9RW10	PHYPADRAFT_178694	DS544921	Pp3c10_25371V3.1	K08908 - light-harvesting complex I chlorophyll a/b binding protein 2 (LHCA2) (1 of 7)	Chlorophyll a-b binding protein chloroplastic OS=Physcomitrella patens subsp. patens OX=3218 GN=PHYPADRAFT_178694 PE=3 SV=1	0.0306765	1.49403	3.04389	0.305915	0.628732	0.750049	-0.632857	-0.305915	-1.85861	chlorophyll binding [GO:0016168]	chloroplast thylakoid membrane [GO:0009535]; integral component of membrane [GO:0016021]; photosystem I [GO:0009522]; photosystem II [GO:0009523]	photosynthesis light harvesting [GO:0009765]; protein-chromophore linkage [GO:0018298]
A9S0A3	PHYPA_014428	DS544928	Pp3c11_1010V3.1	K03283 - heat shock 70kDa protein 1/8 (HSPA1_8) (1 of 11)	Predicted protein OS=Physcomitrella patens subsp. patens OX=3218 GN=PHYPA_014428 PE=3 SV=1	0.0302609	1.65791	4.43148	0.986683	0.54436	0.719589	-0.568532	-0.54436	-1.61021	ATPase activity [GO:0016887]; ATPase activity coupled [GO:0042623]; ATP binding [GO:0005524]; heat shock protein binding [GO:0031072]; misfolded protein binding [GO:0051787]; protein folding chaperone [GO:0044183]; unfolded protein binding [GO:0051082]	cytoplasm [GO:0005737]	cellular response to unfolded protein [GO:0034620]; chaperone cofactor-dependent protein refolding [GO:0051085]; protein refolding [GO:0042026]; response to unfolded protein [GO:0006986]
A9S0R9	PHYPADRAFT_122526	DS544929	Pp3c20_22420V3.1	(1 of 2) PTHR20852:SF57 - GLUTAMINE SYNTHETASE 2 CYTOPLASMIC	Predicted protein OS=Physcomitrella patens subsp. patens OX=3218 GN=PHYPADRAFT_122526 PE=3 SV=1	0.0289811	1.57637	3.99483	1.26961	0.301124	1.5062	-0.788294	-0.562754	-0.301124	glutamate-ammonia ligase activity [GO:0004356]		glutamine biosynthetic process [GO:0006542]
A9S6S7	PHYPA_017103	ABEU02000013	Pp3c13_7900V3.1	K08913 - light-harvesting complex II chlorophyll a/b binding protein 2 (LHCB2) (1 of 19)	Chlorophyll a-b binding protein chloroplastic OS=Physcomitrella patens subsp. patens OX=3218 GN=PHYPA_017103 PE=3 SV=1	0.0339301	1.47615	2.77522	1.20325	0.00264504	1.23395	-0.823389	-0.00264504	-1.16257	chlorophyll binding [GO:0016168]	chloroplast envelope [GO:0009941]; chloroplast thylakoid membrane [GO:0009535]; integral component of membrane [GO:0016021]; photosystem I [GO:0009522]; photosystem II [GO:0009523]; plastoglobule [GO:0010287]	photosynthesis light harvesting in photosystem I [GO:0009768]; protein-chromophore linkage [GO:0018298]; response to light stimulus [GO:0009416]
A9SGR0	PHYPADRAFT_129602	DS544966	Pp3c6_1620V3.1	K02692 - photosystem I subunit II (psaD) (1 of 4)	Predicted protein (Fragment) OS=Physcomitrella patens subsp. patens OX=3218 GN=PHYPADRAFT_129602 PE=4 SV=1	0.00274286	1.7696	8.26897	0.681218	0.868925	1.30919	-0.743524	-1.02471	-0.681218		photosystem I reaction center [GO:0009538]	photosynthesis [GO:0015979]
A9SL09	PHYPA_012927	ABEU02000009	Pp3c9_19520V3.1	(1 of 2) K02695 - photosystem I subunit VI (psaH)	PsaH photosystem I reaction center subunit OS=Physcomitrella patens subsp. patens OX=3218 GN=PHYPA_012927 PE=4 SV=1	0.00417391	1.78589	9.68535	0.89649	0.721348	1.19444	-0.73128	-0.721348	-1.09278		chloroplast thylakoid membrane [GO:0009535]; photosystem I reaction center [GO:0009538]	photosynthesis [GO:0015979]
A9SNF1	PHYPA_010924	DS544986	Pp3c7_26760V3.1	(1 of 11) K03283 - heat shock 70kDa protein 1/8 (HSPA1_8)	Uncharacterized protein OS=Physcomitrella patens subsp. patens OX=3218 GN=PHYPA_010924 PE=3 SV=1	0.0299355	1.65791	4.43148	0.986683	0.54436	0.719589	-0.568532	-0.54436	-1.61021	ATPase activity [GO:0016887]; ATPase activity coupled [GO:0042623]; ATP binding [GO:0005524]; heat shock protein binding [GO:0031072]; misfolded protein binding [GO:0051787]; protein folding chaperone [GO:0044183]; unfolded protein binding [GO:0051082]	cytoplasm [GO:0005737]	cellular response to unfolded protein [GO:0034620]; chaperone cofactor-dependent protein refolding [GO:0051085]; protein refolding [GO:0042026]; response to unfolded protein [GO:0006986]
A9SRC8	PHYPADRAFT_133879	DS544996	Pp3c13_2310V3.1	K02692 - photosystem I subunit II (psaD) (1 of 4)	Predicted protein OS=Physcomitrella patens subsp. patens OX=3218 GN=PHYPADRAFT_133879 PE=4 SV=1	0.00252632	1.7696	8.26897	0.681218	0.868925	1.30919	-0.743524	-1.02471	-0.681218	serine-type endopeptidase activity [GO:0004252]	photosystem I reaction center [GO:0009538]	photosynthesis [GO:0015979]
A9T0B1	PHYPADRAFT_86397	DS545034	NA	NA	Predicted protein (Fragment) OS=Physcomitrella patens subsp. patens OX=3218 GN=PHYPADRAFT_86397 PE=4 SV=1	0	1.80815	15.3361	0.933493	0.866933	0.774912	-1.14867	-0.925529	-0.774912
A9T2Y3	PHYPA_005071	DS545046	Pp3c3_28050V3.1	PTHR15371:SF1 - OUTER ENVELOPE PORE PROTEIN 16-2, CHLOROPLASTIC (1 of 4)	Predicted protein OS=Physcomitrella patens subsp. patens OX=3218 GN=PHYPA_005071 PE=4 SV=1	0.00966234	1.66292	4.74436	0.961416	0.641871	0.475915	-1.56993	-0.475915	-0.863715	amino acid transmembrane transporter activity [GO:0015171]	integral component of chloroplast outer membrane [GO:0031359]	ion transmembrane transport [GO:0034220]
A9TBN9	PHYPADRAFT_169177	DS545088	Pp3c9_5280V3.1	KOG0651 - 26S proteasome regulatory complex, ATPase RPT4 (1 of 6)	Predicted protein OS=Physcomitrella patens subsp. patens OX=3218 GN=PHYPADRAFT_169177 PE=4 SV=1	0.043358	1.3786	2.30375	0.11268	0.762547	1.16262	-0.260924	-0.11268	-1.72434	ATP binding [GO:0005524]
A9TBP0	PHYPA_012320	DS545088	Pp3c9_5310V3.1	(1 of 6) KOG0651 - 26S proteasome regulatory complex, ATPase RPT4	Predicted protein OS=Physcomitrella patens subsp. patens OX=3218 GN=PHYPA_012320 PE=4 SV=1	0.00953846	1.67556	4.65085	0.432926	0.931141	1.02686	-0.728939	-0.432926	-1.47388	ATP binding [GO:0005524]	chloroplast stroma [GO:0009570]; thylakoid [GO:0009579]
A9TCU9	PHYPADRAFT_143643	DS545095	Pp3c15_19390V3.1	(1 of 2) K02695 - photosystem I subunit VI (psaH)	Predicted protein OS=Physcomitrella patens subsp. patens OX=3218 GN=PHYPADRAFT_143643 PE=4 SV=1	0.00436364	1.78589	9.68535	0.89649	0.721348	1.19444	-0.73128	-0.721348	-1.09278		photosystem I reaction center [GO:0009538]	photosynthesis [GO:0015979]
A9TIY2	PHYPADRAFT_146278	DS545130	Pp3c20_22820V3.1	(1 of 2) PTHR20852:SF57 - GLUTAMINE SYNTHETASE 2 CYTOPLASMIC	Predicted protein OS=Physcomitrella patens subsp. patens OX=3218 GN=PHYPADRAFT_146278 PE=3 SV=1	0.0287103	1.57637	3.99483	1.26961	0.301124	1.5062	-0.788294	-0.562754	-0.301124	glutamate-ammonia ligase activity [GO:0004356]		glutamine biosynthetic process [GO:0006542]
A9TJI2	PHYPADRAFT_195670	DS545133	Pp3c22_12960V3.1	(1 of 6) KOG0651 - 26S proteasome regulatory complex, ATPase RPT4	Predicted protein OS=Physcomitrella patens subsp. patens OX=3218 GN=PHYPADRAFT_195670 PE=4 SV=1	0.00192	1.74551	6.56271	0.592917	0.843823	1.27109	-0.592917	-0.74929	-1.18649	ATP binding [GO:0005524]
A9TKU6	PHYPADRAFT_223248	DS545143	Pp3c19_20900V3.1	K08914 - light-harvesting complex II chlorophyll a/b binding protein 3 (LHCB3) (1 of 1)	Chlorophyll a-b binding protein chloroplastic OS=Physcomitrella patens subsp. patens OX=3218 GN=PHYPADRAFT_223248 PE=3 SV=1	0.0013913	1.67107	5.29785	1.06545	0.484102	1.52405	-0.643725	-0.811782	-0.484102	chlorophyll binding [GO:0016168]	chloroplast thylakoid membrane [GO:0009535]; integral component of membrane [GO:0016021]; photosystem I [GO:0009522]; photosystem II [GO:0009523]	photosynthesis light harvesting [GO:0009765]; protein-chromophore linkage [GO:0018298]
A9TLG8	PHYPADRAFT_147391	DS545147	Pp3c15_12410V3.1	KOG0651 - 26S proteasome regulatory complex, ATPase RPT4 (1 of 6)	Predicted protein OS=Physcomitrella patens subsp. patens OX=3218 GN=PHYPADRAFT_147391 PE=4 SV=1	0.0439	1.3786	2.30375	0.11268	0.762547	1.16262	-0.260924	-0.11268	-1.72434	ATP binding [GO:0005524]
A9TMC2	PHYPADRAFT_147703	DS545153	Pp3c7_14450V3.1	K01673 - carbonic anhydrase (cynT, can) (1 of 5)	Carbonic anhydrase (Fragment) OS=Physcomitrella patens subsp. patens OX=3218 GN=PHYPADRAFT_147703 PE=3 SV=1	0.0293053	1.65997	4.36754	0.434984	0.623262	1.44117	-0.843694	-1.2018	-0.434984	carbote dehydratase activity [GO:0004089]; zinc ion binding [GO:0008270]		carbon utilization [GO:0015976]
A9TRK2	PHYPA_006565	DS545187	Pp3c4_21500V3.1	(1 of 2) PTHR19375:SF229 - HEAT SHOCK 70 KDA PROTEIN 5	Predicted protein OS=Physcomitrella patens subsp. patens OX=3218 GN=PHYPA_006565 PE=3 SV=1	0.0012973	1.69538	5.26376	1.05471	0.431851	0.741557	-1.31693	-0.431851	-1.10922	ATPase activity [GO:0016887]; ATPase activity coupled [GO:0042623]; ATP binding [GO:0005524]; heat shock protein binding [GO:0031072]; misfolded protein binding [GO:0051787]; protein folding chaperone [GO:0044183]; unfolded protein binding [GO:0051082]	cytoplasm [GO:0005737]	cellular response to unfolded protein [GO:0034620]; chaperone cofactor-dependent protein refolding [GO:0051085]; protein refolding [GO:0042026]; response to unfolded protein [GO:0006986]
A9TV02	PHYPADRAFT_151133	DS545218	Pp3c10_25371V3.1	K08908 - light-harvesting complex I chlorophyll a/b binding protein 2 (LHCA2) (1 of 7)	Chlorophyll a-b binding protein chloroplastic OS=Physcomitrella patens subsp. patens OX=3218 GN=PHYPADRAFT_151133 PE=3 SV=1	0.0304526	1.49403	3.04389	0.305915	0.628732	0.750049	-0.632857	-0.305915	-1.85861	chlorophyll binding [GO:0016168]	chloroplast thylakoid membrane [GO:0009535]; integral component of membrane [GO:0016021]; photosystem I [GO:0009522]; photosystem II [GO:0009523]	photosynthesis light harvesting [GO:0009765]; protein-chromophore linkage [GO:0018298]
A9TWR9	PHYPA_005007	DS545239	Pp3c3_26590V3.1	K03283 - heat shock 70kDa protein 1/8 (HSPA1_8) (1 of 11)	Predicted protein OS=Physcomitrella patens subsp. patens OX=3218 GN=PHYPA_005007 PE=3 SV=1	0.0309333	1.65791	4.43148	0.986683	0.54436	0.719589	-0.568532	-0.54436	-1.61021	ATPase activity [GO:0016887]; ATPase activity coupled [GO:0042623]; ATP binding [GO:0005524]; heat shock protein binding [GO:0031072]; misfolded protein binding [GO:0051787]; protein folding chaperone [GO:0044183]; unfolded protein binding [GO:0051082]	cytoplasm [GO:0005737] child terms:	cellular response to unfolded protein [GO:0034620]; chaperone cofactor-dependent protein refolding [GO:0051085]; protein refolding [GO:0042026]; response to unfolded protein [GO:0006986]
A9TYZ9	PHYPADRAFT_152870	DS545265	Pp3c4_22100V3.1	KOG0651 - 26S proteasome regulatory complex, ATPase RPT4 (1 of 6)	Predicted protein OS=Physcomitrella patens subsp. patens OX=3218 GN=PHYPADRAFT_152870 PE=4 SV=1	0.0428293	1.3786	2.30375	0.11268	0.762547	1.16262	-0.260924	-0.11268	-1.72434	ATP binding [GO:0005524]
A9U4N3	PHYPA_014678	DS545396	Pp3c11_6620V3.1	(1 of 11) K03283 - heat shock 70kDa protein 1/8 (HSPA1_8)	Predicted protein OS=Physcomitrella patens subsp. patens OX=3218 GN=PHYPA_014678 PE=3 SV=1	0.0316364	1.65791	4.43148	0.986683	0.54436	0.719589	-0.568532	-0.54436	-1.61021	ATPase activity [GO:0016887]; ATPase activity coupled [GO:0042623]; ATP binding [GO:0005524]; heat shock protein binding [GO:0031072]; misfolded protein binding [GO:0051787]; protein folding chaperone [GO:0044183]; unfolded protein binding [GO:0051082]	cytoplasm [GO:0005737]	cellular response to unfolded protein [GO:0034620]; chaperone cofactor-dependent protein refolding [GO:0051085]; protein refolding [GO:0042026]; response to unfolded protein [GO:0006986]
A9U5B0	PHYPADRAFT_102544	DS545470	Pp3c4_28410V3.1	(1 of 4) K08916 - light-harvesting complex II chlorophyll a/b binding protein 5 (LHCB5)	Chlorophyll a-b binding protein chloroplastic OS=Physcomitrella patens subsp. patens OX=3218 GN=PHYPADRAFT_102544 PE=3 SV=1	0.0444557	1.3153	2.33249	0.641137	0.170444	0.297908	-0.170444	-0.666509	-1.99946	chlorophyll binding [GO:0016168]	chloroplast thylakoid membrane [GO:0009535]; integral component of membrane [GO:0016021]; photosystem I [GO:0009522]; photosystem II [GO:0009523]	photosynthesis light harvesting [GO:0009765]; protein-chromophore linkage [GO:0018298]
A9U5B1	PHYPADRAFT_156993	DS545470	Pp3c4_28370V3.1	K08916 - light-harvesting complex II chlorophyll a/b binding protein 5 (LHCB5) (1 of 4)	Chlorophyll a-b binding protein chloroplastic OS=Physcomitrella patens subsp. patens OX=3218 GN=PHYPADRAFT_156993 PE=3 SV=1	0.0298252	1.6227	4.14453	0.810354	0.566033	0.615182	-0.566033	-0.583005	-1.72748	chlorophyll binding [GO:0016168]	chloroplast thylakoid membrane [GO:0009535]; integral component of membrane [GO:0016021]; photosystem I [GO:0009522]; photosystem II [GO:0009523]	photosynthesis light harvesting [GO:0009765]; protein-chromophore linkage [GO:0018298]
P34915	rbcL	X74156	NA	NA	Ribulose bisphosphate carboxylase large chain OS=Physcomitrella patens subsp. patens OX=3218 GN=rbcL PE=1 SV=2	0.0316701	1.62749	4.27984	0.659932	0.552654	0.739803	-0.552654	-0.650063	-1.72735	magnesium ion binding [GO:0000287]; monooxygese activity [GO:0004497]; ribulose-bisphosphate carboxylase activity [GO:0016984]	chloroplast [GO:0009507]	photorespiration [GO:0009853]; reductive pentose-phosphate cycle [GO:0019253]
P80658	atpB	AP005672	Pp3c6_4230V3.1	K02133 - F-type H+-transporting ATPase subunit beta (ATPeF1B, ATP5B, ATP2) (1 of 3)	ATP synthase subunit beta chloroplastic OS=Physcomitrella patens subsp. patens OX=3218 GN=atpB PE=1 SV=2	0.00133333	1.69122	5.27989	0.825463	0.648119	0.687604	-0.662036	-0.648119	-1.60231	ATP binding [GO:0005524]; proton-transporting ATP synthase activity rotatiol mechanism [GO:0046933]	chloroplast thylakoid membrane [GO:0009535]; proton-transporting ATP synthase complex catalytic core F(1) [GO:0045261]	ATP synthesis coupled proton transport [GO:0015986]
Q09R99	atpB	DQ646069	Pp3c6_4230V3.1	K02133 - F-type H+-transporting ATPase subunit beta (ATPeF1B, ATP5B, ATP2) (1 of 3)	ATP synthase subunit beta (Fragment) OS=Physcomitrella patens subsp. patens OX=3218 GN=atpB PE=3 SV=1	0.00131507	1.69122	5.27989	0.825463	0.648119	0.687604	-0.662036	-0.648119	-1.60231	ATP binding [GO:0005524]; proton-transporting ATP synthase activity rotatiol mechanism [GO:0046933]	chloroplast [GO:0009507]; proton-transporting ATP synthase complex catalytic core F(1) [GO:0045261]	ATP synthesis coupled proton transport [GO:0015986]
Q6YXM8	psbB	AP005672	Pp3c21_5650V3.1	K02635 - cytochrome b6 (petB) (1 of 1)	Photosystem II CP47 reaction center protein OS=Physcomitrella patens subsp. patens OX=3218 GN=psbB PE=3 SV=1	0.00457143	1.78356	10.4062	0.836941	0.683359	0.875395	-1.038	-0.683359	-1.23362	chlorophyll binding [GO:0016168]; electron transporter transferring electrons within the cyclic electron transport pathway of photosynthesis activity [GO:0045156]	chloroplast thylakoid membrane [GO:0009535]; integral component of membrane [GO:0016021]; photosystem II [GO:0009523]	photosynthetic electron transport in photosystem II [GO:0009772]; protein-chromophore linkage [GO:0018298]
Q9MW09	rbcL	AB013656	NA	NA	Ribulose bisphosphate carboxylase large chain (Fragment) OS=Physcomitrella patens subsp. patens OX=3218 GN=rbcL PE=3 SV=1	0.0310303	1.62749	4.27984	0.659932	0.552654	0.739803	-0.552654	-0.650063	-1.72735	magnesium ion binding [GO:0000287]; monooxygese activity [GO:0004497]; ribulose-bisphosphate carboxylase activity [GO:0016984]	chloroplast [GO:0009507]	photorespiration [GO:0009853]; reductive pentose-phosphate cycle [GO:0019253]

## Sheet: Down regulated proteins
Table S8: List of P-significant proteins with <=2 fold abundance in salt treated samples
Accession	Gene_Name	EMBL_GENBANK_DDBJ	Accession V3.1	Annotation	Description	Student's T-test p-value	Student's T-test log2 fold change	Student's T-test foldchange	Control 1	Control 2	Control 3	Stress 1	Stress 2	Stress 3	GO: Molecular Function	GO: Cellular Component	GO: Biological Process
A0A2K1IAD0	PHYPA_030798	ABEU02000027	Pp3c27_2310V3.1	PT+F3:F47HR34803:SF2 - PHOTOSYSTEM I REACTION CENTER SUBUNIT XI, CHLOROPLASTIC (1 of 3)	PsaL domain-containing protein OS=Physcomitrella patens subsp. patens OX=3218 GN=PHYPA_030798 PE=4 SV=1	0.00181132	-1.69971	-6.35364	-0.684462	-0.724518	-0.544219	0.544219	1.42292	1.17878		chloroplast thylakoid membrane [GO:0009535]; integral component of membrane [GO:0016021]; photosystem I reaction center [GO:0009538]	photosynthesis [GO:0015979]
A0A2K1IB27	PHYPA_031049	ABEU02000027	Pp3c27_7460V3.1	(1 of 1) K11251//K11254 - histone H2A (H2A) // histone H4 (H4)	Histone H4 OS=Physcomitrella patens subsp. patens OX=3218 GN=PHYPA_031049 PE=3 SV=1	0.0415621	-1.3004	-2.30352	-0.0285243	-1.70774	-1.12369	0.897839	0.114892	0.0285243	D binding [GO:0003677]; protein heterodimerization activity [GO:0046982]	nucleosome [GO:0000786]; nucleus [GO:0005634]	nucleosome assembly [GO:0006334]
A0A2K1IHL7	PHYPA_029370	ABEU02000024	Pp3c24_20960V3.1	PTHR34549:SF2 - PHOTOSYSTEM I REACTION CENTER SUBUNIT IV A, CHLOROPLASTIC-RELATED (1 of 1)	Uncharacterized protein OS=Physcomitrella patens subsp. patens OX=3218 GN=PHYPA_029370 PE=4 SV=1	0.034	-1.3925	-2.64116	-1.47398	-1.41111	-0.000753188	0.000753188	0.683717	0.607199		photosystem I reaction center [GO:0009538]	photosynthesis [GO:0015979]
A0A2K1IKE2	PHYPA_028436	ABEU02000023	Pp3c23_22230V3.1	K02693 - photosystem I subunit IV (psaE) (1 of 3)	Uncharacterized protein OS=Physcomitrella patens subsp. patens OX=3218 GN=PHYPA_028436 PE=4 SV=1	0.0342282	-1.3925	-2.64116	-1.47398	-1.41111	-0.000753188	0.000753188	0.683717	0.607199		photosystem I reaction center [GO:0009538]	photosynthesis [GO:0015979]
A0A2K1IN36	PHYPA_026994	ABEU02000022	Pp3c22_10850V3.1	PTHR34939:SF1 - PHOTOSYSTEM I REACTION CENTER SUBUNIT III, CHLOROPLASTIC (1 of 4)	Uncharacterized protein OS=Physcomitrella patens subsp. patens OX=3218 GN=PHYPA_026994 PE=4 SV=1	0.00342857	-1.76473	-8.31637	-0.901736	-1.3622	-0.679149	0.761605	0.910355	0.679149		chloroplast thylakoid membrane [GO:0009535]; integral component of membrane [GO:0016021]; photosystem I reaction center [GO:0009538]	photosynthesis [GO:0015979]
A0A2K1IR80	PHYPA_025907	ABEU02000021	Pp3c21_8800V3.1	K02694 - photosystem I subunit III (psaF) (1 of 2)	Uncharacterized protein OS=Physcomitrella patens subsp. patens OX=3218 GN=PHYPA_025907 PE=4 SV=1	0.0032	-1.76473	-8.31637	-0.901736	-1.3622	-0.679149	0.761605	0.910355	0.679149		chloroplast thylakoid membrane [GO:0009535]; integral component of membrane [GO:0016021]; photosystem I reaction center [GO:0009538]	photosynthesis [GO:0015979]
A0A2K1IRE6	PHYPA_025972	ABEU02000021	Pp3c21_9980V3.1	PTHR11627:SF8 - FRUCTOSE-BISPHOSPHATE ALDOLASE 3, CHLOROPLASTIC-RELATED (1 of 5)	Fructose-bisphosphate aldolase OS=Physcomitrella patens subsp. patens OX=3218 GN=PHYPA_025972 PE=3 SV=1	0.0335422	-1.66407	-4.43441	-0.64658	-1.45969	-0.43482	0.43482	0.866122	1.15019	fructose-bisphosphate aldolase activity [GO:0004332]	cytosol [GO:0005829]	fructose 16-bisphosphate metabolic process [GO:0030388]; glycolytic process [GO:0006096]
A0A2K1ITG5	PHYPA_024503	ABEU02000020	Pp3c20_640V3.1	K02693 - photosystem I subunit IV (psaE) (1 of 3)	Uncharacterized protein OS=Physcomitrella patens subsp. patens OX=3218 GN=PHYPA_024503 PE=4 SV=1	0.0344595	-1.3925	-2.64116	-1.47398	-1.41111	-0.000753188	0.000753188	0.683717	0.607199		photosystem I reaction center [GO:0009538]	photosynthesis [GO:0015979]
A0A2K1IWA4	PHYPA_025507	ABEU02000020	Pp3c20_23460V3.1	PTHR13743//PTHR13743:SF83 - BEIGE/BEACH-RELATED // SUBFAMILY NOT NAMED (1 of 1)	Uncharacterized protein OS=Physcomitrella patens subsp. patens OX=3218 GN=PHYPA_025507 PE=4 SV=1	0.0368571	-1.41762	-2.62362	-0.937714	-0.23589	-0.360631	1.87278	0.23589	0.609951
A0A2K1J0L9	PHYPA_022970	ABEU02000018	Pp3c18_10730V3.1	(1 of 4) PTHR34939:SF1 - PHOTOSYSTEM I REACTION CENTER SUBUNIT III, CHLOROPLASTIC	Uncharacterized protein OS=Physcomitrella patens subsp. patens OX=3218 GN=PHYPA_022970 PE=4 SV=1	0.00331035	-1.76473	-8.31637	-0.901736	-1.3622	-0.679149	0.761605	0.910355	0.679149		chloroplast thylakoid membrane [GO:0009535]; integral component of membrane [GO:0016021]; photosystem I reaction center [GO:0009538]	photosynthesis [GO:0015979]
A0A2K1J1I1	PHYPA_023284	ABEU02000018	Pp3c18_18400V3.1	PTHR11627:SF8 - FRUCTOSE-BISPHOSPHATE ALDOLASE 3, CHLOROPLASTIC-RELATED (1 of 5)	Fructose-bisphosphate aldolase OS=Physcomitrella patens subsp. patens OX=3218 GN=PHYPA_023284 PE=3 SV=1	0.0339512	-1.66407	-4.43441	-0.64658	-1.45969	-0.43482	0.43482	0.866122	1.15019	fructose-bisphosphate aldolase activity [GO:0004332]	cytosol [GO:0005829]	fructose 16-bisphosphate metabolic process [GO:0030388]; glycolytic process [GO:0006096]
A0A2K1J2Y5	PHYPA_021734	ABEU02000017	Pp3c17_6520V3.1	PTHR11540:SF14 - MALATE DEHYDROGENASE, CHLOROPLASTIC (1 of 3)	Uncharacterized protein OS=Physcomitrella patens subsp. patens OX=3218 GN=PHYPA_021734 PE=4 SV=1	0.0016	-1.73057	-6.30773	-1.33548	-0.546953	-1.00338	0.699954	1.05899	0.546953	L-malate dehydrogese activity [GO:0030060]	cytoplasm [GO:0005737]; mitochondrion [GO:0005739]	carbohydrate metabolic process [GO:0005975]; malate metabolic process [GO:0006108]; tricarboxylic acid cycle [GO:0006099]
A0A2K1J8B5	PHYPA_020873	ABEU02000016	Pp3c16_12520V3.1	K03115 - casein kinase II subunit beta (CSNK2B) (1 of 3)	Casein kise II subunit beta OS=Physcomitrella patens subsp. patens OX=3218 GN=PHYPA_020873 PE=3 SV=1	0	-1.82253	-40.1228	-0.883028	-0.905999	-0.856414	0.967236	0.998494	0.856414	protein kise regulator activity [GO:0019887]	cytoplasm [GO:0005737]; protein kise CK2 complex [GO:0005956]
A0A2K1JH02	PHYPA_018230	ABEU02000014	Pp3c14_9020V3.1	PTHR11540:SF14 - MALATE DEHYDROGENASE, CHLOROPLASTIC (1 of 3)	Uncharacterized protein OS=Physcomitrella patens subsp. patens OX=3218 GN=PHYPA_018230 PE=4 SV=1	0.0015	-1.73057	-6.30773	-1.33548	-0.546953	-1.00338	0.699954	1.05899	0.546953	L-malate dehydrogese activity [GO:0030060]	cytoplasm [GO:0005737]; mitochondrion [GO:0005739]	carbohydrate metabolic process [GO:0005975]; malate metabolic process [GO:0006108]; tricarboxylic acid cycle [GO:0006099]
A0A2K1JIX3	PHYPA_018910	ABEU02000014	Pp3c14_22870V3.1	NA	Uncharacterized protein OS=Physcomitrella patens subsp. patens OX=3218 GN=PHYPA_018910 PE=4 SV=1	0.0344113	-1.45292	-2.8069	-1.18871	-0.126242	-0.282253	0.126242	1.35649	1.27881
A0A2K1JLI2	PHYPA_017220	ABEU02000013	Pp3c13_11140V3.1	KOG1065 - Maltase glucoamylase and related hydrolases, glycosyl hydrolase family 31 (1 of 1)	Uncharacterized protein OS=Physcomitrella patens subsp. patens OX=3218 GN=PHYPA_017220 PE=4 SV=1	0.00218182	-1.74469	-7.21042	-0.552369	-0.829516	-0.882763	1.18279	0.552369	1.23427	carbohydrate binding [GO:0030246]; hydrolase activity hydrolyzing O-glycosyl compounds [GO:0004553]		carbohydrate metabolic process [GO:0005975]
A0A2K1JMQ6	PHYPA_017652	ABEU02000013	Pp3c13_21050V3.1	PF01716 - Manganese-stabilising protein / photosystem II polypeptide (MSP) (1 of 4)	Uncharacterized protein OS=Physcomitrella patens subsp. patens OX=3218 GN=PHYPA_017652 PE=4 SV=1	0.0281835	-1.55106	-3.81552	-0.730499	-0.268786	-0.552918	0.268786	1.36371	1.46849	oxygen evolving activity [GO:0010242]	photosystem II oxygen evolving complex [GO:0009654]	photosystem II assembly [GO:0010207]; photosystem II stabilization [GO:0042549]
A0A2K1JPZ2	PHYPA_015962	ABEU02000012	Pp3c12_8120V3.1	K00026 - malate dehydrogenase (MDH2) (1 of 6)	Malate dehydrogese OS=Physcomitrella patens subsp. patens OX=3218 GN=PHYPA_015962 PE=3 SV=1	0.00145455	-1.73057	-6.30773	-1.33548	-0.546953	-1.00338	0.699954	1.05899	0.546953	L-malate dehydrogese activity [GO:0030060]	cytoplasm [GO:0005737]; mitochondrion [GO:0005739]	carbohydrate metabolic process [GO:0005975]; malate metabolic process [GO:0006108]; tricarboxylic acid cycle [GO:0006099]
A0A2K1JV60	PHYPA_015190	ABEU02000011	Pp3c11_18230V3.1	K02694 - photosystem I subunit III (psaF) (1 of 2)	Uncharacterized protein OS=Physcomitrella patens subsp. patens OX=3218 GN=PHYPA_015190 PE=4 SV=1	0.00355556	-1.76473	-8.31637	-0.901736	-1.3622	-0.679149	0.761605	0.910355	0.679149		chloroplast thylakoid membrane [GO:0009535]; integral component of membrane [GO:0016021]; photosystem I reaction center [GO:0009538]	photosynthesis [GO:0015979]
A0A2K1K4G2	PHYPA_013148	ABEU02000009	Pp3c9_24840V3.1	PTHR10003:SF34 - SUPEROXIDE DISMUTASE [CU-ZN] 2, CHLOROPLASTIC (1 of 2)	Superoxide dismutase [Cu-Zn] OS=Physcomitrella patens subsp. patens OX=3218 GN=PHYPA_013148 PE=3 SV=1	0.0299478	-1.57903	-3.7621	-0.68499	-0.235281	-0.896474	0.235281	1.41871	1.26636	copper ion binding [GO:0005507]; superoxide dismutase activity [GO:0004784]	extracellular region [GO:0005576]; extracellular space [GO:0005615]	removal of superoxide radicals [GO:0019430]
A0A2K1K4L1	PHYPA_013189	ABEU02000009	Pp3c9_25690V3.1	(1 of 2) PTHR10003:SF34 - SUPEROXIDE DISMUTASE [CU-ZN] 2, CHLOROPLASTIC	Superoxide dismutase [Cu-Zn] OS=Physcomitrella patens subsp. patens OX=3218 GN=PHYPA_013189 PE=3 SV=1	0.0302105	-1.57903	-3.7621	-0.68499	-0.235281	-0.896474	0.235281	1.41871	1.26636	copper ion binding [GO:0005507]; superoxide dismutase activity [GO:0004784]	extracellular region [GO:0005576]; extracellular space [GO:0005615]	removal of superoxide radicals [GO:0019430]
A0A2K1KIF2	PHYPA_007223	ABEU02000005	Pp3c5_4200V3.1	K02699 - photosystem I subunit XI (psaL) (1 of 2)	PsaL domain-containing protein OS=Physcomitrella patens subsp. patens OX=3218 GN=PHYPA_007223 PE=4 SV=1	0.00184615	-1.69971	-6.35364	-0.684462	-0.724518	-0.544219	0.544219	1.42292	1.17878		chloroplast thylakoid membrane [GO:0009535]; integral component of membrane [GO:0016021]; photosystem I reaction center [GO:0009538]	photosynthesis [GO:0015979]
A0A2K1KQC0	PHYPA_006867	ABEU02000004	Pp3c4_28290V3.1	NA	Uncharacterized protein OS=Physcomitrella patens subsp. patens OX=3218 GN=PHYPA_006867 PE=4 SV=1	0.00685714	-1.78749	-11.761	-0.775198	-0.871787	-0.713114	1.11567	0.713114	1.17357
A0A2K1KTQ6	PHYPA_004168	ABEU02000003	Pp3c3_9200V3.1	(1 of 5) K01187 - alpha-glucosidase (malZ)	Uncharacterized protein OS=Physcomitrella patens subsp. patens OX=3218 GN=PHYPA_004168 PE=3 SV=1	0.00213333	-1.74469	-7.21042	-0.552369	-0.829516	-0.882763	1.18279	0.552369	1.23427	carbohydrate binding [GO:0030246]; hydrolase activity hydrolyzing O-glycosyl compounds [GO:0004553]		carbohydrate metabolic process [GO:0005975]
A0A2K1KUG1	PHYPA_004423	ABEU02000003	Pp3c3_14510V3.1	4.1.1.39 - Ribulose-bisphosphate carboxylase / RuBP carboxylase (1 of 33)	Ribulose bisphosphate carboxylase small chain OS=Physcomitrella patens subsp. patens OX=3218 GN=PHYPA_004423 PE=3 SV=1	0.0304158	-1.64087	-4.23326	-0.995818	-0.865336	-0.300487	1.06901	0.300487	1.39146	monooxygese activity [GO:0004497]; ribulose-bisphosphate carboxylase activity [GO:0016984]	plastid [GO:0009536]	carbon fixation [GO:0015977]; photorespiration [GO:0009853]; photosynthesis [GO:0015979]
A0A2K1L1Z3	PHYPA_002843	ABEU02000002	Pp3c2_17700V3.1	PTHR11627:SF8 - FRUCTOSE-BISPHOSPHATE ALDOLASE 3, CHLOROPLASTIC-RELATED (1 of 5)	Fructose-bisphosphate aldolase OS=Physcomitrella patens subsp. patens OX=3218 GN=PHYPA_002843 PE=3 SV=1	0.0323721	-1.66407	-4.43441	-0.64658	-1.45969	-0.43482	0.43482	0.866122	1.15019	fructose-bisphosphate aldolase activity [GO:0004332]	cytosol [GO:0005829]	fructose 16-bisphosphate metabolic process [GO:0030388]; glycolytic process [GO:0006096]
A0A2K1L814	PHYPA_000604	ABEU02000001	Pp3c1_13170V3.1	1.2.1.12//1.2.1.13 - Glyceraldehyde-3-phosphate dehydrogenase (phosphorylating) / Triosephosphate dehydrogenase // Glyceraldehyde-3-phosphate dehydrogenase (NADP(+)) (phosphorylating) / Triosephosphate dehydrogenase (NADP+) (1 of 3)	Glyceraldehyde-3-phosphate dehydrogese OS=Physcomitrella patens subsp. patens OX=3218 GN=PHYPA_000604 PE=3 SV=1	0.0303492	-1.56837	-3.47895	-0.928197	-0.159001	-0.896139	1.26028	1.30251	0.159001	glyceraldehyde-3-phosphate dehydrogese (D+) (phosphorylating) activity [GO:0004365]; D binding [GO:0051287]; DP binding [GO:0050661]	apoplast [GO:0048046]; chloroplast [GO:0009507]	glucose metabolic process [GO:0006006]
A0A2K1LA76	PHYPA_001356	ABEU02000001	Pp3c1_29630V3.1	PTHR11627:SF8 - FRUCTOSE-BISPHOSPHATE ALDOLASE 3, CHLOROPLASTIC-RELATED (1 of 5)	Fructose-bisphosphate aldolase OS=Physcomitrella patens subsp. patens OX=3218 GN=PHYPA_001356 PE=3 SV=1	0.0331429	-1.66407	-4.43441	-0.64658	-1.45969	-0.43482	0.43482	0.866122	1.15019	fructose-bisphosphate aldolase activity [GO:0004332]	cytosol [GO:0005829]	fructose 16-bisphosphate metabolic process [GO:0030388]; glycolytic process [GO:0006096]
A0A2K1LAV5	PHYPA_001583	ABEU02000001	Pp3c1_34210V3.1	K08917 - light-harvesting complex II chlorophyll a/b binding protein 6 (LHCB6) (1 of 2)	Chlorophyll a-b binding protein chloroplastic OS=Physcomitrella patens subsp. patens OX=3218 GN=PHYPA_001583 PE=3 SV=1	0.00171429	-1.7047	-6.32102	-0.627583	-0.762642	-0.612845	1.52557	0.972619	0.612845	chlorophyll binding [GO:0016168]	chloroplast envelope [GO:0009941]; chloroplast thylakoid membrane [GO:0009535]; integral component of membrane [GO:0016021]; photosystem I [GO:0009522]; photosystem II [GO:0009523]; plastoglobule [GO:0010287]	photosynthesis light harvesting in photosystem I [GO:0009768]; protein-chromophore linkage [GO:0018298]; response to light stimulus [GO:0009416]
A0A2K1LAV8	PHYPA_001584	ABEU02000001	Pp3c1_34240V3.1	K08917 - light-harvesting complex II chlorophyll a/b binding protein 6 (LHCB6) (1 of 2)	Chlorophyll a-b binding protein chloroplastic OS=Physcomitrella patens subsp. patens OX=3218 GN=PHYPA_001584 PE=3 SV=1	0.00165517	-1.7047	-6.32102	-0.627583	-0.762642	-0.612845	1.52557	0.972619	0.612845	chlorophyll binding [GO:0016168]	chloroplast envelope [GO:0009941]; chloroplast thylakoid membrane [GO:0009535]; integral component of membrane [GO:0016021]; photosystem I [GO:0009522]; photosystem II [GO:0009523]; plastoglobule [GO:0010287]	photosynthesis light harvesting in photosystem I [GO:0009768]; protein-chromophore linkage [GO:0018298]; response to light stimulus [GO:0009416]
A0A2R2WUZ6	psbH	KY126308	Pp3c21_5650V3.1	K02635 - cytochrome b6 (petB) (1 of 1)	Photosystem II reaction center protein H OS=Physcomitrella patens subsp. patens OX=3218 GN=psbH PE=3 SV=1	0.00128	-1.59388	-4.94072	-0.527181	-0.46652	-0.476605	0.46652	1.50355	1.34126	phosphate ion binding [GO:0042301]	chloroplast thylakoid membrane [GO:0009535]; integral component of membrane [GO:0016021]; photosystem II [GO:0009523]	photosynthesis [GO:0015979]; protein stabilization [GO:0050821]
A0A2R2WVP8	psaA	KY126308	Pp3c22_5990V3.1	K02689 - photosystem I P700 chlorophyll a apoprotein A1 (psaA) (1 of 2)	Photosystem I P700 chlorophyll a apoprotein A1 OS=Physcomitrella patens subsp. patens OX=3218 GN=psaA PE=3 SV=1	0.0301791	-1.53175	-3.08349	-1.19209	-1.03775	-0.0704923	0.0704923	1.20716	1.01725	4 iron 4 sulfur cluster binding [GO:0051539]; chlorophyll binding [GO:0016168]; electron transfer activity [GO:0009055]; magnesium ion binding [GO:0000287]	chloroplast thylakoid membrane [GO:0009535]; integral component of membrane [GO:0016021]; photosystem I [GO:0009522]	photosynthesis [GO:0015979]; protein-chromophore linkage [GO:0018298]
A0A2R2WW76	psaB	KY126308	Pp3c4_6670V3.1	(1 of 1) K02690 - photosystem I P700 chlorophyll a apoprotein A2 (psaB)	Photosystem I P700 chlorophyll a apoprotein A2 OS=Physcomitrella patens subsp. patens OX=3218 GN=psaB PE=3 SV=1	0.00143284	-1.73019	-5.95145	-0.494927	-1.067	-1.09563	0.494927	1.23621	0.801863	4 iron 4 sulfur cluster binding [GO:0051539]; chlorophyll binding [GO:0016168]; electron transfer activity [GO:0009055]; magnesium ion binding [GO:0000287]	chloroplast thylakoid membrane [GO:0009535]; integral component of membrane [GO:0016021]; photosystem I [GO:0009522]	photosynthesis [GO:0015979]; protein-chromophore linkage [GO:0018298]
A9RCW1	HFO1511	ABEU02000013	Pp3c14_26430V3.1	(1 of 14) K11254 - histone H4 (H4)	Histone H4 OS=Physcomitrella patens subsp. patens OX=3218 GN=HFO1511 PE=2 SV=1	0.0423133	-1.3004	-2.30352	-0.0285243	-1.70774	-1.12369	0.897839	0.114892	0.0285243	D binding [GO:0003677]; protein heterodimerization activity [GO:0046982]	nucleosome [GO:0000786]; nucleus [GO:0005634]	nucleosome assembly [GO:0006334]
A9RDG7	PHYPADRAFT_64628	DS544892	Pp3c4_32358V3.1	PTHR10918 - HOMER (1 of 10)	Predicted protein OS=Physcomitrella patens subsp. patens OX=3218 GN=PHYPADRAFT_64628 PE=4 SV=1	0	-1.81853	-23.3312	-0.869306	-0.962521	-0.829422	1.05831	0.829422	0.906617
A9RF04	PHYPADRAFT_112706	DS544894	Pp3c13_11140V3.1	KOG1065 - Maltase glucoamylase and related hydrolases, glycosyl hydrolase family 31 (1 of 1)	Predicted protein OS=Physcomitrella patens subsp. patens OX=3218 GN=PHYPADRAFT_112706 PE=3 SV=1	0.00204255	-1.74469	-7.21042	-0.552369	-0.829516	-0.882763	1.18279	0.552369	1.23427	carbohydrate binding [GO:0030246]; hydrolase activity hydrolyzing O-glycosyl compounds [GO:0004553]		carbohydrate metabolic process [GO:0005975]
A9RIU5	PHYPA_015088	ABEU02000011	Pp3c11_15790V3.1	1.2.1.13 - Glyceraldehyde-3-phosphate dehydrogenase (NADP(+)) (phosphorylating) / Triosephosphate dehydrogenase (NADP+) (1 of 6)	Glyceraldehyde-3-phosphate dehydrogese OS=Physcomitrella patens subsp. patens OX=3218 GN=PHYPA_015088 PE=3 SV=1	0.0308387	-1.56837	-3.47895	-0.928197	-0.159001	-0.896139	1.26028	1.30251	0.159001	glyceraldehyde-3-phosphate dehydrogese (D+) (phosphorylating) activity [GO:0004365]; D binding [GO:0051287]; DP binding [GO:0050661]	chloroplast [GO:0009507]	glucose metabolic process [GO:0006006]
A9RJ44	PHYPA_026845	DS544901	Pp3c22_7690V3.1	K11517 - (S)-2-hydroxy-acid oxidase (HAO) (1 of 5)	Predicted protein OS=Physcomitrella patens subsp. patens OX=3218 GN=PHYPA_026845 PE=3 SV=1	0.0306047	-1.54618	-3.23407	-1.43245	-0.322573	-0.311549	0.912072	1.34835	0.311549	FMN binding [GO:0010181]; L-lactate dehydrogese activity [GO:0004459]		lactate oxidation [GO:0019516]
A9RLG4	PHYPADRAFT_116077	DS544904	Pp3c16_5670V3.1	K02699 - photosystem I subunit XI (psaL) (1 of 2)	Predicted protein OS=Physcomitrella patens subsp. patens OX=3218 GN=PHYPADRAFT_116077 PE=4 SV=1	0.00177778	-1.69971	-6.35364	-0.684462	-0.724518	-0.544219	0.544219	1.42292	1.17878		integral component of membrane [GO:0016021]; photosystem I reaction center [GO:0009538]	photosynthesis [GO:0015979]
A9RNK7	PHYPADRAFT_47692	DS544908	Pp3c18_10730V3.1	PTHR34939:SF1 - PHOTOSYSTEM I REACTION CENTER SUBUNIT III, CHLOROPLASTIC (1 of 4)	Predicted protein (Fragment) OS=Physcomitrella patens subsp. patens OX=3218 GN=PHYPADRAFT_47692 PE=4 SV=1	0.00369231	-1.76473	-8.31637	-0.901736	-1.3622	-0.679149	0.761605	0.910355	0.679149		integral component of membrane [GO:0016021]; photosystem I reaction center [GO:0009538]	photosynthesis [GO:0015979]
A9RRE5	PHYPADRAFT_69492	DS544912	Pp3c4_32358V3.1	PTHR10918 - HOMER (1 of 10)	Predicted protein OS=Physcomitrella patens subsp. patens OX=3218 GN=PHYPADRAFT_69492 PE=4 SV=1	0	-1.81853	-23.3312	-0.869306	-0.962521	-0.829422	1.05831	0.829422	0.906617		integral component of membrane [GO:0016021]
A9RS28	PHYPA_004401	DS544914	Pp3c3_14080V3.1	K02716 - photosystem II oxygen-evolving enhancer protein 1 (psbO) (1 of 3)	Predicted protein OS=Physcomitrella patens subsp. patens OX=3218 GN=PHYPA_004401 PE=4 SV=1	0.0274286	-1.55106	-3.81552	-0.730499	-0.268786	-0.552918	0.268786	1.36371	1.46849	oxygen evolving activity [GO:0010242]	photosystem II oxygen evolving complex [GO:0009654]	photosystem II assembly [GO:0010207]; photosystem II stabilization [GO:0042549]
A9RSL3	PHYPADRAFT_118897	DS544915	Pp3c17_6520V3.1	PTHR11540:SF14 - MALATE DEHYDROGENASE, CHLOROPLASTIC (1 of 3)	Malate dehydrogese OS=Physcomitrella patens subsp. patens OX=3218 GN=PHYPADRAFT_118897 PE=3 SV=1	0.00147692	-1.73057	-6.30773	-1.33548	-0.546953	-1.00338	0.699954	1.05899	0.546953	L-malate dehydrogese activity [GO:0030060]		carbohydrate metabolic process [GO:0005975]; malate metabolic process [GO:0006108]; tricarboxylic acid cycle [GO:0006099]
A9RU32	PHYPADRAFT_119427	DS544917	Pp3c1_34210V3.1	K08917 - light-harvesting complex II chlorophyll a/b binding protein 6 (LHCB6) (1 of 2)	Chlorophyll a-b binding protein chloroplastic OS=Physcomitrella patens subsp. patens OX=3218 GN=PHYPADRAFT_119427 PE=3 SV=1	0.00168421	-1.7047	-6.32102	-0.627583	-0.762642	-0.612845	1.52557	0.972619	0.612845	chlorophyll binding [GO:0016168]	chloroplast thylakoid membrane [GO:0009535]; integral component of membrane [GO:0016021]; photosystem I [GO:0009522]; photosystem II [GO:0009523]	photosynthesis light harvesting [GO:0009765]; protein-chromophore linkage [GO:0018298]
A9RWX7	PHYPA_023364	ABEU02000018	Pp3c18_20200V3.1	K11517 - (S)-2-hydroxy-acid oxidase (HAO) (1 of 5)	Predicted protein OS=Physcomitrella patens subsp. patens OX=3218 GN=PHYPA_023364 PE=3 SV=1	0.0294359	-1.60935	-3.75108	-0.396173	-1.48517	-0.406692	0.396173	0.97982	1.16401	FMN binding [GO:0010181]; L-lactate dehydrogese activity [GO:0004459]		lactate oxidation [GO:0019516]
A9RX76	PHYPADRAFT_120582	DS544922	Pp3c18_18400V3.1	PTHR11627:SF8 - FRUCTOSE-BISPHOSPHATE ALDOLASE 3, CHLOROPLASTIC-RELATED (1 of 5)	Fructose-bisphosphate aldolase OS=Physcomitrella patens subsp. patens OX=3218 GN=PHYPADRAFT_120582 PE=3 SV=1	0.032	-1.66407	-4.43441	-0.64658	-1.45969	-0.43482	0.43482	0.866122	1.15019	fructose-bisphosphate aldolase activity [GO:0004332]		glycolytic process [GO:0006096]
A9RXW5	PHYPADRAFT_161667	DS544923	Pp3c14_22870V3.1	NA	Predicted protein OS=Physcomitrella patens subsp. patens OX=3218 GN=PHYPADRAFT_161667 PE=4 SV=1	0.0354167	-1.44651	-2.74576	-1.22761	-0.112356	-0.287356	0.112356	1.35236	1.2475
A9RZZ9	PHYPA_000325	ABEU02000001	Pp3c1_7380V3.1	PTHR11540:SF27 - MALATE DEHYDROGENASE, GLYOXYSOMAL-RELATED (1 of 2)	Malate dehydrogese OS=Physcomitrella patens subsp. patens OX=3218 GN=PHYPA_000325 PE=3 SV=1	0.00152381	-1.73057	-6.30773	-1.33548	-0.546953	-1.00338	0.699954	1.05899	0.546953	L-malate dehydrogese activity [GO:0030060]	chloroplast [GO:0009507]; cytoplasm [GO:0005737]	carbohydrate metabolic process [GO:0005975]; malate metabolic process [GO:0006108]; tricarboxylic acid cycle [GO:0006099]
A9S0Q4	PHYPA_014558	ABEU02000011	Pp3c11_3740V3.1	PTHR11540:SF27 - MALATE DEHYDROGENASE, GLYOXYSOMAL-RELATED (1 of 2)	Malate dehydrogese OS=Physcomitrella patens subsp. patens OX=3218 GN=PHYPA_014558 PE=3 SV=1	0.00157377	-1.73057	-6.30773	-1.33548	-0.546953	-1.00338	0.699954	1.05899	0.546953	L-malate dehydrogese activity [GO:0030060]	chloroplast [GO:0009507]; cytoplasm [GO:0005737]	carbohydrate metabolic process [GO:0005975]; malate metabolic process [GO:0006108]; tricarboxylic acid cycle [GO:0006099]
A9S1E1	PHYPADRAFT_122649	DS544930	Pp3c5_4200V3.1	K02699 - photosystem I subunit XI (psaL) (1 of 2)	Predicted protein OS=Physcomitrella patens subsp. patens OX=3218 GN=PHYPADRAFT_122649 PE=4 SV=1	0.00174545	-1.69971	-6.35364	-0.684462	-0.724518	-0.544219	0.544219	1.42292	1.17878		integral component of membrane [GO:0016021]; photosystem I reaction center [GO:0009538]	photosynthesis [GO:0015979]
A9S2F9	PHYPA_000833	DS544932	Pp3c1_19190V3.1	K01673 - carbonic anhydrase (cynT, can) (1 of 5)	Carbonic anhydrase OS=Physcomitrella patens subsp. patens OX=3218 GN=PHYPA_000833 PE=3 SV=1	0.00384	-1.77805	-9.1576	-0.785678	-0.765924	-0.897747	0.765924	1.34109	0.777797	carbote dehydratase activity [GO:0004089]; zinc ion binding [GO:0008270]		carbon utilization [GO:0015976]; cyate catabolic process [GO:0009440]
A9S7M7	PHYPADRAFT_36642	DS544943	Pp3c27_2310V3.1	(1 of 3) PTHR34803:SF2 - PHOTOSYSTEM I REACTION CENTER SUBUNIT XI, CHLOROPLASTIC	Predicted protein (Fragment) OS=Physcomitrella patens subsp. patens OX=3218 GN=PHYPADRAFT_36642 PE=4 SV=1	0.00188235	-1.69971	-6.35364	-0.684462	-0.724518	-0.544219	0.544219	1.42292	1.17878		integral component of membrane [GO:0016021]; photosystem I reaction center [GO:0009538]	photosynthesis [GO:0015979]
A9S908	PHYPADRAFT_76167	DS544946	Pp3c4_32358V3.1	(1 of 10) PTHR10918 - HOMER	Predicted protein OS=Physcomitrella patens subsp. patens OX=3218 GN=PHYPADRAFT_76167 PE=4 SV=1	0	-1.81853	-23.3312	-0.869306	-0.962521	-0.829422	1.05831	0.829422	0.906617
A9SA96	PHYPA_006634	ABEU02000004	Pp3c4_23170V3.1	K02716 - photosystem II oxygen-evolving enhancer protein 1 (psbO) (1 of 3)	Predicted protein OS=Physcomitrella patens subsp. patens OX=3218 GN=PHYPA_006634 PE=4 SV=1	0.0284444	-1.55106	-3.81552	-0.730499	-0.268786	-0.552918	0.268786	1.36371	1.46849	oxygen evolving activity [GO:0010242]	photosystem II oxygen evolving complex [GO:0009654]	photosystem II assembly [GO:0010207]; photosystem II stabilization [GO:0042549]
A9SAE8	PHYPADRAFT_126731	DS544949	Pp3c4_24030V3.1	PTHR22762:SF7 - ALPHA GLUCOSIDASE-LIKE PROTEIN (1 of 6)	Predicted protein OS=Physcomitrella patens subsp. patens OX=3218 GN=PHYPADRAFT_126731 PE=3 SV=1	0.00208696	-1.74469	-7.21042	-0.552369	-0.829516	-0.882763	1.18279	0.552369	1.23427	carbohydrate binding [GO:0030246]; hydrolase activity hydrolyzing O-glycosyl compounds [GO:0004553]		carbohydrate metabolic process [GO:0005975]
A9SGM1	PHYPA_003692	DS544965	Pp3c2_35930V3.1	K08912 - light-harvesting complex II chlorophyll a/b binding protein 1 (LHCB1) (1 of 10)	Chlorophyll a-b binding protein chloroplastic OS=Physcomitrella patens subsp. patens OX=3218 GN=PHYPA_003692 PE=3 SV=1	0.00564706	-1.79533	-10.8598	-0.765373	-0.803983	-1.16596	0.765373	1.09326	0.792041	chlorophyll binding [GO:0016168]	chloroplast envelope [GO:0009941]; chloroplast thylakoid membrane [GO:0009535]; integral component of membrane [GO:0016021]; photosystem I [GO:0009522]; photosystem II [GO:0009523]; plastoglobule [GO:0010287]	photosynthesis light harvesting in photosystem I [GO:0009768]; protein-chromophore linkage [GO:0018298]; response to light stimulus [GO:0009416]
A9SHF4	PHYPADRAFT_129976	DS544968	Pp3c14_9020V3.1	(1 of 3) PTHR11540:SF14 - MALATE DEHYDROGENASE, CHLOROPLASTIC	Malate dehydrogese OS=Physcomitrella patens subsp. patens OX=3218 GN=PHYPADRAFT_129976 PE=3 SV=1	0.00154839	-1.73057	-6.30773	-1.33548	-0.546953	-1.00338	0.699954	1.05899	0.546953	L-malate dehydrogese activity [GO:0030060]		carbohydrate metabolic process [GO:0005975]; malate metabolic process [GO:0006108]; tricarboxylic acid cycle [GO:0006099]
A9SHP6	PHYPADRAFT_130189	DS544969	Pp3c11_18230V3.1	K02694 - photosystem I subunit III (psaF) (1 of 2)	Predicted protein OS=Physcomitrella patens subsp. patens OX=3218 GN=PHYPADRAFT_130189 PE=4 SV=1	0.003	-1.76473	-8.31637	-0.901736	-1.3622	-0.679149	0.761605	0.910355	0.679149		integral component of membrane [GO:0016021]; photosystem I reaction center [GO:0009538]	photosynthesis [GO:0015979]
A9SK06	PHYPADRAFT_229869	DS544975	Pp3c1_13170V3.1	1.2.1.12//1.2.1.13 - Glyceraldehyde-3-phosphate dehydrogenase (phosphorylating) / Triosephosphate dehydrogenase // Glyceraldehyde-3-phosphate dehydrogenase (NADP(+)) (phosphorylating) / Triosephosphate dehydrogenase (NADP+) (1 of 3)	Glyceraldehyde-3-phosphate dehydrogese OS=Physcomitrella patens subsp. patens OX=3218 GN=PHYPADRAFT_229869 PE=3 SV=1	0.0310894	-1.56837	-3.47895	-0.928197	-0.159001	-0.896139	1.26028	1.30251	0.159001	D binding [GO:0051287]; DP binding [GO:0050661]; oxidoreductase activity acting on the aldehyde or oxo group of donors D or DP as acceptor [GO:0016620]		glucose metabolic process [GO:0006006]
A9SLS5	PHYPADRAFT_131843	DS544980	Pp3c12_8120V3.1	K00026 - malate dehydrogenase (MDH2) (1 of 6)	Malate dehydrogese OS=Physcomitrella patens subsp. patens OX=3218 GN=PHYPADRAFT_131843 PE=3 SV=1	0.00162712	-1.73057	-6.30773	-1.33548	-0.546953	-1.00338	0.699954	1.05899	0.546953	L-malate dehydrogese activity [GO:0030060]		carbohydrate metabolic process [GO:0005975]; malate metabolic process [GO:0006108]; tricarboxylic acid cycle [GO:0006099]
A9SNI1	PHYPA_022092	DS544987	Pp3c17_14681V3.1	PTHR33222:SF3 - PROTEIN CURVATURE THYLAKOID 1C, CHLOROPLASTIC (1 of 4)	Predicted protein OS=Physcomitrella patens subsp. patens OX=3218 GN=PHYPA_022092 PE=4 SV=1	0.0298	-1.50982	-3.00032	-0.244528	-1.16998	-0.547088	0.244528	1.66827	0.655072		chloroplast thylakoid membrane [GO:0009535]; integral component of membrane [GO:0016021]
A9SNV6	PHYPA_019606	DS544988	Pp3c15_11070V3.1	(1 of 2) PTHR21649//PTHR21649:SF15 - CHLOROPHYLL A/B BINDING PROTEIN // SUBFAMILY NOT NAMED	Chlorophyll a-b binding protein chloroplastic OS=Physcomitrella patens subsp. patens OX=3218 GN=PHYPA_019606 PE=3 SV=1	0.00234146	-1.75961	-7.24156	-0.556304	-0.877873	-1.15907	1.05933	1.06994	0.556304	chlorophyll binding [GO:0016168]	chloroplast thylakoid membrane [GO:0009535]; integral component of membrane [GO:0016021]; photosystem I [GO:0009522]; photosystem II [GO:0009523]	photosynthesis light harvesting in photosystem I [GO:0009768]; protein-chromophore linkage [GO:0018298]; response to light stimulus [GO:0009416]
A9SPA5	HFO1513	ABEU02000022	Pp3c22_22190V3.1	K11254 - histone H4 (H4) (1 of 14)	Histone H4 OS=Physcomitrella patens subsp. patens OX=3218 GN=HFO1513 PE=3 SV=1	0.0418095	-1.3004	-2.30352	-0.0285243	-1.70774	-1.12369	0.897839	0.114892	0.0285243	D binding [GO:0003677]; protein heterodimerization activity [GO:0046982]	nucleosome [GO:0000786]; nucleus [GO:0005634]	nucleosome assembly [GO:0006334]
A9SPD7	PHYPADRAFT_133111	DS544990	Pp3c24_20960V3.1	PTHR34549:SF2 - PHOTOSYSTEM I REACTION CENTER SUBUNIT IV A, CHLOROPLASTIC-RELATED (1 of 1)	Predicted protein OS=Physcomitrella patens subsp. patens OX=3218 GN=PHYPADRAFT_133111 PE=4 SV=1	0.0346939	-1.3925	-2.64116	-1.47398	-1.41111	-0.000753188	0.000753188	0.683717	0.607199		photosystem I reaction center [GO:0009538]	photosynthesis [GO:0015979]
A9SRU3	PHYPA_023650	ABEU02000019	Pp3c19_3840V3.1	PTHR10578//PTHR10578:SF74 - S -2-HYDROXY-ACID OXIDASE-RELATED // SUBFAMILY NOT NAMED (1 of 2)	Predicted protein OS=Physcomitrella patens subsp. patens OX=3218 GN=PHYPA_023650 PE=3 SV=1	0.0308437	-1.54618	-3.23407	-1.43245	-0.322573	-0.311549	0.912072	1.34835	0.311549	FMN binding [GO:0010181]; L-lactate dehydrogese activity [GO:0004459]		lactate oxidation [GO:0019516]
A9ST70	PHYPADRAFT_234087	DS545004	Pp3c4_28290V3.1	NA	Predicted protein OS=Physcomitrella patens subsp. patens OX=3218 GN=PHYPADRAFT_234087 PE=4 SV=1	0.00738461	-1.78749	-11.761	-0.775198	-0.871787	-0.713114	1.11567	0.713114	1.17357
A9SUB7	PHYPADRAFT_84084	DS545009	Pp3c4_32358V3.1	PTHR10918 - HOMER (1 of 10)	Predicted protein OS=Physcomitrella patens subsp. patens OX=3218 GN=PHYPADRAFT_84084 PE=4 SV=1	0	-1.81853	-23.3312	-0.869306	-0.962521	-0.829422	1.05831	0.829422	0.906617		integral component of membrane [GO:0016021]
A9SUQ3	PHYPADRAFT_47696	DS545010	Pp3c22_10850V3.1	PTHR34939:SF1 - PHOTOSYSTEM I REACTION CENTER SUBUNIT III, CHLOROPLASTIC (1 of 4)	Predicted protein (Fragment) OS=Physcomitrella patens subsp. patens OX=3218 GN=PHYPADRAFT_47696 PE=4 SV=1	0.00290909	-1.76473	-8.31637	-0.901736	-1.3622	-0.679149	0.761605	0.910355	0.679149		integral component of membrane [GO:0016021]; photosystem I reaction center [GO:0009538]	photosynthesis [GO:0015979]
A9SX31	PHYPADRAFT_63006	DS545020	Pp3c9_24840V3.1	PTHR10003:SF34 - SUPEROXIDE DISMUTASE [CU-ZN] 2, CHLOROPLASTIC (1 of 2)	Superoxide dismutase [Cu-Zn] OS=Physcomitrella patens subsp. patens OX=3218 GN=PHYPADRAFT_63006 PE=3 SV=1	0.0304779	-1.57903	-3.7621	-0.68499	-0.235281	-0.896474	0.235281	1.41871	1.26636	metal ion binding [GO:0046872]; superoxide dismutase activity [GO:0004784]
A9SX65	PHYPADRAFT_85183	DS545020	Pp3c9_25690V3.1	PTHR10003:SF34 - SUPEROXIDE DISMUTASE [CU-ZN] 2, CHLOROPLASTIC (1 of 2)	Superoxide dismutase [Cu-Zn] OS=Physcomitrella patens subsp. patens OX=3218 GN=PHYPADRAFT_85183 PE=3 SV=1	0.0296897	-1.57903	-3.7621	-0.68499	-0.235281	-0.896474	0.235281	1.41871	1.26636	metal ion binding [GO:0046872]; superoxide dismutase activity [GO:0004784]
A9SXX9	PHYPA_003146	DS545024	Pp3c2_24270V3.1	1.2.1.13 - Glyceraldehyde-3-phosphate dehydrogenase (NADP(+)) (phosphorylating) / Triosephosphate dehydrogenase (NADP+) (1 of 6)	Glyceraldehyde-3-phosphate dehydrogese OS=Physcomitrella patens subsp. patens OX=3218 GN=PHYPA_003146 PE=3 SV=1	0.0316033	-1.56837	-3.47895	-0.928197	-0.159001	-0.896139	1.26028	1.30251	0.159001	glyceraldehyde-3-phosphate dehydrogese (D+) (phosphorylating) activity [GO:0004365]; D binding [GO:0051287]; DP binding [GO:0050661]	apoplast [GO:0048046]; chloroplast [GO:0009507]	glucose metabolic process [GO:0006006]
A9SXY4	PHYPA_003141	DS545024	Pp3c2_24160V3.1	1.2.1.13 - Glyceraldehyde-3-phosphate dehydrogenase (NADP(+)) (phosphorylating) / Triosephosphate dehydrogenase (NADP+) (1 of 6)	Glyceraldehyde-3-phosphate dehydrogese OS=Physcomitrella patens subsp. patens OX=3218 GN=PHYPA_003141 PE=3 SV=1	0.030592	-1.56837	-3.47895	-0.928197	-0.159001	-0.896139	1.26028	1.30251	0.159001	glyceraldehyde-3-phosphate dehydrogese (D+) (phosphorylating) activity [GO:0004365]; D binding [GO:0051287]; DP binding [GO:0050661]	apoplast [GO:0048046]; chloroplast [GO:0009507]	glucose metabolic process [GO:0006006]
A9SZ68	PHYPADRAFT_217364	DS545029	Pp3c3_9200V3.1	K01187 - alpha-glucosidase (malZ) (1 of 5)	Predicted protein OS=Physcomitrella patens subsp. patens OX=3218 GN=PHYPADRAFT_217364 PE=3 SV=1	0.00223256	-1.74469	-7.21042	-0.552369	-0.829516	-0.882763	1.18279	0.552369	1.23427	carbohydrate binding [GO:0030246]; hydrolase activity hydrolyzing O-glycosyl compounds [GO:0004553]		carbohydrate metabolic process [GO:0005975]
A9T3W5	PHYPA_004340	DS545050	Pp3c3_12330V3.1	K01602 - ribulose-bisphosphate carboxylase small chain (rbcS) (1 of 25)	Ribulose bisphosphate carboxylase small chain OS=Physcomitrella patens subsp. patens OX=3218 GN=PHYPA_004340 PE=3 SV=1	0.0351724	-1.45073	-2.69154	-0.921311	-0.852493	-0.0149963	0.976821	1.57156	0.0149963	monooxygese activity [GO:0004497]; ribulose-bisphosphate carboxylase activity [GO:0016984]	plastid [GO:0009536]	carbon fixation [GO:0015977]; photorespiration [GO:0009853]; photosynthesis [GO:0015979]
A9T3X7	PHYPA_004348	DS545050	Pp3c3_12530V3.1	K01602 - ribulose-bisphosphate carboxylase small chain (rbcS) (1 of 25)	Ribulose bisphosphate carboxylase small chain OS=Physcomitrella patens subsp. patens OX=3218 GN=PHYPA_004348 PE=3 SV=1	0.0349315	-1.45073	-2.69154	-0.921311	-0.852493	-0.0149963	0.976821	1.57156	0.0149963	monooxygese activity [GO:0004497]; ribulose-bisphosphate carboxylase activity [GO:0016984]	plastid [GO:0009536]	carbon fixation [GO:0015977]; photorespiration [GO:0009853]; photosynthesis [GO:0015979]
A9T663	PHYPADRAFT_140886	DS545060	Pp3c1_29630V3.1	PTHR11627:SF8 - FRUCTOSE-BISPHOSPHATE ALDOLASE 3, CHLOROPLASTIC-RELATED (1 of 5)	Fructose-bisphosphate aldolase OS=Physcomitrella patens subsp. patens OX=3218 GN=PHYPADRAFT_140886 PE=3 SV=1	0.0343704	-1.66407	-4.43441	-0.64658	-1.45969	-0.43482	0.43482	0.866122	1.15019	fructose-bisphosphate aldolase activity [GO:0004332]		glycolytic process [GO:0006096]
A9T876	PHYPA_017054	DS545071	Pp3c13_6570V3.1	K08901 - photosystem II oxygen-evolving enhancer protein 3 (psbQ) (1 of 3)	Predicted protein OS=Physcomitrella patens subsp. patens OX=3218 GN=PHYPA_017054 PE=4 SV=1	0.0064	-1.79537	-11.4033	-0.885402	-0.965917	-0.68563	0.68563	1.11686	1.04666	calcium ion binding [GO:0005509]; electron transporter transferring electrons within the cyclic electron transport pathway of photosynthesis activity [GO:0045156]	chloroplast [GO:0009507]; extrinsic component of membrane [GO:0019898]; photosystem II oxygen evolving complex [GO:0009654]	photosynthetic electron transport chain [GO:0009767]
A9TCL7	PHYPA_004694	DS545093	Pp3c3_20140V3.1	K01602 - ribulose-bisphosphate carboxylase small chain (rbcS) (1 of 25)	Ribulose bisphosphate carboxylase small chain OS=Physcomitrella patens subsp. patens OX=3218 GN=PHYPA_004694 PE=3 SV=1	0.03072	-1.64087	-4.23326	-0.995818	-0.865336	-0.300487	1.06901	0.300487	1.39146	monooxygese activity [GO:0004497]; ribulose-bisphosphate carboxylase activity [GO:0016984]	plastid [GO:0009536]	carbon fixation [GO:0015977]; photorespiration [GO:0009853]; photosynthesis [GO:0015979]
A9TDV9	PHYPADRAFT_91484	DS545100	NA	NA	Predicted protein OS=Physcomitrella patens subsp. patens OX=3218 GN=PHYPADRAFT_91484 PE=4 SV=1	0	-1.81853	-23.3312	-0.869306	-0.962521	-0.829422	1.05831	0.829422	0.906617
A9TED6	PHYPA_012218	DS545102	Pp3c9_3440V3.1	PTHR21649//PTHR21649:SF15 - CHLOROPHYLL A/B BINDING PROTEIN // SUBFAMILY NOT NAMED (1 of 2)	Chlorophyll a-b binding protein chloroplastic OS=Physcomitrella patens subsp. patens OX=3218 GN=PHYPA_012218 PE=3 SV=1	0.00228571	-1.75961	-7.24156	-0.556304	-0.877873	-1.15907	1.05933	1.06994	0.556304	chlorophyll binding [GO:0016168]	chloroplast thylakoid membrane [GO:0009535]; integral component of membrane [GO:0016021]; photosystem I [GO:0009522]; photosystem II [GO:0009523]	photosynthesis light harvesting in photosystem I [GO:0009768]; protein-chromophore linkage [GO:0018298]; response to light stimulus [GO:0009416]
A9TJ18	PHYPADRAFT_146293	DS545130	Pp3c20_23460V3.1	PTHR13743//PTHR13743:SF83 - BEIGE/BEACH-RELATED // SUBFAMILY NOT NAMED (1 of 1)	Predicted protein OS=Physcomitrella patens subsp. patens OX=3218 GN=PHYPADRAFT_146293 PE=4 SV=1	0.037098	-1.41762	-2.62362	-0.937714	-0.23589	-0.360631	1.87278	0.23589	0.609951
A9TL35	PHYPA_030328	DS545145	Pp3c26_6740V3.1	K08913 - light-harvesting complex II chlorophyll a/b binding protein 2 (LHCB2) (1 of 19)	Chlorophyll a-b binding protein chloroplastic OS=Physcomitrella patens subsp. patens OX=3218 GN=PHYPA_030328 PE=3 SV=1	0.00533333	-1.79533	-10.8598	-0.765373	-0.803983	-1.16596	0.765373	1.09326	0.792041	chlorophyll binding [GO:0016168]	chloroplast envelope [GO:0009941]; chloroplast thylakoid membrane [GO:0009535]; integral component of membrane [GO:0016021]; photosystem I [GO:0009522]; photosystem II [GO:0009523]; plastoglobule [GO:0010287]	photosynthesis light harvesting in photosystem I [GO:0009768]; protein-chromophore linkage [GO:0018298]; response to light stimulus [GO:0009416]
A9TLB0	PHYPADRAFT_170703	DS545146	Pp3c1_21230V3.1	PTHR10681:SF108 - 2-CYS PEROXIREDOXIN BAS1, CHLOROPLASTIC (1 of 3)	Predicted protein OS=Physcomitrella patens subsp. patens OX=3218 GN=PHYPADRAFT_170703 PE=4 SV=1	0.0303692	-1.5196	-3.22637	-0.414584	-0.805462	-0.504554	1.85231	0.414584	0.56731
A9TMC9	PHYPA_010380	DS545153	Pp3c7_14300V3.1	1.2.1.12//1.2.1.13 - Glyceraldehyde-3-phosphate dehydrogenase (phosphorylating) / Triosephosphate dehydrogenase // Glyceraldehyde-3-phosphate dehydrogenase (NADP(+)) (phosphorylating) / Triosephosphate dehydrogenase (NADP+) (1 of 3)	Glyceraldehyde-3-phosphate dehydrogese OS=Physcomitrella patens subsp. patens OX=3218 GN=PHYPA_010380 PE=3 SV=1	0.0313443	-1.56837	-3.47895	-0.928197	-0.159001	-0.896139	1.26028	1.30251	0.159001	glyceraldehyde-3-phosphate dehydrogese (D+) (phosphorylating) activity [GO:0004365]; D binding [GO:0051287]; DP binding [GO:0050661]	chloroplast [GO:0009507]	glucose metabolic process [GO:0006006]
A9TMD3	PHYPA_010378	DS545153	Pp3c7_14220V3.1	1.2.1.12//1.2.1.13 - Glyceraldehyde-3-phosphate dehydrogenase (phosphorylating) / Triosephosphate dehydrogenase // Glyceraldehyde-3-phosphate dehydrogenase (NADP(+)) (phosphorylating) / Triosephosphate dehydrogenase (NADP+) (1 of 3)	Glyceraldehyde-3-phosphate dehydrogese OS=Physcomitrella patens subsp. patens OX=3218 GN=PHYPA_010378 PE=3 SV=1	0.0324068	-1.56837	-3.47895	-0.928197	-0.159001	-0.896139	1.26028	1.30251	0.159001	glyceraldehyde-3-phosphate dehydrogese (D+) (phosphorylating) activity [GO:0004365]; D binding [GO:0051287]; DP binding [GO:0050661]	chloroplast [GO:0009507]	glucose metabolic process [GO:0006006]
A9TPN5	PHYPADRAFT_148638	DS545170	Pp3c2_17700V3.1	PTHR11627:SF8 - FRUCTOSE-BISPHOSPHATE ALDOLASE 3, CHLOROPLASTIC-RELATED (1 of 5)	Fructose-bisphosphate aldolase OS=Physcomitrella patens subsp. patens OX=3218 GN=PHYPADRAFT_148638 PE=3 SV=1	0.0327529	-1.66407	-4.43441	-0.64658	-1.45969	-0.43482	0.43482	0.866122	1.15019	fructose-bisphosphate aldolase activity [GO:0004332]		glycolytic process [GO:0006096]
A9TSK0	PHYPA_030190	DS545195	Pp3c26_3620V3.1	K02716 - photosystem II oxygen-evolving enhancer protein 1 (psbO) (1 of 3)	Predicted protein OS=Physcomitrella patens subsp. patens OX=3218 GN=PHYPA_030190 PE=4 SV=1	0.0276757	-1.55106	-3.81552	-0.730499	-0.268786	-0.552918	0.268786	1.36371	1.46849	oxygen evolving activity [GO:0010242]	photosystem II oxygen evolving complex [GO:0009654]	photosystem II assembly [GO:0010207]; photosystem II stabilization [GO:0042549]
A9TU20	PHYPADRAFT_39045	DS545208	Pp3c24_20960V3.1	PTHR34549:SF2 - PHOTOSYSTEM I REACTION CENTER SUBUNIT IV A, CHLOROPLASTIC-RELATED (1 of 1)	Predicted protein (Fragment) OS=Physcomitrella patens subsp. patens OX=3218 GN=PHYPADRAFT_39045 PE=4 SV=1	0.0337748	-1.3925	-2.64116	-1.47398	-1.41111	-0.000753188	0.000753188	0.683717	0.607199		photosystem I reaction center [GO:0009538]	photosynthesis [GO:0015979]
A9TVA9	PHYPADRAFT_39042	DS545222	Pp3c20_640V3.1	K02693 - photosystem I subunit IV (psaE) (1 of 3)	Predicted protein (Fragment) OS=Physcomitrella patens subsp. patens OX=3218 GN=PHYPADRAFT_39042 PE=4 SV=1	0.0335526	-1.3925	-2.64116	-1.47398	-1.41111	-0.000753188	0.000753188	0.683717	0.607199		photosystem I reaction center [GO:0009538]	photosynthesis [GO:0015979]
A9TW56	HFO1512	DS545230	Pp3c21_19690V3.1	(1 of 14) K11254 - histone H4 (H4)	Histone H4 OS=Physcomitrella patens subsp. patens OX=3218 GN=HFO1512 PE=3 SV=1	0.0420599	-1.3004	-2.30352	-0.0285243	-1.70774	-1.12369	0.897839	0.114892	0.0285243	D binding [GO:0003677]; protein heterodimerization activity [GO:0046982]	nucleosome [GO:0000786]; nucleus [GO:0005634]	nucleosome assembly [GO:0006334]
A9TWD4	PHYPADRAFT_151795	DS545233	Pp3c21_8800V3.1	K02694 - photosystem I subunit III (psaF) (1 of 2)	Predicted protein OS=Physcomitrella patens subsp. patens OX=3218 GN=PHYPADRAFT_151795 PE=4 SV=1	0.00309677	-1.76473	-8.31637	-0.901736	-1.3622	-0.679149	0.761605	0.910355	0.679149		integral component of membrane [GO:0016021]; photosystem I reaction center [GO:0009538]	photosynthesis [GO:0015979]
A9TYN7	PHYPADRAFT_226715	DS545261	Pp3c13_16130V3.1	K01602 - ribulose-bisphosphate carboxylase small chain (rbcS) (1 of 25)	Ribulose bisphosphate carboxylase small chain OS=Physcomitrella patens subsp. patens OX=3218 GN=PHYPADRAFT_226715 PE=3 SV=1	0	-1.81538	-18.7542	-0.803154	-1.06356	-0.879223	0.803154	1.00452	0.892535	monooxygese activity [GO:0004497]; ribulose-bisphosphate carboxylase activity [GO:0016984]	plastid [GO:0009536]	carbon fixation [GO:0015977]; photorespiration [GO:0009853]; photosynthesis [GO:0015979]
A9U1K9	PHYPADRAFT_200318	DS545305	Pp3c13_21050V3.1	PF01716 - Manganese-stabilising protein / photosystem II polypeptide (MSP) (1 of 4)	Predicted protein OS=Physcomitrella patens subsp. patens OX=3218 GN=PHYPADRAFT_200318 PE=4 SV=1	0.0279273	-1.55106	-3.81552	-0.730499	-0.268786	-0.552918	0.268786	1.36371	1.46849	oxygen evolving activity [GO:0010242]	photosystem II oxygen evolving complex [GO:0009654]	photosystem II assembly [GO:0010207]; photosystem II stabilization [GO:0042549]
A9U3R4	PHYPADRAFT_155603	DS545354	Pp3c21_9980V3.1	(1 of 5) PTHR11627:SF8 - FRUCTOSE-BISPHOSPHATE ALDOLASE 3, CHLOROPLASTIC-RELATED	Fructose-bisphosphate aldolase OS=Physcomitrella patens subsp. patens OX=3218 GN=PHYPADRAFT_155603 PE=3 SV=1	0.0348	-1.66407	-4.43441	-0.64658	-1.45969	-0.43482	0.43482	0.866122	1.15019	fructose-bisphosphate aldolase activity [GO:0004332]		glycolytic process [GO:0006096]
A9U5R4	PHYPADRAFT_173739	DS545603	Pp3c19_990V3.1	NA	Predicted protein OS=Physcomitrella patens subsp. patens OX=3218 GN=PHYPADRAFT_173739 PE=4 SV=1	0.0366194	-1.34164	-2.60999	-0.130522	-0.148193	-0.698447	0.130522	1.14162	1.77563
Q20FB6	gapA2	DQ270267	Pp3c1_13170V3.1	1.2.1.12//1.2.1.13 - Glyceraldehyde-3-phosphate dehydrogenase (phosphorylating) / Triosephosphate dehydrogenase // Glyceraldehyde-3-phosphate dehydrogenase (NADP(+)) (phosphorylating) / Triosephosphate dehydrogenase (NADP+) (1 of 3)	Glyceraldehyde-3-phosphate dehydrogese (Fragment) OS=Physcomitrella patens subsp. patens OX=3218 GN=gapA2 PE=2 SV=1	0.0318667	-1.56837	-3.47895	-0.928197	-0.159001	-0.896139	1.26028	1.30251	0.159001	D binding [GO:0051287]; DP binding [GO:0050661]; oxidoreductase activity acting on the aldehyde or oxo group of donors D or DP as acceptor [GO:0016620]		glucose metabolic process [GO:0006006]
Q20FB7	gapA1	DQ270266	Pp3c11_15790V3.1	1.2.1.13 - Glyceraldehyde-3-phosphate dehydrogenase (NADP(+)) (phosphorylating) / Triosephosphate dehydrogenase (NADP+) (1 of 6)	Glyceraldehyde-3-phosphate dehydrogese (Fragment) OS=Physcomitrella patens subsp. patens OX=3218 GN=gapA1 PE=2 SV=1	0.0321345	-1.56837	-3.47895	-0.928197	-0.159001	-0.896139	1.26028	1.30251	0.159001	D binding [GO:0051287]; DP binding [GO:0050661]; oxidoreductase activity acting on the aldehyde or oxo group of donors D or DP as acceptor [GO:0016620]		glucose metabolic process [GO:0006006]
Q6YXK3	atpA	AP005672	Pp3c22_17910V3.1	K02147 - V-type H+-transporting ATPase subunit B (ATPeV1B, ATP6B) (1 of 3)	ATP synthase subunit alpha chloroplastic OS=Physcomitrella patens subsp. patens OX=3218 GN=atpA PE=3 SV=1	0.00941772	-1.66514	-4.60163	-0.791282	-1.0742	-0.3441	1.25367	1.18806	0.3441	ATP binding [GO:0005524]; proton-transporting ATP synthase activity rotatiol mechanism [GO:0046933]	chloroplast thylakoid membrane [GO:0009535]; proton-transporting ATP synthase complex catalytic core F(1) [GO:0045261]	ATP synthesis coupled proton transport [GO:0015986]
Q6YXL9	psbE	AP005672	Pp3c6_17850V3.1	PF00284 - Lumenal portion of Cytochrome b559, alpha (gene psbE) subunit (Cytochrom_B559a) (1 of 1)	Cytochrome b559 subunit alpha OS=Physcomitrella patens subsp. patens OX=3218 GN=psbE PE=3 SV=1	0.0441761	-1.33553	-2.3087	-0.714713	-0.715933	0.116636	-0.116636	1.44699	1.36221	electron transfer activity [GO:0009055]; heme binding [GO:0020037]; iron ion binding [GO:0005506]	chloroplast thylakoid membrane [GO:0009535]; integral component of membrane [GO:0016021]; photosystem II reaction center [GO:0009539]	photosynthetic electron transport chain [GO:0009767]
Q765P6	PpLhcb1	AB115771	Pp3c22_5610V3.1	K08912//K08913 - light-harvesting complex II chlorophyll a/b binding protein 1 (LHCB1) // light-harvesting complex II chlorophyll a/b binding protein 2 (LHCB2) (1 of 8)	Chlorophyll a-b binding protein chloroplastic OS=Physcomitrella patens subsp. patens OX=3218 GN=PpLhcb1 PE=3 SV=1	0.00505263	-1.79533	-10.8598	-0.765373	-0.803983	-1.16596	0.765373	1.09326	0.792041	chlorophyll binding [GO:0016168]	chloroplast envelope [GO:0009941]; chloroplast thylakoid membrane [GO:0009535]; integral component of membrane [GO:0016021]; photosystem I [GO:0009522]; photosystem II [GO:0009523]; plastoglobule [GO:0010287]	photosynthesis light harvesting in photosystem I [GO:0009768]; protein-chromophore linkage [GO:0018298]; response to light stimulus [GO:0009416]
Q8MFA2	psaB	AB078009	Pp3c4_6670V3.1	K02690 - photosystem I P700 chlorophyll a apoprotein A2 (psaB) (1 of 1)	Photosystem I P700 chlorophyll a apoprotein A2 OS=Physcomitrella patens subsp. patens OX=3218 GN=psaB PE=3 SV=1	0.00141176	-1.73019	-5.95145	-0.494927	-1.067	-1.09563	0.494927	1.23621	0.801863	4 iron 4 sulfur cluster binding [GO:0051539]; chlorophyll binding [GO:0016168]; electron transfer activity [GO:0009055]; magnesium ion binding [GO:0000287]	chloroplast thylakoid membrane [GO:0009535]; integral component of membrane [GO:0016021]; photosystem I [GO:0009522]	photosynthesis [GO:0015979]; protein-chromophore linkage [GO:0018298]
Q8MFA3	psaA	AB078009	Pp3c22_5990V3.1	K02689 - photosystem I P700 chlorophyll a apoprotein A1 (psaA) (1 of 2)	Photosystem I P700 chlorophyll a apoprotein A1 OS=Physcomitrella patens subsp. patens OX=3218 GN=psaA PE=3 SV=1	0.0299556	-1.53175	-3.08349	-1.19209	-1.03775	-0.0704923	0.0704923	1.20716	1.01725	4 iron 4 sulfur cluster binding [GO:0051539]; chlorophyll binding [GO:0016168]; electron transfer activity [GO:0009055]; magnesium ion binding [GO:0000287]	chloroplast thylakoid membrane [GO:0009535]; integral component of membrane [GO:0016021]; photosystem I [GO:0009522]	photosynthesis [GO:0015979]; protein-chromophore linkage [GO:0018298]
Q93WS4	PHYPA_004835	AY055729	Pp3c3_23240V3.1	PTHR33596:SF1 - COLD-REGULATED 413 PLASMA MEMBRANE PROTEIN 1-RELATED (1 of 4)	Cold acclimation protein WCOR413-like protein OS=Physcomitrella patens subsp. patens OX=3218 GN=PHYPA_004835 PE=2 SV=1	0.0363846	-1.34164	-2.60999	-0.130522	-0.148193	-0.698447	0.130522	1.14162	1.77563		integral component of membrane [GO:0016021]
Q9SXH1		AB026685	Pp3c3_14510V3.1	4.1.1.39 - Ribulose-bisphosphate carboxylase / RuBP carboxylase (1 of 33)	Ribulose bisphosphate carboxylase small chain (Fragment) OS=Physcomitrella patens subsp. patens OX=3218 PE=2 SV=1	0.0301176	-1.64087	-4.23326	-0.995818	-0.865336	-0.300487	1.06901	0.300487	1.39146	monooxygese activity [GO:0004497]; ribulose-bisphosphate carboxylase activity [GO:0016984]	plastid [GO:0009536]	carbon fixation [GO:0015977]; photorespiration [GO:0009853]; photosynthesis [GO:0015979]
Q9SXW8	PHYPA_008867	AB026686	Pp3c6_12510V3.1	K08912 - light-harvesting complex II chlorophyll a/b binding protein 1 (LHCB1) (1 of 10)	Chlorophyll a-b binding protein chloroplastic OS=Physcomitrella patens subsp. patens OX=3218 GN=PHYPA_008867 PE=2 SV=1	0.006	-1.79533	-10.8598	-0.765373	-0.803983	-1.16596	0.765373	1.09326	0.792041	chlorophyll binding [GO:0016168]	chloroplast envelope [GO:0009941]; chloroplast thylakoid membrane [GO:0009535]; integral component of membrane [GO:0016021]; photosystem I [GO:0009522]; photosystem II [GO:0009523]; plastoglobule [GO:0010287]	photosynthesis light harvesting in photosystem I [GO:0009768]; protein-chromophore linkage [GO:0018298]; response to light stimulus [GO:0009416]
